# Supplementary material for: Bis(1-dodecyl-4-aza-1-azoniabi­cyclo­[2.2.2]octane)tetra­iso­thio­cyanato­cobalt(II)
Source: IUCrdata. 2020 Jan 28;5(Pt 1):x200023. doi: 10.1107/S2414314620000231 (PMC9462146; doi:10.1107/S2414314620000231)
Supplement: Supplementary file 1 [file x-05-x200023-sup1.cif]

##############################################################################
#                                                                            #
# This CIF contains the data for a data article accepted for                 #
# publication in IUCrData. It conforms to the requirements of                #
# Notes for Authors for IUCrData, and has been                               #
# peer reviewed under the auspices of IUCrData.                              #
#                                                                            #
# Full details of the Crystallographic Information File format               #
# are given in the paper "The Crystallographic Information File (CIF):       #
# a New Standard Archive File for Crystallography" by S. R. Hall, F. H.      #
# Allen and I. D. Brown [Acta Cryst. (1991), A47, 655-685].                  #
#                                                                            #
# The current version of the core CIF dictionary is obtainable from          #
# ftp://ftp.iucr.org/pub/cif_core.dic.                                       #
#                                                                            #
# Software is freely available for graphical display of the structure(s)     #
# in this CIF. For information consult the CIF software page                 #
# http://www.iucr.org/resources/cif/software.                                #
#                                                                            #
# This file may be used for bona fide research purposes within the           #
# scientific community so long as proper attribution is given to the data    # 
# article from which it was obtained.                                        #
#                                                                            #
##############################################################################
data_I
_database_code_depnum_ccdc_archive 'CCDC 1976544'
_audit_creation_method     'form.cif (version 2.0)'
_journal_data_validation_number     ?
_journal_date_recd_electronic     2019-12-01
_journal_date_accepted     2020-01-09
_journal_name_full     'IUCrData'
_journal_year     2020
_journal_volume     5
_journal_issue      1
_journal_page_first     0
_journal_page_last     0
_journal_paper_category     HM
_journal_paper_doi     10.1107/S2414314620000231
_journal_coeditor_code     WM4120
_publ_contact_author_name     'K\"ockerling, Martin'
_publ_contact_author_address
;
Universit\"at Rostock
Institut f\"ur Chemie
Anorganische Festk\"orperchemie
Albert-Einstein-Str. 3a
D-18059 Rostock
Germany
;
_publ_contact_author_email     'Martin.Koeckerling@uni-rostock.de'
_publ_contact_author_fax     '++49 381 498 6382'
_publ_contact_author_phone     '++49 381 498 6390'
_publ_section_title
;
Bis(1-dodecyl-4-aza-1-azoniabicyclo[2.2.2]octane)tetraisothiocyanatocobalt(II)
;
loop_
    _publ_author_name
    _publ_author_address
    'Giltzau, Niels Ole'
;
Universit\"at Rostock
Institut f\"ur Chemie
Anorganische Festk\"orperchemie
Albert-Einstein-Str. 3a
D-18059 Rostock
Germany
;
    'K\"ockerling, Martin'
;
Universit\"at Rostock
Institut f\"ur Chemie
Anorganische Festk\"orperchemie
Albert-Einstein-Str. 3a
D-18059 Rostock
Germany
Department Life, Light and Matter, Universit\"at Rostock, 18051 Rostock,
Germany
;
_publ_section_synopsis
;
The title compound comprises a cobalt(II) atom, which is six coordinate by N
donor atoms, four from isothiocyanato ligands and two from
1-dodecyl-4-aza-1-azoniabicyclo[2.2.2]octane cations. The coordination sphere
is elongated octahedral.
;
_chemical_name_systematic
;
Bis(1-dodecyl-4-aza-1-azoniabicyclo[2.2.2]octane)tetraisothiocyanatocobalt(II)
;
_chemical_formula_moiety     'C40 H74 Co N8 S4'
_chemical_formula_sum     'C40 H74 Co N8 S4'
_chemical_formula_iupac     '[Co (C18 H37 N2)2 (N C S)4]'
_chemical_formula_weight     854.24
_chemical_melting_point     331
_space_group_crystal_system     triclinic
_space_group_name_H-M_alt     'P -1'
_space_group_name_Hall     '-P 1'
loop_
    _space_group_symop_operation_xyz
    'x, y, z'
    '-x, -y, -z'
_cell_length_a     7.4840(10)
_cell_length_b     8.5870(10)
_cell_length_c     18.523(2)
_cell_angle_alpha     83.782(4)
_cell_angle_beta     81.868(4)
_cell_angle_gamma     71.189(4)
_cell_volume     1112.9(2)
_cell_formula_units_Z     1
_cell_measurement_reflns_used     4916
_cell_measurement_theta_min     2.5115
_cell_measurement_theta_max     23.6195
_cell_measurement_temperature     123(2)
_exptl_crystal_description     'leaf'
_exptl_crystal_colour     'blue'
_exptl_crystal_size_max     0.170
_exptl_crystal_size_mid     0.100
_exptl_crystal_size_min     0.050
_exptl_crystal_density_diffrn     1.275
_exptl_crystal_density_method     'none'
_exptl_crystal_F_000     461
_exptl_absorpt_coefficient_mu     0.606
_exptl_absorpt_correction_type     multi-scan
_exptl_absorpt_process_details
;
(<i>SADABS</i>; Bruker, 2017)
;
_diffrn_ambient_temperature     123(2)
_diffrn_radiation_type     MoK\a
_diffrn_radiation_wavelength     0.71073
_diffrn_radiation_source     'sealed tube'
_diffrn_measurement_device_type     'Bruker Kappa APEXII CCD'
_diffrn_measurement_method     '\f and \w scans'
_diffrn_reflns_number     35032
_diffrn_reflns_av_R_equivalents     0.0844
_diffrn_reflns_av_unetI/netI     0.0800
_diffrn_reflns_theta_min     2.678
_diffrn_reflns_theta_max     30.532
_diffrn_reflns_theta_full     25.000
_diffrn_measured_fraction_theta_max     0.997
_diffrn_measured_fraction_theta_full     0.998
_diffrn_reflns_limit_h_min     -10
_diffrn_reflns_limit_h_max     10
_diffrn_reflns_limit_k_min     -12
_diffrn_reflns_limit_k_max     12
_diffrn_reflns_limit_l_min     -26
_diffrn_reflns_limit_l_max     26
_reflns_number_total     6802
_reflns_number_gt     4509
_reflns_threshold_expression     'I > 2\s(I)'
_refine_ls_structure_factor_coef     Fsqd
_refine_ls_matrix_type     full
_refine_ls_R_factor_all     0.0932
_refine_ls_R_factor_gt     0.0489
_refine_ls_wR_factor_gt     0.0927
_refine_ls_wR_factor_ref     0.1064
_refine_ls_goodness_of_fit_ref     1.043
_refine_ls_restrained_S_all     1.043
_refine_ls_number_reflns     6802
_refine_ls_number_parameters     241
_refine_ls_number_restraints     0
_refine_ls_hydrogen_treatment     constr
_refine_ls_weighting_scheme     calc
_refine_ls_weighting_details
              'w=1/[\s^2^(Fo^2^)+(0.0377P)^2^+0.2890P] where P=(Fo^2^+2Fc^2^)/3'
_atom_sites_solution_hydrogens     geom
_atom_sites_solution_primary     direct
_atom_sites_solution_secondary     difmap
_refine_ls_shift/su_max     0.000
_refine_ls_shift/su_mean     0.000
_refine_diff_density_max     0.532
_refine_diff_density_min     -0.646
_refine_ls_extinction_method     none
_refine_ls_extinction_coef     .
loop_
    _atom_type_symbol
    _atom_type_description
    _atom_type_scat_dispersion_real
    _atom_type_scat_dispersion_imag
    _atom_type_scat_source
    'C' 'C' 0.0034 0.0017
                         'International Tables Vol C Tables 4.2.6.8 and 6.1.1.4'
    'H' 'H' 0.0000 0.0000
                         'International Tables Vol C Tables 4.2.6.8 and 6.1.1.4'
    'N' 'N' 0.0066 0.0034
                         'International Tables Vol C Tables 4.2.6.8 and 6.1.1.4'
    'S' 'S' 0.1265 0.1256
                         'International Tables Vol C Tables 4.2.6.8 and 6.1.1.4'
    'Co' 'Co' 0.3506 0.9810
                         'International Tables Vol C Tables 4.2.6.8 and 6.1.1.4'
_computing_data_collection
;
APEX2 (Bruker, 2017)
;
_computing_cell_refinement
;
SAINT (Bruker, 2017)
;
_computing_data_reduction
;
SAINT (Bruker, 2017)
;
_computing_structure_solution
;
SHELXT (Sheldrick, 2015a)
;
_computing_structure_refinement
;
SHELXS (Sheldrick, 2015b)
;
_computing_molecular_graphics
;
DIAMOND (Brandenburg & Putz, 2019)
;
_computing_publication_material
;
publCIF (Westrip, 2010)
;
loop_
    _atom_site_type_symbol
    _atom_site_label
    _atom_site_fract_x
    _atom_site_fract_y
    _atom_site_fract_z
    _atom_site_U_iso_or_equiv
    _atom_site_adp_type
    _atom_site_calc_flag
    _atom_site_occupancy
    _atom_site_disorder_assembly
    _atom_site_disorder_group
    Co Co1 0.0000 1.0000 0.0000 0.01303(10) Uani d 1 . .
    C C1 0.3937(3) 0.7311(2) -0.05190(10)
                                        0.0148(4) Uani d 1 . .
    N N1 0.2432(2) 0.8063(2) -0.02670(10)
                                        0.0184(4) Uani d 1 . .
    S S1 0.60623(7) 0.63024(7) -0.08753(3) 0.02200(10)
                                                     Uani d 1 . .
    C C2 0.1513(3) 1.0644(3) 0.14460(10)
                                       0.0175(4) Uani d 1 . .
    N N2 0.1189(2) 1.0506(2) 0.08680(10)
                                       0.0191(4) Uani d 1 . .
    S S2 0.19619(9) 1.07863(8) 0.22694(3) 0.0323(2) Uani d 1 . .
    N N3 -0.1489(2) 0.8338(2) 0.07881(9) 0.0134(3) Uani d 1 . .
    C C3 -0.1506(3) 0.8560(3) 0.15670(10)
                                        0.0236(5) Uani d 1 . .
    H H3A -0.2029 0.9748 0.1654 0.028 Uiso calc 1 . .
    H H3B -0.0188 0.8157 0.1698 0.028 Uiso calc 1 . .
    C C4 -0.2714(3) 0.7615(3) 0.20570(10)
                                        0.0216(5) Uani d 1 . .
    H H4A -0.2066 0.7072 0.2491 0.026 Uiso calc 1 . .
    H H4B -0.3964 0.8392 0.2229 0.026 Uiso calc 1 . .
    N N4 -0.2984(2) 0.6345(2) 0.16244(9) 0.0146(3) Uani d 1 . .
    C C5 -0.0444(3) 0.6600(3) 0.06550(10)
                                        0.0242(5) Uani d 1 . .
    H H5A 0.0933 0.6407 0.0656 0.029 Uiso calc 1 . .
    H H5B -0.0650 0.6366 0.0167 0.029 Uiso calc 1 . .
    C C6 -0.1092(3) 0.5418(3) 0.12390(10)
                                        0.0226(5) Uani d 1 . .
    H H6A -0.1203 0.4474 0.1006 0.027 Uiso calc 1 . .
    H H6B -0.0147 0.4986 0.1594 0.027 Uiso calc 1 . .
    C C7 -0.3483(3) 0.8618(2) 0.06610(10)
                                        0.0167(4) Uani d 1 . .
    H H7A -0.3557 0.8665 0.0129 0.020 Uiso calc 1 . .
    H H7B -0.4288 0.9693 0.0843 0.020 Uiso calc 1 . .
    C C8 -0.4249(3) 0.7243(3) 0.10470(10)
                                        0.0182(4) Uani d 1 . .
    H H8A -0.5568 0.7725 0.1275 0.022 Uiso calc 1 . .
    H H8B -0.4251 0.6468 0.0689 0.022 Uiso calc 1 . .
    C C9 -0.3746(3) 0.5126(3) 0.21080(10)
                                        0.0193(4) Uani d 1 . .
    H H9A -0.2860 0.4609 0.2478 0.023 Uiso calc 1 . .
    H H9B -0.3746 0.4244 0.1805 0.023 Uiso calc 1 . .
    C C10 -0.5729(3) 0.5808(3) 0.25040(10)
                                         0.0222(5) Uani d 1 . .
    H H10A -0.6664 0.6223 0.2144 0.027 Uiso calc 1 . .
    H H10B -0.5786 0.6739 0.2788 0.027 Uiso calc 1 . .
    C C11 -0.6218(3) 0.4455(3) 0.30160(10)
                                         0.0225(5) Uani d 1 . .
    H H11A -0.5944 0.3462 0.2741 0.027 Uiso calc 1 . .
    H H11B -0.5386 0.4162 0.3413 0.027 Uiso calc 1 . .
    C C12 -0.8274(3) 0.4935(3) 0.33520(10)
                                         0.0239(5) Uani d 1 . .
    H H12A -0.9105 0.5135 0.2959 0.029 Uiso calc 1 . .
    H H12B -0.8581 0.5978 0.3594 0.029 Uiso calc 1 . .
    C C13 -0.8697(3) 0.3628(3) 0.39080(10)
                                         0.0222(5) Uani d 1 . .
    H H13A -0.7909 0.3478 0.4312 0.027 Uiso calc 1 . .
    H H13B -0.8301 0.2570 0.3672 0.027 Uiso calc 1 . .
    C C14 -1.0763(3) 0.3994(3) 0.42320(10)
                                         0.0236(5) Uani d 1 . .
    H H14A -1.1560 0.4109 0.3833 0.028 Uiso calc 1 . .
    H H14B -1.1179 0.5056 0.4465 0.028 Uiso calc 1 . .
    C C15 -1.1072(3) 0.2649(3) 0.47960(10)
                                         0.0231(5) Uani d 1 . .
    H H15A -1.0546 0.1576 0.4571 0.028 Uiso calc 1 . .
    H H15B -1.0344 0.2598 0.5209 0.028 Uiso calc 1 . .
    C C16 -1.3133(3) 0.2878(3) 0.50960(10)
                                         0.0238(5) Uani d 1 . .
    H H16A -1.3616 0.3877 0.5376 0.029 Uiso calc 1 . .
    H H16B -1.3895 0.3062 0.4681 0.029 Uiso calc 1 . .
    C C17 -1.3421(3) 0.1423(3) 0.55860(10)
                                         0.0230(5) Uani d 1 . .
    H H17A -1.2724 0.1286 0.6017 0.028 Uiso calc 1 . .
    H H17B -1.2857 0.0412 0.5316 0.028 Uiso calc 1 . .
    C C18 -1.5491(3) 0.1587(3) 0.58510(10)
                                         0.0232(5) Uani d 1 . .
    H H18A -1.6022 0.2531 0.6164 0.028 Uiso calc 1 . .
    H H18B -1.6217 0.1832 0.5423 0.028 Uiso calc 1 . .
    C C19 -1.5760(3) 0.0051(3) 0.62800(10)
                                         0.0250(5) Uani d 1 . .
    H H19A -1.5108 -0.0148 0.6726 0.030 Uiso calc 1 . .
    H H19B -1.5146 -0.0908 0.5980 0.030 Uiso calc 1 . .
    C C20 -1.7843(3) 0.0161(3) 0.65020(10)
                                         0.0291(5) Uani d 1 . .
    H H20A -1.7914 -0.0865 0.6776 0.044 Uiso calc 1 . .
    H H20B -1.8494 0.0328 0.6063 0.044 Uiso calc 1 . .
    H H20C -1.8457 0.1089 0.6810 0.044 Uiso calc 1 . .
loop_
    _atom_site_aniso_label
    _atom_site_aniso_U_11
    _atom_site_aniso_U_22
    _atom_site_aniso_U_33
    _atom_site_aniso_U_12
    _atom_site_aniso_U_13
    _atom_site_aniso_U_23
    Co1 0.0092(2) 0.0119(2) 0.0172(2) -0.0013(2) -0.0026(2) -0.0027(2)
    C1 0.0200(10)
                0.0110(10)
                         0.0170(10)
                                  -0.0075(8) -0.0064(8) 0.0014(8)
    N1 0.0135(8) 0.0145(9) 0.0250(10)
                                    -0.0016(7) -0.0012(7) -0.0015(7)
    S1 0.0133(3) 0.0218(3) 0.0299(3) -0.0033(2) 0.0022(2) -0.0099(2)
    C2 0.0180(10)
                0.0170(10)
                         0.0200(10)
                                  -0.0100(8) -0.0006(8) -0.0008(8)
    N2 0.0179(9) 0.0210(10)
                          0.0210(10)
                                   -0.0089(7) -0.0026(7) -0.0018(7)
    S2 0.0414(4) 0.0447(4) 0.0188(3) -0.0227(3) -0.0072(3) -0.0023(3)
    N3 0.0098(7) 0.0124(8) 0.0172(9) -0.0015(6) -0.0027(6) -0.0020(7)
    C3 0.0290(10)
                0.0310(10)
                         0.0180(10)
                                  -0.0200(10)
                                            -0.0030(9) -0.0015(9)
    C4 0.0260(10)
                0.0260(10)
                         0.0190(10)
                                  -0.0140(10)
                                            -0.0029(9) -0.0047(9)
    N4 0.0134(8) 0.0138(9) 0.0166(9) -0.0050(7) -0.0017(7) 0.0007(7)
    C5 0.0200(10)
                0.0140(10)
                         0.0310(10)
                                  0.0015(9) 0.0048(9) 0.0006(9)
    C6 0.0160(10)
                0.0170(10)
                         0.0280(10)
                                  0.0009(8) 0.0028(9) 0.0025(9)
    C7 0.0131(9) 0.0160(10)
                          0.0210(10)
                                   -0.0047(8) -0.0064(8) 0.0031(8)
    C8 0.0190(10)
                0.0200(10)
                         0.0180(10)
                                  -0.0089(9) -0.0081(8) 0.0051(8)
    C9 0.0220(10)
                0.0200(10)
                         0.0180(10)
                                  -0.0096(9) -0.0036(8) 0.0038(8)
    C10 0.0220(10)
                 0.0210(10)
                          0.0240(10)
                                   -0.0084(9) -0.0003(9) 0.0009(9)
    C11 0.0240(10)
                 0.0230(10)
                          0.0220(10)
                                   -0.0095(9) -0.0020(9) 0.0025(9)
    C12 0.0220(10)
                 0.0230(10)
                          0.0250(10)
                                   -0.0073(9) -0.0015(9) 0.0034(9)
    C13 0.0220(10)
                 0.0230(10)
                          0.0220(10)
                                   -0.0078(9) -0.0005(9) 0.0004(9)
    C14 0.0200(10)
                 0.0240(10)
                          0.0270(10)
                                   -0.0075(9) -0.0021(9) 0.0009(9)
    C15 0.0180(10)
                 0.0220(10)
                          0.0280(10)
                                   -0.0050(9) -0.0009(9) 0.0001(9)
    C16 0.0200(10)
                 0.0200(10)
                          0.0290(10)
                                   -0.0050(9) -0.0018(9) 0.0017(9)
    C17 0.0200(10)
                 0.0210(10)
                          0.0250(10)
                                   -0.0044(9) 0.0004(9) 0.0026(9)
    C18 0.0190(10)
                 0.0210(10)
                          0.0280(10)
                                   -0.0049(9) -0.0007(9) -0.0013(9)
    C19 0.0250(10)
                 0.0260(10)
                          0.0240(10)
                                   -0.0100(10)
                                             -0.0016(9) -0.0010(10)
    C20 0.0280(10)
                 0.0340(10)
                          0.0290(10)
                                   -0.0150(10)
                                             0.0000(10)
                                                      -0.0030(10)
_geom_special_details
;
All esds (except the esd in the dihedral angle between two l.s. planes)
are estimated using the full covariance matrix. The cell esds are taken
into account individually in the estimation of esds in distances, angles
and torsion angles; correlations between esds in cell parameters are only
used when they are defined by crystal symmetry.  An approximate (isotropic)
treatment of cell esds is used for estimating esds involving l.s. planes.
;
loop_
    _geom_bond_atom_site_label_1
    _geom_bond_atom_site_label_2
    _geom_bond_site_symmetry_2
    _geom_bond_distance
    Co1 N1 2_575 2.072(2)
    Co1 N1 . 2.073(2)
    Co1 N2 . 2.090(2)
    Co1 N2 2_575 2.090(2)
    Co1 N3 . 2.350(2)
    Co1 N3 2_575 2.350(2)
    C1 N1 . 1.162(3)
    C1 S1 . 1.629(2)
    C2 N2 . 1.158(3)
    C2 S2 . 1.633(2)
    N3 C3 . 1.474(3)
    N3 C5 . 1.475(2)
    N3 C7 . 1.482(2)
    C3 C4 . 1.543(3)
    C3 H3A . 0.9900
    C3 H3B . 0.9900
    C4 N4 . 1.500(3)
    C4 H4A . 0.9900
    C4 H4B . 0.9900
    N4 C6 . 1.503(2)
    N4 C9 . 1.504(2)
    N4 C8 . 1.507(2)
    C5 C6 . 1.538(3)
    C5 H5A . 0.9900
    C5 H5B . 0.9900
    C6 H6A . 0.9900
    C6 H6B . 0.9900
    C7 C8 . 1.540(3)
    C7 H7A . 0.9900
    C7 H7B . 0.9900
    C8 H8A . 0.9900
    C8 H8B . 0.9900
    C9 C10 . 1.519(3)
    C9 H9A . 0.9900
    C9 H9B . 0.9900
    C10 C11 . 1.523(3)
    C10 H10A . 0.9900
    C10 H10B . 0.9900
    C11 C12 . 1.517(3)
    C11 H11A . 0.9900
    C11 H11B . 0.9900
    C12 C13 . 1.518(3)
    C12 H12A . 0.9900
    C12 H12B . 0.9900
    C13 C14 . 1.521(3)
    C13 H13A . 0.9900
    C13 H13B . 0.9900
    C14 C15 . 1.524(3)
    C14 H14A . 0.9900
    C14 H14B . 0.9900
    C15 C16 . 1.521(3)
    C15 H15A . 0.9900
    C15 H15B . 0.9900
    C16 C17 . 1.518(3)
    C16 H16A . 0.9900
    C16 H16B . 0.9900
    C17 C18 . 1.523(3)
    C17 H17A . 0.9900
    C17 H17B . 0.9900
    C18 C19 . 1.520(3)
    C18 H18A . 0.9900
    C18 H18B . 0.9900
    C19 C20 . 1.530(3)
    C19 H19A . 0.9900
    C19 H19B . 0.9900
    C20 H20A . 0.9800
    C20 H20B . 0.9800
    C20 H20C . 0.9800
loop_
    _geom_angle_atom_site_label_1
    _geom_angle_atom_site_label_2
    _geom_angle_atom_site_label_3
    _geom_angle_site_symmetry_1
    _geom_angle_site_symmetry_3
    _geom_angle
    N1 Co1 N1 2_575 . 180.0
    N1 Co1 N2 2_575 . 88.95(7)
    N1 Co1 N2 . . 91.05(7)
    N1 Co1 N2 2_575 2_575 91.05(7)
    N1 Co1 N2 . 2_575 88.95(7)
    N2 Co1 N2 . 2_575 180.0
    N1 Co1 N3 2_575 . 85.89(6)
    N1 Co1 N3 . . 94.11(6)
    N2 Co1 N3 . . 90.94(6)
    N2 Co1 N3 2_575 . 89.06(6)
    N1 Co1 N3 2_575 2_575 94.11(6)
    N1 Co1 N3 . 2_575 85.89(6)
    N2 Co1 N3 . 2_575 89.06(6)
    N2 Co1 N3 2_575 2_575 90.94(6)
    N3 Co1 N3 . 2_575 180.0
    N1 C1 S1 . . 178.5(2)
    C1 N1 Co1 . . 162.0(2)
    N2 C2 S2 . . 178.3(2)
    C2 N2 Co1 . . 163.3(2)
    C3 N3 C5 . . 108.1(2)
    C3 N3 C7 . . 107.1(2)
    C5 N3 C7 . . 106.8(2)
    C3 N3 Co1 . . 113.20(10)
    C5 N3 Co1 . . 108.10(10)
    C7 N3 Co1 . . 113.30(10)
    N3 C3 C4 . . 111.1(2)
    N3 C3 H3A . . 109.4
    C4 C3 H3A . . 109.4
    N3 C3 H3B . . 109.4
    C4 C3 H3B . . 109.4
    H3A C3 H3B . . 108.0
    N4 C4 C3 . . 108.9(2)
    N4 C4 H4A . . 109.9
    C3 C4 H4A . . 109.9
    N4 C4 H4B . . 109.9
    C3 C4 H4B . . 109.9
    H4A C4 H4B . . 108.3
    C4 N4 C6 . . 108.7(2)
    C4 N4 C9 . . 111.6(2)
    C6 N4 C9 . . 108.2(2)
    C4 N4 C8 . . 107.7(2)
    C6 N4 C8 . . 107.5(2)
    C9 N4 C8 . . 113.0(2)
    N3 C5 C6 . . 111.6(2)
    N3 C5 H5A . . 109.3
    C6 C5 H5A . . 109.3
    N3 C5 H5B . . 109.3
    C6 C5 H5B . . 109.3
    H5A C5 H5B . . 108.0
    N4 C6 C5 . . 108.7(2)
    N4 C6 H6A . . 110.0
    C5 C6 H6A . . 110.0
    N4 C6 H6B . . 110.0
    C5 C6 H6B . . 110.0
    H6A C6 H6B . . 108.3
    N3 C7 C8 . . 111.7(2)
    N3 C7 H7A . . 109.3
    C8 C7 H7A . . 109.3
    N3 C7 H7B . . 109.3
    C8 C7 H7B . . 109.3
    H7A C7 H7B . . 107.9
    N4 C8 C7 . . 108.3(2)
    N4 C8 H8A . . 110.0
    C7 C8 H8A . . 110.0
    N4 C8 H8B . . 110.0
    C7 C8 H8B . . 110.0
    H8A C8 H8B . . 108.4
    N4 C9 C10 . . 116.2(2)
    N4 C9 H9A . . 108.2
    C10 C9 H9A . . 108.2
    N4 C9 H9B . . 108.2
    C10 C9 H9B . . 108.2
    H9A C9 H9B . . 107.4
    C9 C10 C11 . . 109.6(2)
    C9 C10 H10A . . 109.7
    C11 C10 H10A . . 109.7
    C9 C10 H10B . . 109.7
    C11 C10 H10B . . 109.7
    H10A C10 H10B . . 108.2
    C12 C11 C10 . . 113.7(2)
    C12 C11 H11A . . 108.8
    C10 C11 H11A . . 108.8
    C12 C11 H11B . . 108.8
    C10 C11 H11B . . 108.8
    H11A C11 H11B . . 107.7
    C11 C12 C13 . . 113.0(2)
    C11 C12 H12A . . 109.0
    C13 C12 H12A . . 109.0
    C11 C12 H12B . . 109.0
    C13 C12 H12B . . 109.0
    H12A C12 H12B . . 107.8
    C12 C13 C14 . . 115.4(2)
    C12 C13 H13A . . 108.4
    C14 C13 H13A . . 108.4
    C12 C13 H13B . . 108.4
    C14 C13 H13B . . 108.4
    H13A C13 H13B . . 107.5
    C13 C14 C15 . . 112.5(2)
    C13 C14 H14A . . 109.1
    C15 C14 H14A . . 109.1
    C13 C14 H14B . . 109.1
    C15 C14 H14B . . 109.1
    H14A C14 H14B . . 107.8
    C16 C15 C14 . . 114.9(2)
    C16 C15 H15A . . 108.5
    C14 C15 H15A . . 108.5
    C16 C15 H15B . . 108.5
    C14 C15 H15B . . 108.5
    H15A C15 H15B . . 107.5
    C17 C16 C15 . . 113.7(2)
    C17 C16 H16A . . 108.8
    C15 C16 H16A . . 108.8
    C17 C16 H16B . . 108.8
    C15 C16 H16B . . 108.8
    H16A C16 H16B . . 107.7
    C16 C17 C18 . . 114.3(2)
    C16 C17 H17A . . 108.7
    C18 C17 H17A . . 108.7
    C16 C17 H17B . . 108.7
    C18 C17 H17B . . 108.7
    H17A C17 H17B . . 107.6
    C19 C18 C17 . . 113.4(2)
    C19 C18 H18A . . 108.9
    C17 C18 H18A . . 108.9
    C19 C18 H18B . . 108.9
    C17 C18 H18B . . 108.9
    H18A C18 H18B . . 107.7
    C18 C19 C20 . . 113.7(2)
    C18 C19 H19A . . 108.8
    C20 C19 H19A . . 108.8
    C18 C19 H19B . . 108.8
    C20 C19 H19B . . 108.8
    H19A C19 H19B . . 107.7
    C19 C20 H20A . . 109.5
    C19 C20 H20B . . 109.5
    H20A C20 H20B . . 109.5
    C19 C20 H20C . . 109.5
    H20A C20 H20C . . 109.5
    H20B C20 H20C . . 109.5
loop_
    _geom_torsion_atom_site_label_1
    _geom_torsion_atom_site_label_2
    _geom_torsion_atom_site_label_3
    _geom_torsion_atom_site_label_4
    _geom_torsion_site_symmetry_1
    _geom_torsion_site_symmetry_2
    _geom_torsion_site_symmetry_3
    _geom_torsion_site_symmetry_4
    _geom_torsion
    C5 N3 C3 C4 . . . . -67.5(2)
    C7 N3 C3 C4 . . . . 47.2(2)
    Co1 N3 C3 C4 . . . . 172.80(10)
    N3 C3 C4 N4 . . . . 18.0(2)
    C3 C4 N4 C6 . . . . 47.5(2)
    C3 C4 N4 C9 . . . . 166.7(2)
    C3 C4 N4 C8 . . . . -68.7(2)
    C3 N3 C5 C6 . . . . 46.8(2)
    C7 N3 C5 C6 . . . . -68.0(2)
    Co1 N3 C5 C6 . . . . 169.70(10)
    C4 N4 C6 C5 . . . . -67.5(2)
    C9 N4 C6 C5 . . . . 171.1(2)
    C8 N4 C6 C5 . . . . 48.9(2)
    N3 C5 C6 N4 . . . . 17.8(3)
    C3 N3 C7 C8 . . . . -68.4(2)
    C5 N3 C7 C8 . . . . 47.2(2)
    Co1 N3 C7 C8 . . . . 166.10(10)
    C4 N4 C8 C7 . . . . 48.3(2)
    C6 N4 C8 C7 . . . . -68.7(2)
    C9 N4 C8 C7 . . . . 172.1(2)
    N3 C7 C8 N4 . . . . 18.0(2)
    C4 N4 C9 C10 . . . . 64.9(2)
    C6 N4 C9 C10 . . . . -175.6(2)
    C8 N4 C9 C10 . . . . -56.7(2)
    N4 C9 C10 C11 . . . . -175.2(2)
    C9 C10 C11 C12 . . . . -171.3(2)
    C10 C11 C12 C13 . . . . -175.3(2)
    C11 C12 C13 C14 . . . . -176.5(2)
    C12 C13 C14 C15 . . . . -178.7(2)
    C13 C14 C15 C16 . . . . -175.4(2)
    C14 C15 C16 C17 . . . . 173.1(2)
    C15 C16 C17 C18 . . . . -176.3(2)
    C16 C17 C18 C19 . . . . 174.4(2)
    C17 C18 C19 C20 . . . . -176.0(2)
loop_
    _geom_hbond_atom_site_label_D
    _geom_hbond_atom_site_label_H
    _geom_hbond_atom_site_label_A
    _geom_hbond_site_symmetry_A
    _geom_hbond_distance_DH
    _geom_hbond_distance_HA
    _geom_hbond_distance_DA
    _geom_hbond_angle_DHA
    _geom_hbond_publ_flag
    C5 H5A N1 . 0.99 2.48 3.060(3) 116.9 y
    C5 H5A S1 2_665 0.99 2.70 3.467(2) 134.0 y
    C7 H7A S1 1_455 0.99 3.00 3.755(2) 134.0 y
    C7 H7A N2 2_575 0.99 2.58 3.244(3) 124.4 y
    C8 H8B S1 1_455 0.99 2.89 3.695(2) 139.2 y
    C9 H9B S1 2_565 0.99 2.78 3.580(2) 138.2 y
_shelx_space_group_comment
;
The symmetry employed for this shelxl refinement is uniquely defined
by the following loop  which should always be used as a source of
symmetry information in preference to the above space-group names.
They are only intended as comments.
;
_shelx_estimated_absorpt_T_min     0.904
_shelx_estimated_absorpt_T_max     0.970
_shelx_hkl_file
;
  -1   0   0   12.70    2.10
  -1   0   0   12.20    2.00
  -1   0   0   11.40    1.90
  -1   0   0   14.90    2.00
  -1   0   0   13.00    1.70
  -1   0   0   11.70    2.00
  -1   0   0   13.10    2.10
  -1   0   0   16.20    1.80
   1   0   0   10.70    2.00
   1   0   0   10.40    2.00
   1   0   0   13.50    2.00
   1   0   0   14.20    2.20
   1   0   0    9.50    2.00
   1   0   0   15.40    2.50
   1   0   0   12.60    1.70
  -2   0   0   13.90    3.50
  -2   0   0   15.50    3.20
  -2   0   0   16.20    3.10
  -2   0   0   15.90    2.60
  -2   0   0   15.40    3.60
  -2   0   0   13.30    2.60
  -2   0   0   16.40    3.40
  -2   0   0   11.50    2.90
  -2   0   0   15.10    3.20
   2   0   0   15.00    3.10
   2   0   0   12.90    3.20
   2   0   0   14.50    3.20
   2   0   0   13.90    3.20
   2   0   0   18.60    3.70
   2   0   0   17.80    3.80
   2   0   0   16.60    2.80
  -3   0   0    2.00    2.10
  -3   0   0    5.80    3.50
  -3   0   0   -0.90    2.90
  -3   0   0    8.50    3.60
  -3   0   0    1.40    2.70
  -3   0   0    3.80    3.40
  -3   0   0    6.00    2.80
  -3   0   0    1.60    2.70
  -3   0   0    1.80    2.80
  -3   0   0    1.50    2.80
   3   0   0   -1.20    2.70
   3   0   0    3.00    3.30
   3   0   0    1.90    3.30
   3   0   0    1.30    2.40
   3   0   0    3.40    3.10
   3   0   0    2.90    3.50
   3   0   0   -2.00    2.70
  -4   0   0  382.76   15.00
  -4   0   0  366.16   15.30
  -4   0   0  377.86   16.50
   4   0   0  395.16   17.00
   4   0   0  381.16   15.40
   4   0   0  399.56   17.60
   4   0   0  394.46   17.50
   4   0   0  404.46   17.40
   4   0   0  375.16   16.70
  -5   0   0  344.37   15.40
  -5   0   0  371.06   17.50
   5   0   0  354.06   17.70
   5   0   0  330.57   17.70
   5   0   0  339.07   18.00
   5   0   0  347.17   15.60
   5   0   0  334.17   17.50
  -6   0   0    7.60    5.10
  -6   0   0    7.00    6.00
   6   0   0    5.20    6.10
   6   0   0    0.90    6.00
   6   0   0    0.80    4.60
   6   0   0   -9.80    6.40
  -7   0   0   68.39    8.60
  -7   0   0   72.29   11.60
  -7   0   0   91.29    8.30
   7   0   0   65.39   11.30
   7   0   0   72.59    9.20
   7   0   0   79.29   12.60
   7   0   0   87.29   12.20
  -8   0   0   59.99   11.90
   8   0   0   60.39    9.30
   8   0   0   34.10   11.20
   8   0   0   20.60   10.50
   8   0   0   39.80   11.70
  -9   0   0   -2.30    8.20
   9   0   0   -2.60    9.80
   9   0   0    1.40    8.50
   9   0   0   16.60   11.10
 -10   0   0   26.40   14.10
  10   0   0    6.20   13.90
  10   0   0   28.90   14.30
  10   0   0   27.90   13.50
   9  -1   0   87.49   17.50
   9  -1   0   93.19   18.20
   9  -1   0   93.39   16.10
  -9   1   0   89.39   17.60
   8  -1   0   74.09   15.10
   8  -1   0   53.59   13.40
   8  -1   0   86.29   14.90
  -8   1   0   90.39   15.30
   7  -1   0   28.70    6.80
   7  -1   0   23.80    8.50
   7  -1   0   38.60   11.20
   7  -1   0   41.20   10.60
  -7   1   0   32.70    8.90
  -7   1   0   35.60    6.70
   6  -1   0  176.48   14.60
   6  -1   0  170.28   14.80
   6  -1   0  175.98   13.90
   6  -1   0  202.78   11.80
  -6   1   0  172.08   11.20
  -6   1   0  198.68   13.90
  -6   1   0  163.98    7.10
   5  -1   0    8.20    6.70
   5  -1   0   16.00    4.60
   5  -1   0   17.30    5.70
   5  -1   0   18.10    6.40
  -5   1   0   24.50    6.60
  -5   1   0   18.10    3.00
  -5   1   0   20.80    5.00
  -5   1   0   19.70    3.20
  -5   1   0   16.20    5.40
   4  -1   0   65.09    8.70
   4  -1   0   54.99    8.00
   4  -1   0   55.79    5.70
   4  -1   0   67.99    7.30
   4  -1   0   57.39    7.60
  -4   1   0   67.79    7.90
  -4   1   0   60.39    7.40
  -4   1   0   70.49    6.40
  -4   1   0   60.29    5.70
  -4   1   0   63.79    4.00
   3  -1   0    1.40    2.40
   3  -1   0   -2.70    2.10
   3  -1   0    4.20    3.50
   3  -1   0   -1.70    2.80
   3  -1   0    5.80    3.70
   3  -1   0    1.10    3.20
   3  -1   0    4.30    3.80
  -3   1   0    2.80    2.50
  -3   1   0   -4.50    3.30
  -3   1   0   -4.20    2.70
  -3   1   0    0.90    1.50
  -3   1   0    0.90    2.30
  -3   1   0    4.10    2.80
   2  -1   0   18.90    3.30
   2  -1   0   22.90    4.30
   2  -1   0   19.10    3.60
   2  -1   0   13.10    3.50
   2  -1   0   15.40    2.60
   2  -1   0   17.30    3.40
   2  -1   0   15.00    2.90
  -2   1   0   15.90    3.10
  -2   1   0   21.60    4.00
  -2   1   0   22.00    3.00
  -2   1   0   16.80    2.70
  -2   1   0   18.30    3.40
  -2   1   0   26.00    4.30
  -2   1   0   23.20    3.10
   1  -1   0 2097.79   59.19
   1  -1   0 1924.81   58.59
   1  -1   0 2011.40   57.89
   1  -1   0 1907.61   57.99
   1  -1   0 1929.81   58.49
   1  -1   0 1920.11   58.19
   1  -1   0 2038.40   56.99
  -1   1   0 2081.59   59.09
  -1   1   0 1967.60   57.99
  -1   1   0 1958.60   58.59
  -1   1   0 1967.00   58.19
  -1   1   0 1940.71   58.59
   0  -1   0   65.59    3.10
   0  -1   0   50.59    3.00
   0  -1   0   54.29    3.20
   0   1   0   65.39    3.30
   0   1   0   55.89    2.50
   0   1   0   52.49    2.20
   0   1   0   58.29    3.10
  -1  -1   0   10.80    2.10
  -1  -1   0   20.30    2.40
  -1  -1   0    8.40    1.50
  -1  -1   0   12.60    2.20
  -1  -1   0    9.60    2.10
  -1  -1   0   16.50    2.70
  -1  -1   0   10.00    2.10
  -1  -1   0    9.30    1.80
  -1  -1   0   13.70    2.20
  -1  -1   0   11.00    2.20
   1   1   0   12.90    2.30
   1   1   0    9.10    2.20
   1   1   0    7.20    1.50
   1   1   0    9.70    2.40
   1   1   0    9.20    1.90
   1   1   0   10.00    2.40
   1   1   0   10.50    2.30
  -2  -1   0  127.09    6.50
  -2  -1   0  121.99    6.60
  -2  -1   0  131.59    6.90
  -2  -1   0  131.39    6.60
  -2  -1   0  134.49    7.00
  -2  -1   0  118.89    6.70
  -2  -1   0  136.69    6.60
  -2  -1   0  126.59    7.20
  -2  -1   0  129.59    6.50
   2   1   0  127.59    6.90
   2   1   0  123.99    6.90
   2   1   0  131.89    7.40
   2   1   0  118.09    7.10
   2   1   0  113.09    7.00
   2   1   0  125.29    6.90
   2   1   0  121.09    7.20
   2   1   0  132.39    6.80
   2   1   0  115.59    6.70
  -3  -1   0  471.45   18.10
  -3  -1   0  502.25   17.90
  -3  -1   0  498.45   18.30
  -3  -1   0  500.15   17.50
  -3  -1   0  485.65   18.00
  -3  -1   0  473.55   18.60
  -3  -1   0  487.65   18.10
  -3  -1   0  451.85   17.80
  -3  -1   0  509.45   18.50
   3   1   0  493.45   18.30
   3   1   0  488.25   18.40
   3   1   0  471.55   18.40
   3   1   0  493.35   18.70
   3   1   0  480.95   18.50
   3   1   0  470.55   18.20
   3   1   0  446.66   17.50
   3   1   0  508.15   19.30
  -4  -1   0 1050.79   34.50
  -4  -1   0  992.70   37.30
   4   1   0 1044.20   34.90
   4   1   0 1067.49   35.90
   4   1   0 1027.20   36.20
   4   1   0 1061.19   35.80
   4   1   0 1071.99   36.00
   4   1   0 1028.60   36.10
   4   1   0 1043.80   36.00
  -5  -1   0  190.68   11.80
  -5  -1   0  198.38   11.10
   5   1   0  170.38   12.60
   5   1   0  174.88   12.50
   5   1   0  190.58   11.40
   5   1   0  158.28   12.40
   5   1   0  172.38   12.20
   5   1   0  171.68   12.00
   5   1   0  183.98   12.80
  -6  -1   0  168.18   12.40
  -6  -1   0  153.08   11.70
   6   1   0  175.88   14.20
   6   1   0  174.48   14.10
   6   1   0  181.78   12.10
   6   1   0  191.98   14.10
  -7  -1   0   16.90    6.50
  -7  -1   0   20.40    7.50
   7   1   0    9.70    6.40
   7   1   0   11.00    7.90
   7   1   0   12.10    8.00
   7   1   0   16.70    7.70
  -8  -1   0   22.70    7.40
  -8  -1   0   34.90   10.60
   8   1   0   39.60    8.80
   8   1   0   18.60    9.90
   8   1   0   28.00   10.90
   8   1   0   27.10    9.80
  -9  -1   0   86.79   16.80
   9   1   0   62.29   14.50
   9   1   0   84.29   15.70
   9   1   0   51.09   13.00
 -10  -1   0  -11.00    7.60
  10   1   0   -7.70   10.30
  10   1   0   -9.30   11.40
  10   1   0   13.00   11.80
   9  -2   0   43.30   15.10
   9  -2   0   17.10   11.50
  -9   2   0   23.30   12.00
   8  -2   0    9.10   11.10
   8  -2   0   -1.10    8.70
   8  -2   0    9.10   10.90
  -8   2   0    2.60    8.10
   7  -2   0   92.89   13.60
   7  -2   0   81.39   14.50
   7  -2   0   93.39   15.00
  -7   2   0   65.89   12.40
   6  -2   0   11.10    8.00
   6  -2   0    7.40    4.70
   6  -2   0   14.80    7.80
   6  -2   0   23.90    7.30
  -6   2   0   13.80    5.40
  -6   2   0   15.20    6.80
   5  -2   0   81.09    7.40
   5  -2   0   76.09   11.40
   5  -2   0   66.49   10.00
   5  -2   0   84.79    9.50
  -5   2   0   71.59    7.90
  -5   2   0   65.39    9.60
   4  -2   0   29.40    6.70
   4  -2   0   17.10    4.20
   4  -2   0   37.60    6.80
   4  -2   0   34.90    7.90
   4  -2   0   29.90    5.90
   4  -2   0   29.40    5.10
  -4   2   0   32.50    5.20
  -4   2   0   23.20    6.30
  -4   2   0   16.50    4.10
   3  -2   0   20.60    4.10
   3  -2   0   22.20    3.70
   3  -2   0   23.20    5.20
   3  -2   0   15.20    5.00
   3  -2   0   21.70    5.10
   3  -2   0   17.90    4.40
  -3   2   0   24.00    4.10
  -3   2   0   27.50    3.90
  -3   2   0   14.50    4.40
  -3   2   0   20.50    4.00
   2  -2   0  871.51   27.00
   2  -2   0  834.82   27.50
   2  -2   0  851.01   28.60
   2  -2   0  855.51   29.40
  -2   2   0  834.42   28.30
  -2   2   0  841.12   27.20
  -2   2   0  855.31   28.50
  -2   2   0  848.22   27.60
  -2   2   0  850.71   28.90
   1  -2   0  679.33   21.30
   1  -2   0  722.63   24.00
   1  -2   0  717.03   22.90
   1  -2   0  672.73   22.40
   1  -2   0  709.23   23.80
   1  -2   0  669.73   22.40
  -1   2   0  689.83   21.30
  -1   2   0  678.03   22.60
  -1   2   0  699.93   23.80
  -1   2   0  693.93   22.40
  -1   2   0  678.43   22.80
   0  -2   0  418.66   14.90
   0  -2   0  397.36   13.10
   0  -2   0  409.76   14.50
   0  -2   0  395.06   14.60
   0   2   0  385.26   12.50
   0   2   0  402.36   14.40
   0   2   0  399.46   13.20
   0   2   0  414.36   14.90
  -1  -2   0  177.88    8.00
  -1  -2   0  176.68    7.80
  -1  -2   0  152.98    7.40
  -1  -2   0  170.18    7.60
  -1  -2   0  173.88    8.10
  -1  -2   0  170.58    6.00
  -1  -2   0  169.18    6.50
  -1  -2   0  162.98    5.40
   1   2   0  158.88    6.50
   1   2   0  159.48    8.10
   1   2   0  168.08    7.60
   1   2   0  168.58    7.70
  -2  -2   0  276.17   11.50
  -2  -2   0  283.07   10.20
  -2  -2   0  266.77   11.70
  -2  -2   0  267.17   11.40
  -2  -2   0  272.67   11.50
  -2  -2   0  281.67   11.70
  -2  -2   0  297.77   11.10
  -2  -2   0  287.57   11.50
  -2  -2   0  287.87   11.70
  -2  -2   0  280.77   11.80
   2   2   0  284.87   12.10
   2   2   0  278.17   11.70
   2   2   0  261.67   10.20
   2   2   0  303.17   12.10
   2   2   0  285.57   11.80
   2   2   0  280.67   12.30
   2   2   0  284.47   11.20
  -3  -2   0   30.00    3.90
  -3  -2   0   27.10    4.70
  -3  -2   0   37.60    5.00
  -3  -2   0   40.10    5.00
  -3  -2   0   36.60    5.50
  -3  -2   0   33.60    4.70
  -3  -2   0   28.30    4.60
  -3  -2   0   32.50    4.80
  -3  -2   0   37.60    5.20
   3   2   0   37.60    5.30
   3   2   0   25.50    4.50
   3   2   0   28.60    4.70
   3   2   0   29.70    4.80
   3   2   0   26.90    4.50
   3   2   0   27.80    4.20
   3   2   0   22.30    4.80
   3   2   0   24.60    4.60
   3   2   0   28.30    5.30
   4   2   0  136.19    9.40
   4   2   0  155.88   10.40
   4   2   0  152.28    9.80
   4   2   0  156.18    9.40
   4   2   0  140.29    9.80
   4   2   0  147.59   10.40
   4   2   0  160.38   10.60
   4   2   0  145.59   10.30
   4   2   0  166.18   10.40
   5   2   0  298.67   16.50
   5   2   0  338.17   16.00
   5   2   0  331.97   16.40
   5   2   0  317.97   17.70
   5   2   0  325.97   17.10
   5   2   0  317.97   16.10
   5   2   0  334.07   16.90
   5   2   0  321.97   16.90
  -6  -2   0  200.18   12.80
  -6  -2   0  200.38   13.20
   6   2   0  202.58   14.80
   6   2   0  189.58   14.10
   6   2   0  198.38   14.70
   6   2   0  218.48   14.90
   6   2   0  213.98   13.70
  -7  -2   0   73.99   11.10
  -7  -2   0   47.30    8.20
   7   2   0   50.69    9.20
   7   2   0   41.10    9.40
   7   2   0   77.79   12.20
   7   2   0   46.60    9.70
  -8  -2   0   95.79   11.20
  -8  -2   0   66.39   10.80
  -8  -2   0   63.39   11.90
   8   2   0   57.69   12.50
   8   2   0   80.29   11.70
   8   2   0   57.69   12.70
   8   2   0   74.09   13.20
  -9  -2   0   13.10    9.60
   9   2   0   58.79   13.60
   9   2   0   20.90    9.40
   9   2   0   32.60   11.00
   9   2   0   36.70   13.40
 -10  -2   0   10.70   10.60
  10   2   0   14.50   15.00
  10   2   0   30.10   14.60
  10   2   0   14.80   11.30
   8  -3   0   -2.80   11.10
   8  -3   0    5.80   11.90
  -8   3   0    8.80    8.10
   7  -3   0    3.00   10.90
   7  -3   0    6.10    7.40
   7  -3   0   12.30   10.40
  -7   3   0   12.80    9.00
   6  -3   0    3.80    6.10
   6  -3   0    0.30    7.40
   6  -3   0    1.40    8.90
   6  -3   0    8.00    4.60
  -6   3   0    7.30    5.30
  -6   3   0    7.50    6.90
   5  -3   0    9.90    6.70
   5  -3   0   13.10    4.30
   5  -3   0   12.70    5.60
   5  -3   0    4.10    7.00
  -5   3   0    4.90    5.90
  -5   3   0    1.90    4.40
   4  -3   0   -2.20    3.40
   4  -3   0    8.00    7.10
   4  -3   0   -0.60    4.20
   4  -3   0    5.10    5.70
  -4   3   0   -0.20    5.00
  -4   3   0   -0.80    3.00
  -4   3   0   -1.10    4.00
   3  -3   0  312.57   12.90
   3  -3   0  315.87   15.30
   3  -3   0  311.27   16.50
  -3   3   0  310.27   12.10
  -3   3   0  285.17   13.40
  -3   3   0  318.07   13.20
  -3   3   0  280.27   14.60
   2  -3   0  405.36   13.20
   2  -3   0  386.86   15.70
   2  -3   0  398.76   17.40
  -2   3   0  394.06   14.40
  -2   3   0  431.06   17.50
  -2   3   0  405.86   16.10
  -2   3   0  388.46   16.30
   1  -3   0 1002.00   32.80
   1  -3   0 1060.09   34.80
   1  -3   0 1065.99   34.00
   1  -3   0 1032.90   35.00
   1  -3   0 1028.50   32.30
  -1   3   0 1070.49   35.10
  -1   3   0 1029.30   32.60
  -1   3   0 1043.50   34.00
  -1   3   0 1004.20   30.90
  -1   3   0 1013.30   33.10
   0  -3   0  237.88   11.40
   0  -3   0  261.97   11.30
   0  -3   0  245.18    9.30
   0   3   0  243.38   11.10
   0   3   0  252.87   11.80
   0   3   0  246.58    8.60
   0   3   0  240.78    9.50
  -1  -3   0  487.45   15.50
  -1  -3   0  497.95   18.40
  -1  -3   0  487.45   15.50
  -1  -3   0  478.75   17.90
  -1  -3   0  489.95   17.90
   1   3   0  478.35   17.80
   1   3   0  497.75   18.70
   1   3   0  511.05   17.50
   1   3   0  503.45   15.70
   1   3   0  480.15   15.50
  -2  -3   0   87.49    6.40
  -2  -3   0   72.69    3.90
  -2  -3   0   73.89    5.20
  -2  -3   0   72.89    6.00
  -2  -3   0   90.89    6.60
  -2  -3   0   80.79    6.30
  -2  -3   0   80.59    6.40
   2   3   0   77.59    6.60
   2   3   0   75.89    6.50
   2   3   0   80.89    6.10
   2   3   0   80.09    5.40
   2   3   0   71.79    6.60
  -3  -3   0   50.99    4.60
  -3  -3   0   46.50    5.60
  -3  -3   0   42.80    5.60
  -3  -3   0   50.99    5.50
   3   3   0   57.89    6.90
   3   3   0   40.80    5.80
   3   3   0   43.50    4.40
   3   3   0   41.30    5.20
   3   3   0   37.60    5.90
   3   3   0   48.10    7.20
   3   3   0   44.70    6.00
  -4  -3   0  261.47   13.80
   4   3   0  266.67   12.50
   4   3   0  277.47   14.50
   4   3   0  286.57   13.60
   4   3   0  282.27   14.00
   4   3   0  286.87   14.80
   4   3   0  262.17   13.70
   4   3   0  273.87   15.10
   5   3   0  475.75   21.10
   5   3   0  473.25   21.30
   5   3   0  485.05   20.90
   5   3   0  466.45   21.70
   5   3   0  463.75   21.90
   5   3   0  479.15   22.70
   5   3   0  488.15   21.70
   5   3   0  447.66   20.60
  -6  -3   0   72.09    9.00
   6   3   0   41.30    9.30
   6   3   0   66.19   10.50
   6   3   0   95.29   12.00
   6   3   0   59.89   10.10
   6   3   0   49.80   10.50
   6   3   0   55.09    8.90
  -7  -3   0  141.89   13.20
   7   3   0  140.19   15.60
   7   3   0  149.39   15.90
   7   3   0  132.89   14.70
   7   3   0  112.29   12.90
   7   3   0  103.89   12.70
  -8  -3   0    6.80    7.20
  -8  -3   0   -2.80    6.30
   8   3   0    9.20    9.10
   8   3   0   -3.10    8.40
   8   3   0   -0.60    8.60
   8   3   0  -11.80    7.20
  -9  -3   0   -4.50    6.30
  -9  -3   0    2.30    8.80
  -9  -3   0  -10.40    6.20
   9   3   0    9.90    9.70
   9   3   0   -6.90    8.20
   9   3   0   13.60   10.70
   9   3   0   -4.90    9.70
 -10  -3   0  147.39   21.50
  10   3   0  109.29   17.60
  10   3   0   93.69   18.60
   8  -4   0    0.60   11.20
   8  -4   0    5.80   11.50
  -8   4   0   23.80   12.50
   7  -4   0   21.30   13.60
   7  -4   0   30.30   13.30
  -7   4   0   17.80    9.20
   6  -4   0   35.90   11.00
   6  -4   0   37.30    9.20
   6  -4   0   49.70   12.10
  -6   4   0   37.60   10.60
   5  -4   0   65.89    9.30
   5  -4   0   57.39    6.90
   5  -4   0   57.49   10.40
   5  -4   0   53.59   11.40
  -5   4   0   72.69   10.80
  -5   4   0   65.69    8.40
   4  -4   0   56.09   10.30
   4  -4   0   61.19    7.90
   4  -4   0   74.09    7.30
   4  -4   0   68.19    9.90
  -4   4   0   63.19    8.00
  -4   4   0   69.79    9.60
  -4   4   0   61.09    5.90
   3  -4   0   -6.80    5.60
   3  -4   0    7.80    5.60
   3  -4   0    4.10    4.00
  -3   4   0    0.30    2.50
  -3   4   0    1.20    2.80
  -3   4   0    1.00    4.80
  -3   4   0   -3.40    4.00
   2  -4   0  181.68   12.90
   2  -4   0  185.28    8.30
   2  -4   0  186.08   12.70
  -2   4   0  177.18    8.10
  -2   4   0  202.38   12.70
  -2   4   0  202.78   11.40
  -2   4   0  196.98   11.20
   1  -4   0  415.36   16.10
   1  -4   0  374.76   17.30
   1  -4   0  356.46   14.40
   1  -4   0  363.86   16.70
  -1   4   0  373.46   14.80
  -1   4   0  359.66   14.00
  -1   4   0  341.57   16.90
   0  -4   0    5.40    3.80
   0  -4   0    1.20    2.40
   0   4   0    3.90    4.20
   0   4   0    7.20    2.90
   0   4   0   -2.00    1.60
   0   4   0    4.40    2.60
  -1  -4   0   -3.00    3.10
  -1  -4   0   -0.50    3.30
  -1  -4   0    1.60    1.70
   1   4   0   -1.90    3.80
   1   4   0    1.40    2.10
   1   4   0   -0.20    3.10
   1   4   0   -0.90    2.70
  -2  -4   0   14.60    4.10
  -2  -4   0   13.70    4.10
  -2  -4   0   11.80    2.70
  -2  -4   0   18.00    2.50
   2   4   0   13.40    3.00
   2   4   0   15.70    4.40
   2   4   0    8.90    3.60
   2   4   0   20.00    5.10
  -3  -4   0   77.89    4.80
  -3  -4   0   88.69    8.00
  -3  -4   0   84.89    6.50
   3   4   0   86.19    8.70
   3   4   0   78.89    6.60
   3   4   0   93.49    9.50
   3   4   0   80.99    8.80
  -4  -4   0  492.35   20.90
  -4  -4   0  514.55   18.50
   4   4   0  501.45   21.60
   4   4   0  496.35   22.20
   4   4   0  475.15   19.90
   4   4   0  505.25   21.90
   4   4   0  516.15   21.80
   4   4   0  496.25   21.90
  -5  -4   0   -2.00    4.30
   5   4   0    0.10    5.80
   5   4   0   -1.00    5.10
   5   4   0   -3.60    5.20
   5   4   0   -1.20    5.00
   5   4   0   -0.20    4.40
   5   4   0   -7.00    5.60
  -6  -4   0    5.60    6.30
   6   4   0    1.40    6.00
   6   4   0    7.30    6.80
   6   4   0    9.30    8.30
   6   4   0   10.50    6.20
   6   4   0    7.50    6.80
  -7  -4   0   23.30    7.30
   7   4   0   31.30    8.50
   7   4   0   30.50    9.10
   7   4   0   20.20    8.90
   7   4   0   23.80    8.10
  -8  -4   0   34.60    9.50
  -8  -4   0   23.90    7.60
   8   4   0   37.40   11.20
   8   4   0   29.40    9.60
   8   4   0   28.00   10.60
   8   4   0   23.30    9.30
  -9  -4   0  118.39   15.30
  -9  -4   0  121.19   15.20
  -9  -4   0  102.59   17.40
   9   4   0   81.79   15.60
 -10  -4   0    3.90   10.40
  10   4   0    1.00   12.10
   7  -5   0   29.30   13.20
   7  -5   0   43.00   14.40
  -7   5   0   34.20   12.00
   6  -5   0    9.70    9.70
   6  -5   0    8.10    9.60
  -6   5   0   14.00    8.60
   5  -5   0   15.90    9.40
   5  -5   0   47.20   12.40
   5  -5   0   47.20    9.10
  -5   5   0   24.80    8.90
   4  -5   0   44.80    6.50
   4  -5   0   43.50    7.80
   4  -5   0   51.09    9.70
   4  -5   0   39.30   10.10
  -4   5   0   29.00    7.90
  -4   5   0   30.60    9.20
   3  -5   0    8.50    5.10
   3  -5   0   -4.50    5.80
  -3   5   0    1.80    2.60
  -3   5   0   10.40    3.50
  -3   5   0    0.40    5.10
  -3   5   0   -2.50    6.00
   2  -5   0  278.67   16.90
   2  -5   0  269.47   11.80
  -2   5   0  270.77   16.90
  -2   5   0  286.07   14.20
   1  -5   0    1.10    3.50
   1  -5   0    2.10    5.20
   1  -5   0   -3.10    4.30
  -1   5   0   -1.90    2.60
  -1   5   0    1.90    3.90
  -1   5   0    4.70    5.00
   0  -5   0   90.09    9.20
   0  -5   0   90.29    6.20
   0   5   0   87.19    6.70
   0   5   0   94.19    5.00
   0   5   0   98.89    6.70
   0   5   0  108.19   11.00
  -1  -5   0   20.60    3.30
  -1  -5   0   17.90    5.20
   1   5   0   16.30    4.40
   1   5   0   30.50    3.90
   1   5   0   32.20    6.80
  -2  -5   0   17.30    4.80
  -2  -5   0   18.20    2.80
  -2  -5   0   12.20    2.80
   2   5   0   15.60    5.20
   2   5   0   10.80    4.40
  -3  -5   0  445.66   14.80
  -3  -5   0  473.25   15.70
  -3  -5   0  465.75   20.00
  -3  -5   0  471.75   17.50
   3   5   0  484.55   20.60
   3   5   0  454.25   20.90
   3   5   0  436.06   20.70
  -4  -5   0  141.89    7.30
  -4  -5   0  139.99   11.10
   4   5   0  137.99   11.60
   4   5   0  125.79   11.50
   4   5   0  121.19   11.10
  -5  -5   0   19.60    6.40
   5   5   0   22.30    7.30
   5   5   0   15.00    6.80
   5   5   0   20.50    7.80
  -6  -5   0   45.60    8.40
   6   5   0   26.70    7.60
   6   5   0   25.80    7.70
   6   5   0   41.70    9.90
   6   5   0   31.80    9.30
  -7  -5   0   26.20    8.70
  -7  -5   0   53.99    9.30
   7   5   0   37.00    9.60
   7   5   0   55.09   10.70
   7   5   0   39.00   11.90
   7   5   0   38.70    9.90
  -8  -5   0  192.98   17.10
  -8  -5   0  144.19   16.70
   8   5   0  151.38   17.60
   8   5   0  172.98   20.60
   8   5   0  214.58   22.50
  -9  -5   0   22.90   10.20
  -9  -5   0    3.40    7.90
  -9  -5   0   14.40    9.60
  -9  -5   0   -3.50    9.00
 -10  -5   0    8.80    9.50
 -10  -5   0    7.80   11.20
 -10  -5   0   10.10    9.60
   7  -6   0   11.90   13.10
   7  -6   0   11.20   13.40
  -7   6   0    3.10   13.30
  -7   6   0    8.30   10.20
   6  -6   0   49.30   13.70
   6  -6   0   24.50   13.20
  -6   6   0   31.00   13.70
  -6   6   0   43.00   12.40
   5  -6   0   -1.20    8.90
   5  -6   0    1.60    9.30
  -5   6   0   13.40    9.00
  -5   6   0    4.50   10.20
   4  -6   0   35.20    9.90
   4  -6   0    8.10    9.00
   4  -6   0   14.80    6.60
  -4   6   0   25.60    8.60
  -4   6   0   10.40    8.80
   3  -6   0  109.89   10.50
   3  -6   0  116.49   14.90
  -3   6   0  120.89   12.80
  -3   6   0   95.79   13.00
   2  -6   0    8.40    4.40
   2  -6   0   13.50    8.10
   2  -6   0    8.90    6.50
  -2   6   0   17.60    6.10
  -2   6   0   15.20    7.60
   1  -6   0  162.68   10.40
   1  -6   0  160.18   13.50
   1  -6   0  139.29   13.90
  -1   6   0  125.79    8.00
  -1   6   0  136.39   10.00
  -1   6   0  143.29   13.00
  -1   6   0  150.78    8.10
   0  -6   0   97.09   10.20
   0  -6   0   75.29   10.00
   0   6   0  101.99   11.60
   0   6   0   95.49    7.90
   0   6   0   88.29    5.10
   0   6   0   91.19    8.20
  -1  -6   0    7.70    2.90
  -1  -6   0   11.20    5.80
   1   6   0   12.60    4.50
   1   6   0    8.30    5.80
   1   6   0   17.00    3.90
  -2  -6   0  167.08    7.40
  -2  -6   0  170.68   12.10
   2   6   0  159.28   11.20
   2   6   0  179.48   13.30
  -3  -6   0   50.39    4.10
  -3  -6   0   69.49    9.00
  -3  -6   0   78.99    6.60
   3   6   0   53.39    8.00
   3   6   0   61.89   10.00
   3   6   0   50.59    8.60
  -4  -6   0   30.10    7.00
  -4  -6   0   22.20    2.90
  -4  -6   0   27.80    3.90
   4   6   0   20.80    7.80
   4   6   0   13.60    6.40
   4   6   0   34.50    8.70
  -5  -6   0   63.89    6.90
  -5  -6   0   74.09   10.00
  -5  -6   0   75.89    7.20
   5   6   0   62.39   10.60
   5   6   0   52.89    9.60
   5   6   0   69.09   11.70
  -6  -6   0   82.79   11.20
   6   6   0   81.29   12.10
   6   6   0   53.29   10.00
   6   6   0   45.50   10.60
  -7  -6   0   81.79   11.90
  -7  -6   0   95.39   10.50
   7   6   0   69.99   12.20
   7   6   0   61.79   12.90
   7   6   0   65.39   11.70
  -8  -6   0    1.80    7.60
  -8  -6   0    7.90    6.30
   8   6   0    6.30    8.00
   8   6   0   -1.70    8.20
   8   6   0   -1.70    9.60
  -9  -6   0   52.99   13.00
  -9  -6   0   31.80   11.00
  -9  -6   0   20.20   10.20
   9   6   0   36.20   14.40
   9   6   0   23.90   11.40
 -10  -6   0   16.40   10.80
 -10  -6   0   12.00   11.10
 -10  -6   0   17.80   13.30
   6  -7   0   10.20   12.40
   6  -7   0   19.10   13.70
  -6   7   0    4.70    9.80
  -6   7   0    5.20   13.30
   5  -7   0   -8.40    9.20
   5  -7   0   -2.70   10.90
  -5   7   0  -10.40    9.00
  -5   7   0  -17.50    7.10
   4  -7   0   12.70   10.70
   4  -7   0    7.20    9.50
  -4   7   0   16.70   10.70
  -4   7   0   23.50    8.70
   3  -7   0  148.99   17.60
   3  -7   0  149.88   13.00
  -3   7   0  145.59   15.30
  -3   7   0  154.68   17.70
   2  -7   0  209.18   17.90
   2  -7   0  240.28   17.60
   2  -7   0  217.18   12.20
  -2   7   0  222.08   14.40
  -2   7   0  230.48   17.70
   1  -7   0    6.30    7.40
   1  -7   0   15.40    5.80
   1  -7   0   -4.90    5.70
  -1   7   0    9.70    7.70
  -1   7   0    4.00    3.50
  -1   7   0   -1.30    4.40
   0  -7   0    3.50    5.70
   0  -7   0    9.50    6.70
   0   7   0    7.70    3.90
   0   7   0    7.60    6.60
   0   7   0    6.90    2.30
   0   7   0    2.90    4.00
  -1  -7   0    5.20    3.20
  -1  -7   0    5.20    6.70
   1   7   0    6.20    3.40
   1   7   0    5.50    6.40
   1   7   0    9.10    4.60
  -2  -7   0   26.40    3.70
  -2  -7   0   28.40    7.50
   2   7   0   18.50    7.10
   2   7   0   26.20    6.50
  -3  -7   0    5.00    5.30
  -3  -7   0    2.80    2.20
   3   7   0   -1.30    5.50
   3   7   0    1.40    6.50
   3   7   0    4.10    5.50
  -4  -7   0   16.50    6.40
  -4  -7   0   10.50    3.00
   4   7   0   12.90    7.20
   4   7   0   10.70    7.50
   4   7   0   21.70    7.40
  -5  -7   0   11.70    6.50
   5   7   0    1.90    6.40
   5   7   0   18.30    7.80
   5   7   0   17.40    8.60
  -6  -7   0   32.00    8.60
   6   7   0   47.30   10.20
   6   7   0   41.40    9.70
   6   7   0   27.50    9.80
  -7  -7   0   15.40    8.60
  -7  -7   0   28.70    6.80
   7   7   0   28.40   10.80
   7   7   0   37.60   10.90
   7   7   0   38.60   10.40
  -8  -7   0   -3.90    8.20
   8   7   0   11.90   10.30
   8   7   0   37.50   12.00
   8   7   0    9.80   10.00
  -9  -7   0   92.69   16.10
  -9  -7   0   65.59   13.60
   9   7   0   58.89   13.90
   9   7   0   48.40   13.10
   9   7   0   66.79   17.50
 -10  -7   0    8.90   11.50
 -10  -7   0    7.60   10.00
 -10  -7   0    0.20   10.40
   5  -8   0   40.00   14.40
   5  -8   0   19.30   16.70
  -5   8   0   41.50   15.10
  -5   8   0   16.60   11.30
   4  -8   0   34.20   12.10
   4  -8   0   15.40   11.70
  -4   8   0   33.50   12.90
  -4   8   0    4.40    7.90
   3  -8   0   34.80   12.50
  -3   8   0   27.10   11.10
  -3   8   0   26.00    8.90
   2  -8   0   36.70   11.90
  -2   8   0   47.20    9.50
  -2   8   0   36.10   11.10
   1  -8   0   40.90   10.60
   1  -8   0   34.60   10.90
   1  -8   0   42.70    8.30
  -1   8   0   50.79   11.30
  -1   8   0   42.90    7.80
   0  -8   0  137.19   12.60
   0  -8   0  135.89   14.90
   0   8   0  115.69   14.70
   0   8   0  136.29    9.90
   0   8   0  139.39    9.60
  -1  -8   0   33.40    9.00
  -1  -8   0   18.90    7.90
   1   8   0   13.20    7.70
   1   8   0   16.60    4.50
   1   8   0   26.90    6.10
  -2  -8   0   39.60    9.70
   2   8   0   42.60    7.90
   2   8   0   47.10   10.80
  -3  -8   0  228.78   16.60
   3   8   0  225.98   17.50
   3   8   0  167.28   15.40
   3   8   0  240.08   15.60
  -4  -8   0   17.10    7.40
   4   8   0    3.50    6.70
   4   8   0    3.10    6.50
   4   8   0    9.50    7.20
  -5  -8   0   44.70    9.70
   5   8   0   18.80    9.00
   5   8   0   40.70   10.30
   5   8   0   27.50    9.00
  -6  -8   0   39.60    9.70
   6   8   0   20.00   10.20
   6   8   0   19.20    9.80
   6   8   0   37.00   10.50
  -7  -8   0   13.10    8.80
   7   8   0    9.40    9.80
   7   8   0   19.50    9.50
   7   8   0   11.10   10.00
  -8  -8   0   34.90   10.70
   8   8   0   18.20   11.60
   8   8   0   33.20   11.90
   8   8   0   10.70   10.20
  -9  -8   0   21.40   12.70
  -9  -8   0   21.70   11.00
   9   8   0   -0.60   10.80
   9   8   0   22.10   13.30
   9   8   0   25.40   12.20
   4  -9   0   89.09   17.40
  -4   9   0   45.90   14.70
  -4   9   0   43.20   13.00
   3  -9   0   75.69   16.20
   3  -9   0   51.39   16.60
  -3   9   0   71.09   15.90
  -3   9   0   42.90   10.30
   2  -9   0    1.60   10.80
  -2   9   0    5.40    7.00
  -2   9   0    3.20    8.90
   1  -9   0  145.39   20.90
   1  -9   0  142.29   18.10
   1  -9   0  155.18   19.90
  -1   9   0  191.18   20.90
  -1   9   0  133.19   13.30
   0  -9   0   25.10    9.60
   0  -9   0   27.10    8.60
   0  -9   0   44.70   12.20
   0   9   0   21.40    6.10
   0   9   0   25.90   10.30
  -1  -9   0    7.10    7.90
  -1  -9   0    2.20    7.60
   1   9   0    1.00    5.10
   1   9   0    0.60    7.80
  -2  -9   0  137.79   16.30
  -2  -9   0  114.79   15.00
   2   9   0  115.09   13.10
   2   9   0  105.89   15.10
  -3  -9   0    4.40    7.60
  -3  -9   0    6.10    8.50
   3   9   0   14.40    7.10
   3   9   0   11.30    8.50
   3   9   0   14.80    8.40
  -4  -9   0  136.19   16.10
   4   9   0  137.29   15.20
   4   9   0  129.29   17.30
   4   9   0   80.69   13.90
  -5  -9   0    6.10    7.80
   5   9   0   -1.00    8.00
   5   9   0    6.70    8.90
   5   9   0   13.50    8.50
  -6  -9   0   23.80    9.30
   6   9   0   27.60   11.10
   6   9   0   15.30    9.30
   6   9   0    5.20    8.60
  -7  -9   0   28.50   10.10
   7   9   0   18.60   10.20
   7   9   0   18.60   11.00
   7   9   0   26.50   11.50
  -8  -9   0   22.30   12.50
  -8  -9   0   19.10   10.20
   8   9   0  -15.60    8.70
   8   9   0   -1.00   11.60
   8   9   0   -9.70    8.40
  -9  -9   0   16.00   12.30
  -9  -9   0   -3.30    9.70
   9   9   0    6.70   11.70
   9   9   0   17.00   13.10
   9   9   0  -13.50   10.30
   3 -10   0   21.90   15.10
  -3  10   0   -4.10   12.30
   2 -10   0   10.30   11.90
  -2  10   0   31.80   14.00
   1 -10   0    8.10   10.10
   1 -10   0   -8.10    9.80
  -1  10   0   17.00   11.30
   0 -10   0   -3.50    6.80
   0 -10   0    4.20    9.00
   0 -10   0  -10.30   10.10
   0  10   0  -11.00    8.70
  -1 -10   0   73.49   13.90
  -1 -10   0   43.00   11.30
   1  10   0   81.39   14.70
  -2 -10   0    9.90    9.20
  -2 -10   0   -4.00    8.40
   2  10   0    3.50    8.90
   2  10   0    4.10    6.20
  -3 -10   0   53.89   12.10
  -3 -10   0   52.59   12.60
   3  10   0   32.70   12.00
   3  10   0   96.79   13.20
   3  10   0   37.20   11.90
  -4 -10   0    7.00   10.50
  -4 -10   0    1.40    7.70
   4  10   0   12.20    9.20
   4  10   0   11.80    9.90
   4  10   0   10.00    8.80
  -5 -10   0   21.20   11.60
  -5 -10   0   25.30   10.80
   5  10   0   13.60    9.90
   5  10   0   27.60   11.50
   5  10   0   15.00   10.30
  -6 -10   0    5.60   10.20
  -6 -10   0  -12.90    6.90
   6  10   0    6.50    9.10
   6  10   0   -3.90    8.40
   6  10   0    7.70    8.40
  -7 -10   0   -9.40    9.40
  -7 -10   0   -6.70    8.00
   7  10   0   -6.90    8.10
   7  10   0   -8.50    8.40
   7  10   0    7.50   10.80
  -8 -10   0    5.20    9.30
  -8 -10   0    0.50   10.10
   8  10   0   13.50   11.00
   8  10   0    2.80   10.10
   8  10   0    0.40   11.00
   1 -11   0   -9.80   11.00
  -1  11   0   13.60   12.20
   0 -11   0   65.49   16.80
   0 -11   0   62.89   14.90
   0  11   0   44.70   14.90
  -1 -11   0   14.80    9.50
  -1 -11   0   10.10   10.40
  -1 -11   0    6.80   12.00
   1  11   0   18.50   11.90
  -2 -11   0   55.09   13.10
  -2 -11   0   77.49   16.40
   2  11   0   93.99   17.40
  -3 -11   0    5.10   10.00
  -3 -11   0   -4.00    9.30
   3  11   0   -0.90    8.90
   3  11   0    3.80    9.90
  -4 -11   0    2.20    8.50
  -4 -11   0    8.10    9.80
   4  11   0    0.10   10.80
   4  11   0    2.90    9.30
   4  11   0   -6.30    8.60
  -5 -11   0   51.09   14.00
  -5 -11   0   71.89   15.20
   5  11   0   37.10   12.30
   5  11   0   61.29   14.30
   5  11   0   42.00   13.10
  -6 -11   0    2.10    9.70
  -6 -11   0   21.60   12.70
   6  11   0    4.80    9.80
   6  11   0   11.50   11.20
   6  11   0   -3.20   11.90
  -7 -11   0   52.59   14.50
  -7 -11   0   60.79   16.30
   7  11   0   51.49   15.80
   7  11   0   31.20   13.00
   7  11   0   40.30   13.50
  -2 -12   0   26.80   13.10
  -2 -12   0   52.49   14.50
   2  12   0   24.20   12.60
  -3 -12   0  -10.60   10.20
  -3 -12   0   10.20   10.90
   3  12   0   12.10   10.00
   3  12   0    4.50   10.00
  -4 -12   0   22.00   12.90
  -4 -12   0    4.30   10.30
   4  12   0   22.40   11.90
   4  12   0   26.60   12.90
   5  12   0    9.80   12.00
   4  12  -1   12.10   11.80
   4  12  -1    8.20   10.80
  -4 -12   1   21.30   12.60
  -4 -12   1   21.00   12.10
   3  12  -1   14.90   11.70
   3  12  -1   -0.80   10.10
  -3 -12   1   11.20   12.20
  -3 -12   1    0.20    9.80
   2  12  -1   31.50   13.40
   2  12  -1   20.00   13.10
  -2 -12   1   23.30   11.90
  -2 -12   1   26.30   13.00
   7  11  -1   21.20   13.10
   7  11  -1   13.90   12.00
   7  11  -1    5.50   10.40
  -7 -11   1   26.60   13.50
  -7 -11   1   30.60   12.70
   6  11  -1    4.00   10.60
   6  11  -1    2.40   11.80
   6  11  -1    7.40    9.90
  -6 -11   1    9.40    9.90
  -6 -11   1    1.70   11.90
   5  11  -1    2.70   10.40
   5  11  -1   11.30   11.20
   5  11  -1    8.90    9.30
  -5 -11   1   12.10   10.10
  -5 -11   1   -1.00    9.80
   4  11  -1    4.10    9.80
   4  11  -1    4.00   10.40
   4  11  -1   -1.30    8.30
  -4 -11   1   18.80   11.80
  -4 -11   1    0.80    9.70
   3  11  -1   17.10   10.50
   3  11  -1    9.00   10.10
  -3 -11   1   13.00   10.40
  -3 -11   1    9.00    9.70
   2  11  -1   88.99   16.30
  -2 -11   1   53.89   13.50
  -2 -11   1  101.09   16.10
   1  11  -1   -2.50   10.30
  -1 -11   1  -12.90    7.50
  -1 -11   1    0.70   11.10
  -1 -11   1   21.00   10.20
   0  11  -1   46.30   15.50
   0 -11   1   48.80   16.10
   0 -11   1   40.20   13.40
  -1  11  -1    1.50   10.60
   1 -11   1  -14.90   11.70
   8  10  -1   24.70   11.60
   8  10  -1   50.59   15.00
   8  10  -1   58.99   16.30
  -8 -10   1   60.99   15.60
  -8 -10   1   58.49   16.00
   7  10  -1   11.80   11.70
   7  10  -1   27.20   11.50
   7  10  -1    9.20   10.70
  -7 -10   1   11.50   11.40
  -7 -10   1   27.00   11.10
   6  10  -1    4.40    9.60
   6  10  -1   -5.30    8.00
   6  10  -1   -1.80    8.10
  -6 -10   1    2.20    9.70
  -6 -10   1    4.30    8.60
   5  10  -1    3.60    8.30
   5  10  -1   -3.10    8.10
   5  10  -1    2.60    8.60
  -5 -10   1    8.40   10.70
  -5 -10   1    4.20    8.80
   4  10  -1   15.70   10.30
   4  10  -1   18.60    9.90
   4  10  -1   32.90   10.70
  -4 -10   1   36.70   10.70
  -4 -10   1   37.30   12.60
   3  10  -1   47.90   10.60
   3  10  -1   41.60   12.00
   3  10  -1   31.80   12.20
  -3 -10   1   40.60   12.60
  -3 -10   1   53.59   12.60
   2  10  -1   66.39   14.30
  -2 -10   1   27.50   10.80
  -2 -10   1   51.19   12.00
   1  10  -1   28.00   12.10
  -1 -10   1   47.50   12.10
  -1 -10   1    5.30    8.80
   0  10  -1   46.40   13.20
   0 -10   1    0.70    8.50
   0 -10   1    9.20   11.00
   0 -10   1   20.00    8.90
  -1  10  -1    5.00   10.50
   1 -10   1   -4.30    9.50
   1 -10   1  -15.40    9.70
  -2  10  -1    4.70   10.80
   2 -10   1  -10.80   10.30
  -3  10  -1   10.50   12.80
   9   9  -1   28.50   13.60
   9   9  -1   -0.90   11.90
   9   9  -1   18.50   14.40
  -9  -9   1   15.80   12.30
   8   9  -1    9.10   10.60
   8   9  -1    5.70   10.60
   8   9  -1    8.70   11.10
  -8  -9   1   -6.70    9.70
  -8  -9   1    3.50    9.30
   7   9  -1   18.40   11.70
   7   9  -1   21.30   10.50
   7   9  -1   47.50   13.10
  -7  -9   1   25.90    9.70
  -7  -9   1   32.10   12.80
   6   9  -1    1.40    7.30
   6   9  -1   -6.80    7.90
   6   9  -1   -2.70    8.10
  -6  -9   1   -1.20    8.50
  -6  -9   1   -8.40    6.60
   5   9  -1    8.50    8.20
   5   9  -1    2.80    8.70
   5   9  -1   -0.80    7.20
  -5  -9   1    9.70    9.60
  -5  -9   1    0.30    7.20
   4   9  -1   29.00    9.90
   4   9  -1   22.30    9.70
   4   9  -1   31.20   10.50
  -4  -9   1   11.10    8.10
  -4  -9   1   25.40   10.80
   3   9  -1   59.09   12.20
   3   9  -1   32.60   10.30
   3   9  -1   63.69   10.90
  -3  -9   1   60.69   11.70
  -3  -9   1   62.39   13.20
   2   9  -1  111.39   12.10
   2   9  -1   85.69   14.40
  -2  -9   1  106.19   14.00
  -2  -9   1  168.38   18.40
   1   9  -1    6.10    4.70
   1   9  -1    5.50    7.90
   1   9  -1    4.90    4.80
  -1  -9   1   -6.10    6.90
  -1  -9   1   -0.30    7.10
   0   9  -1    5.20    5.00
   0   9  -1    3.70    8.50
   0  -9   1    8.40    7.50
   0  -9   1   -0.30    7.60
   0  -9   1   -4.50    8.80
  -1   9  -1  113.49   12.50
  -1   9  -1  117.69   17.20
   1  -9   1  124.09   17.40
   1  -9   1  124.89   16.80
   1  -9   1  141.49   16.10
  -2   9  -1   44.00   13.40
  -2   9  -1   67.19   11.20
   2  -9   1   57.29   13.90
  -3   9  -1   23.70    9.80
  -3   9  -1   23.80   13.00
   3  -9   1   35.30   13.10
  -4   9  -1   27.60   11.40
  -4   9  -1   53.09   15.10
   4  -9   1   16.80   14.00
   9   8  -1   16.30   12.50
   9   8  -1    4.50   12.60
   9   8  -1  -13.00   10.20
  -9  -8   1    8.30    9.70
  -9  -8   1   10.60   11.20
   8   8  -1   37.20   12.10
   8   8  -1   35.70   13.20
   8   8  -1   31.90   12.90
  -8  -8   1   80.49   13.50
  -8  -8   1   77.69   16.50
   7   8  -1    3.20    9.00
   7   8  -1   -0.20    8.40
   7   8  -1   -8.20    7.80
  -7  -8   1   25.10   10.60
  -7  -8   1    1.20    7.10
   6   8  -1   14.20    8.80
   6   8  -1   21.10    9.30
   6   8  -1   14.20    9.40
  -6  -8   1   31.20    8.40
   5   8  -1   22.40    9.40
   5   8  -1   51.59   11.20
   5   8  -1   36.10    9.80
  -5  -8   1   37.60    9.00
   4   8  -1   11.40    7.80
   4   8  -1   15.70    7.80
   4   8  -1    6.50    7.50
  -4  -8   1   23.70    7.80
   3   8  -1  395.06   20.80
   3   8  -1  367.66   22.60
   3   8  -1  386.46   22.80
  -3  -8   1  361.06   22.20
  -3  -8   1  390.76   21.60
   2   8  -1   56.29    8.40
   2   8  -1   46.90   10.40
  -2  -8   1   54.59   10.40
  -2  -8   1   43.30    9.60
   1   8  -1   73.19    8.00
   1   8  -1   85.29   12.90
   1   8  -1   92.99    9.70
  -1  -8   1   84.89   11.90
  -1  -8   1  103.19   13.50
   0   8  -1    0.90    4.30
   0   8  -1    6.80    7.40
   0   8  -1    3.60    3.90
   0  -8   1    4.60    6.80
   0  -8   1    3.10    6.40
  -1   8  -1   45.70    8.00
  -1   8  -1   40.70   10.90
   1  -8   1   42.70    8.60
   1  -8   1   48.40   11.50
   1  -8   1   30.60   10.40
  -2   8  -1   81.39   13.60
  -2   8  -1   59.69   10.30
   2  -8   1   45.40   11.90
  -3   8  -1   81.39   12.50
  -3   8  -1  122.79   17.20
   3  -8   1  118.09   15.10
   3  -8   1  118.99   17.20
  -4   8  -1   -4.80   10.50
  -4   8  -1    7.50    9.90
   4  -8   1   18.90   11.00
   4  -8   1    5.20   11.40
  -5   8  -1    7.10   11.80
  -5   8  -1   -2.20    9.00
   5  -8   1   11.00   13.00
 -10  -7   1    8.50   11.20
 -10  -7   1   13.10   11.40
   9   7  -1   12.60   11.80
   9   7  -1    0.30   10.30
  -9  -7   1   28.40   12.10
  -9  -7   1    7.50    9.70
   8   7  -1   -3.80    8.40
   8   7  -1   -8.20   10.00
   8   7  -1    5.20    9.60
  -8  -7   1   13.00    8.60
  -8  -7   1    1.10    8.90
   7   7  -1   11.50    8.90
   7   7  -1    5.30    7.70
   7   7  -1   22.00    9.40
  -7  -7   1   25.60    8.80
   6   7  -1   68.39   12.70
   6   7  -1   47.30   10.70
   6   7  -1   57.29   11.30
  -6  -7   1   79.39   11.50
   5   7  -1   75.09   11.50
   5   7  -1   59.29   11.20
   5   7  -1   68.59   11.10
  -5  -7   1   85.19   11.00
   4   7  -1  296.67   19.50
   4   7  -1  311.87   18.40
   4   7  -1  295.67   19.60
  -4  -7   1  322.07   17.80
   3   7  -1   -5.50    4.70
   3   7  -1   -2.10    6.40
   3   7  -1    8.70    6.60
  -3  -7   1   -0.10    2.50
  -3  -7   1    1.00    5.20
   2   7  -1   38.40    8.60
   2   7  -1   58.19    8.10
  -2  -7   1   58.39    5.60
  -2  -7   1   48.80    8.50
   1   7  -1   12.20    4.70
   1   7  -1    3.90    6.50
   1   7  -1   11.30    4.00
  -1  -7   1   -1.30    5.50
  -1  -7   1   -0.50    6.40
   0   7  -1   38.30    9.30
   0   7  -1   56.29    7.20
   0   7  -1   42.10    3.80
   0   7  -1   55.29    6.20
   0  -7   1   38.50    9.00
   0  -7   1   30.80    7.50
  -1   7  -1  133.59   15.20
  -1   7  -1  113.19   10.80
  -1   7  -1  118.69    7.00
   1  -7   1  114.69   13.20
   1  -7   1  120.79   15.00
   1  -7   1  125.89   10.70
  -2   7  -1  146.49   13.50
  -2   7  -1  190.18   18.50
   2  -7   1  156.58   11.10
   2  -7   1  191.88   18.30
  -3   7  -1   19.00    7.60
  -3   7  -1   30.30   10.70
   3  -7   1   30.60    9.10
   3  -7   1   50.89   11.70
   3  -7   1   28.60    8.40
  -4   7  -1    4.30    7.20
  -4   7  -1   13.60    9.80
   4  -7   1  -15.70    8.60
   4  -7   1   -1.00    7.90
  -5   7  -1   -6.30    8.30
  -5   7  -1    7.50   11.10
   5  -7   1    1.30    9.90
   5  -7   1    6.50   10.90
  -6   7  -1   23.30   12.60
  -6   7  -1   24.60   13.20
   6  -7   1   36.20   15.10
   6  -7   1   43.40   16.00
 -10  -6   1   22.20   11.20
 -10  -6   1   17.60   11.60
 -10  -6   1   43.80   13.50
   9   6  -1   -2.10   10.60
  -9  -6   1   10.60    9.30
  -9  -6   1   26.60   11.40
  -9  -6   1   22.10    8.80
  -9  -6   1   40.10   11.90
   8   6  -1   25.80   10.40
   8   6  -1   13.30    8.70
   8   6  -1   35.60   13.20
  -8  -6   1   -2.30    6.90
  -8  -6   1   11.60    6.80
  -8  -6   1    9.00   10.10
   7   6  -1   14.70    9.60
   7   6  -1   19.20    9.10
   7   6  -1    9.20    8.40
  -7  -6   1   16.60    8.10
   6   6  -1    2.10    7.50
   6   6  -1   13.60    8.10
   6   6  -1   10.30    7.90
  -6  -6   1    3.20    6.00
   5   6  -1   21.50    8.70
   5   6  -1   23.20    7.90
   5   6  -1   17.60    7.50
  -5  -6   1   53.79    8.50
   4   6  -1   97.99   11.30
   4   6  -1   95.29    9.00
   4   6  -1   88.89   11.20
   4   6  -1   92.09   12.10
  -4  -6   1  102.89   10.90
  -4  -6   1   91.69    6.30
  -4  -6   1   84.99    5.20
   3   6  -1   -2.50    4.40
   3   6  -1    3.20    6.00
   3   6  -1    4.90    5.70
  -3  -6   1    1.60    2.30
  -3  -6   1    1.60    4.50
   2   6  -1  134.89   10.30
   2   6  -1  136.09   12.10
  -2  -6   1  132.39    7.00
  -2  -6   1  129.39   11.10
   1   6  -1   46.20    5.60
   1   6  -1   45.80    6.20
   1   6  -1   40.60    8.20
  -1  -6   1   52.29    5.40
  -1  -6   1   36.70    7.20
  -1  -6   1   54.19    9.00
   0   6  -1  221.48   11.50
   0   6  -1  216.48   10.70
   0   6  -1  202.28    8.60
   0   6  -1  214.98   15.00
   0  -6   1  250.37   14.10
   0  -6   1  219.58   14.80
  -1   6  -1  300.27   13.30
  -1   6  -1  313.17   15.40
  -1   6  -1  312.07   18.40
  -1   6  -1  340.87   12.40
   1  -6   1  308.67   18.00
   1  -6   1  325.67   15.70
   1  -6   1  346.27   18.90
  -2   6  -1   31.50    8.80
  -2   6  -1   35.40    7.50
   2  -6   1   39.80    9.40
   2  -6   1   33.50    5.90
  -3   6  -1  115.39   11.80
  -3   6  -1  111.99   13.60
   3  -6   1  124.19   12.80
   3  -6   1   91.29   13.20
   3  -6   1  122.09   11.60
   3  -6   1  102.69   10.60
  -4   6  -1   78.89   12.50
  -4   6  -1   62.79   12.20
   4  -6   1   58.59   13.50
   4  -6   1   69.99   11.70
   4  -6   1   62.69    9.40
   4  -6   1   67.09    9.20
  -5   6  -1   22.10   11.40
  -5   6  -1   17.10    8.90
   5  -6   1   18.90   11.80
   5  -6   1    6.80    9.90
  -6   6  -1   25.10   12.70
  -6   6  -1   58.89   15.90
   6  -6   1   42.50   12.80
   6  -6   1   38.80   13.20
  -7   6  -1    6.80   12.80
  -7   6  -1   -0.30   10.50
   7  -6   1   -3.70   12.30
   7  -6   1    1.60   13.00
 -10  -5   1    1.30   10.40
 -10  -5   1   10.80   10.90
 -10  -5   1   -9.50    7.20
  -9  -5   1   36.00   10.40
  -9  -5   1   21.80   10.20
  -9  -5   1    6.30    9.40
  -9  -5   1   11.50    9.90
   8   5  -1   63.99   13.80
   8   5  -1   89.19   14.30
  -8  -5   1  111.79   14.50
  -8  -5   1  121.09   14.60
  -8  -5   1  122.79   16.10
   7   5  -1    4.80    7.70
   7   5  -1   -3.40    6.20
   7   5  -1    5.90    8.30
  -7  -5   1   -0.80    6.10
   6   5  -1  549.25   26.60
   6   5  -1  545.45   24.80
   6   5  -1  525.55   27.50
   6   5  -1  562.44   27.00
  -6  -5   1  567.24   25.30
   5   5  -1   -3.80    6.00
   5   5  -1    5.10    5.80
   5   5  -1    1.80    5.90
   5   5  -1    1.40    4.80
  -5  -5   1   -2.60    4.80
   4   5  -1  136.99   13.00
   4   5  -1  108.99   11.60
   4   5  -1  119.59    9.20
   4   5  -1  143.29   14.20
  -4  -5   1  114.19   10.00
  -4  -5   1  114.99    6.80
   3   5  -1  323.77   17.40
   3   5  -1  329.27   13.90
   3   5  -1  341.37   16.40
   3   5  -1  291.77   16.50
  -3  -5   1  320.97   12.30
  -3  -5   1  326.37   14.70
  -3  -5   1  344.87   15.90
  -3  -5   1  299.67   11.00
   2   5  -1  770.62   28.30
   2   5  -1  792.62   25.50
   2   5  -1  781.62   30.30
  -2  -5   1  774.32   25.10
  -2  -5   1  802.22   28.90
   1   5  -1   85.69    7.10
   1   5  -1   83.39    6.00
   1   5  -1   90.79    9.40
  -1  -5   1   94.99    9.10
  -1  -5   1   78.19    5.50
   0   5  -1  279.47   15.60
   0   5  -1  288.87   12.10
   0   5  -1  289.67   12.70
   0   5  -1  298.27   10.70
   0  -5   1  292.77   12.20
   0  -5   1  302.57   15.80
   0  -5   1  302.67   14.60
  -1   5  -1  128.99    6.50
  -1   5  -1  149.69   11.70
  -1   5  -1  139.99    9.30
  -1   5  -1  126.09    7.60
   1  -5   1  137.69    9.00
   1  -5   1  128.79   11.00
   1  -5   1  128.19   11.20
  -2   5  -1  265.47   16.10
  -2   5  -1  245.48    9.70
  -2   5  -1  253.67   13.90
   2  -5   1  249.88   11.70
   2  -5   1  253.87   15.70
  -3   5  -1   20.40    7.70
  -3   5  -1   13.70    3.80
  -3   5  -1   16.80    6.60
   3  -5   1    4.70    3.10
   3  -5   1   12.20    7.00
   3  -5   1   16.30    6.00
   3  -5   1   17.90    6.70
  -4   5  -1   11.20    7.80
  -4   5  -1   12.90    6.50
   4  -5   1   14.70    6.20
   4  -5   1    9.80    7.20
   4  -5   1   13.50    5.60
   4  -5   1    7.30    8.30
  -5   5  -1   50.29   11.00
  -5   5  -1   50.59   12.00
   5  -5   1   41.60   12.40
   5  -5   1   59.69    9.80
   5  -5   1   61.29   11.60
  -6   5  -1   20.10    9.40
  -6   5  -1    6.80    9.90
   6  -5   1  -19.10    7.90
   6  -5   1    2.90    9.40
  -7   5  -1   61.89   14.40
  -7   5  -1   31.40   14.00
   7  -5   1   58.59   15.60
   7  -5   1   18.90   15.60
 -10  -4   1   12.60    9.50
  -9  -4   1  126.19   16.70
  -9  -4   1   90.39   14.40
  -9  -4   1   94.59   14.50
   8   4  -1    0.60    8.20
  -8  -4   1   -0.50    6.20
  -8  -4   1   -7.10    7.50
  -8  -4   1  -10.00    6.40
   7   4  -1  221.28   17.20
   7   4  -1  133.79   14.80
   7   4  -1  161.58   18.50
  -7  -4   1  150.38   15.00
  -7  -4   1  167.38   12.10
   6   4  -1    8.50    8.00
   6   4  -1    9.30    7.00
   6   4  -1    8.90    5.80
   6   4  -1   15.50    7.80
   6   4  -1   13.90    6.40
  -6  -4   1   11.10    6.40
   5   4  -1    4.20    5.50
   5   4  -1    7.20    6.30
   5   4  -1    2.00    4.40
   5   4  -1    6.30    5.20
   5   4  -1    1.10    6.40
   5   4  -1   -1.50    4.90
  -5  -4   1   -8.50    4.20
   4   4  -1  278.77   15.40
   4   4  -1  294.37   14.10
   4   4  -1  272.97   15.90
   4   4  -1  270.07   12.20
   4   4  -1  278.47   15.20
  -4  -4   1  273.47   11.90
  -4  -4   1  249.78   13.60
   3   4  -1  117.49    9.60
   3   4  -1  125.99    6.60
   3   4  -1  130.09   10.10
   3   4  -1  127.49    9.60
   3   4  -1  135.09    8.40
  -3  -4   1  133.69    6.50
  -3  -4   1  137.29    9.00
  -3  -4   1  148.29    9.20
   2   4  -1  475.75   18.60
   2   4  -1  488.95   20.10
   2   4  -1  495.45   19.20
   2   4  -1  478.85   20.10
   2   4  -1  473.65   17.00
  -2  -4   1  513.45   20.10
  -2  -4   1  479.75   16.80
  -2  -4   1  484.05   18.90
  -2  -4   1  489.55   16.40
  -2  -4   1  469.85   14.90
   1   4  -1    2.20    3.70
   1   4  -1    0.30    2.70
   1   4  -1   -2.10    1.50
   1   4  -1    5.20    3.20
   1   4  -1    1.10    2.20
  -1  -4   1    2.10    3.20
  -1  -4   1    2.90    2.10
   0   4  -1  161.28    8.40
   0   4  -1  184.28   10.90
   0   4  -1  167.78    6.90
   0   4  -1  172.78    7.90
   0  -4   1  165.08    8.00
   0  -4   1  175.38    9.70
   0  -4   1  178.48   10.40
  -1   4  -1  661.33   20.40
  -1   4  -1  648.64   21.00
  -1   4  -1  671.43   22.60
  -1   4  -1  700.13   23.90
  -1   4  -1  674.93   26.10
   1  -4   1  671.43   23.30
   1  -4   1  652.43   25.50
   1  -4   1  678.73   25.90
  -2   4  -1    7.40    5.30
  -2   4  -1    9.80    4.70
  -2   4  -1    4.70    2.60
   2  -4   1   11.70    3.40
   2  -4   1   14.60    6.00
  -3   4  -1    0.10    4.40
  -3   4  -1    3.50    2.10
  -3   4  -1    4.90    3.10
   3  -4   1   -6.60    4.20
   3  -4   1    4.20    6.20
   3  -4   1    2.00    2.00
   3  -4   1   -6.60    4.10
  -4   4  -1   -3.60    5.50
  -4   4  -1    0.30    4.50
  -4   4  -1    2.00    2.60
   4  -4   1    0.20    6.90
   4  -4   1    1.90    5.10
   4  -4   1   -5.50    4.00
   4  -4   1   10.90    6.40
  -5   4  -1   54.29   10.40
  -5   4  -1   70.39    8.10
   5  -4   1   54.29   11.80
   5  -4   1   63.89   10.90
   5  -4   1   54.09    7.60
   5  -4   1   78.59   10.60
  -6   4  -1   73.69   14.20
   6  -4   1   81.79   13.10
   6  -4   1   75.99   11.60
   6  -4   1   61.99   12.90
  -7   4  -1   -6.80    6.80
   7  -4   1   -0.90    8.60
   7  -4   1    7.70   11.20
   7  -4   1   -1.30   10.00
  -8   4  -1    2.80    8.50
   8  -4   1   16.20   13.50
   8  -4   1   19.70   15.60
  10   3  -1   67.79   17.30
  10   3  -1   96.09   17.20
 -10  -3   1  113.89   18.30
   9   3  -1   -8.00    9.10
   9   3  -1   -4.70    9.20
   9   3  -1   -4.40    8.90
  -9  -3   1   -8.20    7.80
  -9  -3   1  -10.60    7.60
  -9  -3   1    5.70    8.20
   8   3  -1    2.10    8.30
   8   3  -1   15.20    8.70
   8   3  -1    0.00    8.40
  -8  -3   1   18.50    8.00
  -8  -3   1    5.30    7.70
  -8  -3   1   23.50    7.60
   7   3  -1   12.60    8.00
   7   3  -1   10.30    7.60
   7   3  -1   20.00    7.80
   7   3  -1   19.20    8.20
  -7  -3   1    4.10    6.00
  -7  -3   1    2.00    6.40
   6   3  -1   17.60    6.90
   6   3  -1    6.70    6.60
   6   3  -1   13.10    8.10
   6   3  -1    8.70    5.70
   6   3  -1    2.40    5.80
   6   3  -1   -5.00    5.50
   6   3  -1    3.20    5.70
   6   3  -1    9.80    6.30
   5   3  -1  294.77   15.50
   5   3  -1  272.07   15.80
   5   3  -1  278.77   14.50
   5   3  -1  263.97   16.60
   5   3  -1  258.97   15.00
   5   3  -1  259.97   14.80
   5   3  -1  285.77   16.20
   5   3  -1  266.07   15.60
   5   3  -1  265.47   15.60
   4   3  -1   23.60    5.80
   4   3  -1   20.00    5.30
   4   3  -1   20.90    6.20
   4   3  -1   12.40    4.40
   4   3  -1   12.70    4.70
   4   3  -1   20.40    4.70
   4   3  -1   21.50    5.50
   4   3  -1   16.40    5.00
  -4  -3   1   15.50    4.70
   3   3  -1  124.89    9.40
   3   3  -1  106.79    7.70
   3   3  -1  113.89    6.70
   3   3  -1  111.99    8.40
   3   3  -1  106.69    8.60
  -3  -3   1  113.99    8.60
  -3  -3   1  115.99    7.60
  -3  -3   1  108.99    6.30
  -3  -3   1  108.59    7.20
   2   3  -1  395.36   15.80
   2   3  -1  378.46   15.90
   2   3  -1  355.46   15.00
   2   3  -1  360.16   14.30
   2   3  -1  370.76   13.80
   2   3  -1  373.46   12.40
  -2  -3   1  353.36   15.10
  -2  -3   1  338.97   14.00
  -2  -3   1  366.06   15.10
  -2  -3   1  363.36   14.30
  -2  -3   1  392.76   13.00
  -2  -3   1  358.96   13.50
  -2  -3   1  366.86   14.90
  -2  -3   1  383.86   12.40
  -2  -3   1  365.86   15.00
   1   3  -1   11.90    4.20
   1   3  -1   12.40    3.20
   1   3  -1   12.10    3.10
   1   3  -1    9.50    2.10
   1   3  -1   13.50    2.70
  -1  -3   1   15.10    3.20
  -1  -3   1    8.60    3.40
  -1  -3   1   18.70    2.70
  -1  -3   1   16.90    3.50
   0   3  -1  726.33   23.10
   0   3  -1  720.93   22.50
   0   3  -1  709.53   25.10
   0   3  -1  736.03   23.80
   0   3  -1  747.23   25.80
   0  -3   1  754.82   23.60
   0  -3   1  758.92   25.50
   0  -3   1  733.13   24.80
   0  -3   1  745.13   25.20
   0  -3   1  727.93   25.70
  -1   3  -1  128.49    8.60
  -1   3  -1  123.99    9.40
  -1   3  -1  124.89    6.60
  -1   3  -1  119.59    7.30
  -1   3  -1  120.79    5.30
   1  -3   1  116.59    8.50
   1  -3   1  127.99    7.00
   1  -3   1  119.29    6.50
   1  -3   1  111.29    8.20
   1  -3   1  121.29    7.30
  -2   3  -1   98.69    8.10
  -2   3  -1   68.09    5.30
  -2   3  -1   80.19    6.50
  -2   3  -1   84.59    7.00
   2  -3   1   76.39    6.10
   2  -3   1   79.39    4.90
   2  -3   1   89.99    9.00
  -3   3  -1   52.99    5.90
  -3   3  -1   49.70    5.90
  -3   3  -1   61.99    4.50
  -3   3  -1   53.89    7.50
   3  -3   1   49.90    6.70
   3  -3   1   62.89    6.50
   3  -3   1   44.00    7.70
   3  -3   1   55.49    5.90
  -4   3  -1   21.10    3.90
  -4   3  -1   10.40    5.60
  -4   3  -1   12.00    4.60
   4  -3   1   12.70    7.00
   4  -3   1   19.50    4.90
   4  -3   1    9.70    5.50
   4  -3   1   12.70    4.50
   4  -3   1   21.20    6.50
  -5   3  -1  339.47   18.30
  -5   3  -1  310.27   14.30
   5  -3   1  285.87   16.90
   5  -3   1  322.87   19.00
   5  -3   1  277.87   18.50
   5  -3   1  325.37   14.90
  -6   3  -1   76.19    7.80
  -6   3  -1   66.89   11.30
   6  -3   1   95.79   14.90
   6  -3   1   57.99    9.90
   6  -3   1   51.99   11.30
   6  -3   1   50.79    7.60
  -7   3  -1   34.70   10.90
   7  -3   1   11.60   10.90
   7  -3   1    7.90    7.90
   7  -3   1   23.10   10.80
  -8   3  -1   24.10   11.30
   8  -3   1   12.90   11.80
   8  -3   1   53.19   14.40
   8  -3   1   11.80    9.00
  10   2  -1    4.50   13.30
  10   2  -1    9.70   11.40
  10   2  -1   16.20   13.50
 -10  -2   1   -3.20    8.80
   9   2  -1   11.40   10.00
   9   2  -1   29.50   12.90
   9   2  -1   30.30   12.80
  -9  -2   1   15.70   10.20
   8   2  -1   37.90    8.90
   8   2  -1   37.30   11.20
   8   2  -1   32.60   10.30
   8   2  -1   31.50   10.90
  -8  -2   1   22.10    7.40
  -8  -2   1    8.90    8.30
  -8  -2   1   21.80    8.70
   7   2  -1   19.00    8.70
   7   2  -1    8.10    7.60
   7   2  -1   11.50    6.70
   7   2  -1   -4.60    6.50
  -7  -2   1   17.40    6.60
  -7  -2   1   -1.80    5.70
  -7  -2   1   12.60    6.20
   6   2  -1  198.08   14.60
   6   2  -1  231.78   14.20
   6   2  -1  241.68   15.40
   6   2  -1  238.98   15.90
   6   2  -1  225.58   15.30
   6   2  -1  241.28   15.70
  -6  -2   1  223.28   14.20
  -6  -2   1  206.58   13.40
   5   2  -1   66.59    9.10
   5   2  -1   72.89    8.40
   5   2  -1   73.49    8.50
   5   2  -1   70.79    9.40
   5   2  -1   77.39    9.00
   5   2  -1   81.89    9.60
   5   2  -1   86.49    9.40
  -5  -2   1  104.39    9.90
   4   2  -1   58.99    7.40
   4   2  -1   66.39    8.30
   4   2  -1   68.79    8.00
   4   2  -1   68.39    7.60
   4   2  -1   76.49    8.20
   4   2  -1   66.29    7.10
   4   2  -1   66.19    7.10
   4   2  -1   66.09    7.40
   4   2  -1   65.79    7.60
   3   2  -1   81.39    6.70
   3   2  -1   83.79    7.30
   3   2  -1   83.69    6.80
   3   2  -1   85.29    6.30
   3   2  -1   85.49    7.30
   3   2  -1   97.09    9.50
   3   2  -1   72.29    6.10
   3   2  -1   68.39    6.90
   3   2  -1   78.39    6.80
  -3  -2   1   87.49    6.00
  -3  -2   1   77.39    5.70
  -3  -2   1   73.49    6.30
  -3  -2   1   79.39    6.20
  -3  -2   1   83.49    6.50
  -3  -2   1   83.59    6.30
   2   2  -1   10.70    3.90
   2   2  -1   14.00    3.20
   2   2  -1   14.00    3.90
   2   2  -1   18.60    4.00
   2   2  -1   15.00    3.90
   2   2  -1   17.30    3.90
   2   2  -1   16.10    2.80
  -2  -2   1   26.10    4.70
  -2  -2   1   16.90    3.40
  -2  -2   1   11.50    3.30
  -2  -2   1   18.60    3.20
  -2  -2   1   13.70    3.00
  -2  -2   1   19.00    3.80
  -2  -2   1   14.80    2.90
  -2  -2   1   16.90    3.60
  -2  -2   1   14.70    2.50
  -2  -2   1   16.00    3.70
   1   2  -1 1870.11   55.79
   1   2  -1 1927.71   58.39
   1   2  -1 1905.81   56.69
   1   2  -1 1963.80   58.39
   1   2  -1 1941.31   57.39
   1   2  -1 1904.91   57.59
  -1  -2   1 1936.61   57.59
  -1  -2   1 1912.51   56.59
  -1  -2   1 1944.01   58.29
  -1  -2   1 1938.71   56.49
  -1  -2   1 1951.70   57.39
  -1  -2   1 1868.41   55.79
   0   2  -1   14.10    3.40
   0   2  -1   12.20    2.80
   0   2  -1   14.00    2.20
   0   2  -1    8.60    2.70
   0  -2   1   19.80    3.40
   0  -2   1   17.70    3.50
   0  -2   1   18.00    2.80
   0  -2   1   11.10    3.10
  -1   2  -1  243.28   10.60
  -1   2  -1  234.98    9.40
  -1   2  -1  237.48   10.60
  -1   2  -1  220.68    9.80
   1  -2   1  246.68   11.00
   1  -2   1  220.08    9.50
   1  -2   1  233.58    8.90
   1  -2   1  239.88    9.60
   1  -2   1  242.28   10.90
  -2   2  -1  131.99    7.00
  -2   2  -1  146.49    8.20
  -2   2  -1  149.19    9.80
  -2   2  -1  133.29    7.30
  -2   2  -1  150.78    6.10
  -2   2  -1  150.58    8.70
   2  -2   1  142.29    8.10
   2  -2   1  154.28    7.20
   2  -2   1  159.68    7.80
   2  -2   1  150.88    8.10
   2  -2   1  151.38    6.00
   2  -2   1  147.79    9.10
  -3   2  -1    0.10    2.70
  -3   2  -1    0.50    2.60
  -3   2  -1   -0.90    3.70
  -3   2  -1    4.50    2.30
   3  -2   1    2.60    3.00
   3  -2   1    4.60    3.70
   3  -2   1    1.30    2.60
   3  -2   1   -6.50    3.70
  -4   2  -1  259.47   14.20
  -4   2  -1  228.08   10.90
  -4   2  -1  241.48   11.10
   4  -2   1  247.98   13.20
   4  -2   1  257.57   11.90
   4  -2   1  215.98   14.10
   4  -2   1  247.48   13.90
   4  -2   1  220.38   10.70
  -5   2  -1  152.18   12.20
  -5   2  -1  148.99    9.10
   5  -2   1  125.89   11.10
   5  -2   1  123.69   14.10
   5  -2   1  147.69   12.60
   5  -2   1  135.89    9.50
  -6   2  -1   40.60    6.00
  -6   2  -1   35.00    9.60
   6  -2   1   32.30    8.10
   6  -2   1   37.70    6.80
   6  -2   1   34.20   10.50
   6  -2   1   31.30    8.70
  -7   2  -1   58.99   11.80
   7  -2   1   40.20   12.20
   7  -2   1   52.69   11.30
   7  -2   1   52.99    8.00
   7  -2   1   67.49   13.90
  -8   2  -1   28.10   11.60
   8  -2   1   22.50    9.80
   8  -2   1   12.50   13.50
   8  -2   1    7.70   10.20
  -9   2  -1  102.39   20.00
   9  -2   1  151.88   26.40
   9  -2   1  127.89   20.80
   9  -2   1  123.89   19.50
  10   1  -1   -4.20   11.30
  10   1  -1   12.00   12.50
  10   1  -1    5.40   10.60
 -10  -1   1   -6.60    9.40
   9   1  -1   31.80   12.30
   9   1  -1   10.30   11.20
   9   1  -1   25.10   10.90
  -9  -1   1   23.80   11.20
   8   1  -1    9.00    8.80
   8   1  -1  -16.30    7.60
   8   1  -1   21.90    9.40
   8   1  -1    2.60    6.30
  -8  -1   1    5.40    7.40
  -8  -1   1    1.90    6.40
   7   1  -1   15.10    6.40
   7   1  -1   21.30    8.40
   7   1  -1    4.80    7.20
   7   1  -1   17.30    8.10
  -7  -1   1   29.80    6.70
  -7  -1   1   21.50    7.60
  -7  -1   1    7.30    6.30
   6   1  -1  108.09   11.50
   6   1  -1  107.59   10.40
   6   1  -1  129.19   12.90
   6   1  -1  128.39   13.30
   6   1  -1  108.39   12.30
   6   1  -1   98.69   11.60
  -6  -1   1  122.99   12.10
  -6  -1   1  107.49   10.90
  -6  -1   1  127.69    9.40
   5   1  -1  192.28   12.60
   5   1  -1  162.28   11.90
   5   1  -1  171.48   12.20
   5   1  -1  172.38   12.20
   5   1  -1  158.48   10.60
   5   1  -1  177.88   12.70
  -5  -1   1  163.98   10.90
   4   1  -1    3.00    3.80
   4   1  -1   -1.30    3.80
   4   1  -1    5.40    4.00
   4   1  -1    0.10    3.10
   4   1  -1    7.10    4.10
   4   1  -1   -0.10    3.90
   4   1  -1    2.20    3.70
  -4  -1   1    6.70    3.10
  -4  -1   1   -2.90    3.40
   3   1  -1  891.31   30.10
   3   1  -1  902.51   31.20
   3   1  -1  937.51   31.40
   3   1  -1  929.51   31.10
   3   1  -1  952.90   30.90
   3   1  -1  923.11   30.80
   3   1  -1  946.61   32.20
   3   1  -1  911.71   31.30
  -3  -1   1  964.70   30.20
  -3  -1   1  922.21   30.80
  -3  -1   1  910.61   30.90
  -3  -1   1  906.71   31.70
  -3  -1   1  945.91   30.60
  -3  -1   1  935.51   31.00
  -3  -1   1  938.21   31.00
  -3  -1   1  914.61   31.20
  -3  -1   1  904.31   31.00
   2   1  -1  304.87   12.30
   2   1  -1  297.67   11.60
   2   1  -1  300.37   12.00
   2   1  -1  326.37   12.50
   2   1  -1  289.87   11.60
   2   1  -1  305.47   11.70
   2   1  -1  308.97   12.30
   2   1  -1  315.97   12.30
   2   1  -1  312.57   12.90
  -2  -1   1  302.37   12.10
  -2  -1   1  313.37   12.20
  -2  -1   1  298.97   11.50
  -2  -1   1  309.17   11.60
  -2  -1   1  316.57   11.60
  -2  -1   1  291.67   11.70
  -2  -1   1  317.27   12.70
  -2  -1   1  301.07   11.80
  -2  -1   1  293.87   12.00
   1   1  -1  309.07   11.00
   1   1  -1  285.87    9.90
   1   1  -1  300.97   10.40
   1   1  -1  289.17   10.30
   1   1  -1  296.17   10.80
   1   1  -1  308.67   11.00
  -1  -1   1  297.77   10.70
  -1  -1   1  307.07   10.90
  -1  -1   1  294.57   10.60
  -1  -1   1  306.37   10.90
  -1  -1   1  308.07   10.80
  -1  -1   1  298.37   10.30
  -1  -1   1  299.47    9.90
  -1  -1   1  308.47   10.10
  -1  -1   1  305.57   10.40
   0   1  -1    9.20    2.10
   0   1  -1    8.20    1.90
   0   1  -1    7.40    1.10
   0   1  -1    9.00    1.70
   0   1  -1   10.80    1.80
   0  -1   1    8.80    1.90
   0  -1   1   14.40    2.30
   0  -1   1    8.90    1.80
   0  -1   1    9.50    1.30
   0  -1   1   11.00    1.70
  -1   1  -1 3476.75  103.69
  -1   1  -1 3426.76  105.09
  -1   1  -1 3893.21  105.99
  -1   1  -1 3395.66  104.39
  -1   1  -1 3501.65  105.19
  -1   1  -1 3685.43  104.19
  -1   1  -1 3693.43  105.89
   1  -1   1 3750.12  104.99
   1  -1   1 3466.25  104.39
   1  -1   1 3733.03  105.89
   1  -1   1 3764.52  104.39
   1  -1   1 3508.05  105.19
  -2   1  -1  154.98    7.00
  -2   1  -1  145.09    5.70
  -2   1  -1  145.09    6.40
  -2   1  -1  158.18    7.80
  -2   1  -1  153.58    8.20
  -2   1  -1  138.69    7.20
  -2   1  -1  136.89    6.10
  -2   1  -1  148.79    7.90
   2  -1   1  140.29    8.20
   2  -1   1  127.69    7.30
   2  -1   1  144.59    6.20
   2  -1   1  157.78    7.20
   2  -1   1  155.38    7.80
  -3   1  -1  215.88    8.80
  -3   1  -1  201.78    7.90
  -3   1  -1  188.78   10.50
  -3   1  -1  205.38    9.40
  -3   1  -1  199.88   10.20
  -3   1  -1  203.38    9.30
   3  -1   1  212.28    8.70
   3  -1   1  227.28   11.60
   3  -1   1  223.18   10.80
   3  -1   1  230.08   11.10
   3  -1   1  203.68    9.50
  -4   1  -1   11.80    3.50
  -4   1  -1    8.20    4.60
  -4   1  -1   11.70    3.30
  -4   1  -1    2.90    3.30
  -4   1  -1    8.00    2.70
   4  -1   1    5.20    3.50
   4  -1   1   13.20    5.90
   4  -1   1    7.50    4.10
   4  -1   1    5.60    4.40
  -5   1  -1    9.90    3.10
  -5   1  -1   17.90    6.70
  -5   1  -1   13.10    4.10
   5  -1   1    7.60    6.40
   5  -1   1    4.00    5.70
   5  -1   1   12.00    4.60
   5  -1   1    9.90    5.50
  -6   1  -1  126.99   12.70
  -6   1  -1  136.29    9.00
  -6   1  -1  112.89    6.20
   6  -1   1  139.79   10.70
   6  -1   1  106.99   13.30
   6  -1   1  123.39   12.60
   6  -1   1   78.19   12.00
  -7   1  -1   18.20    8.10
  -7   1  -1    8.90    5.10
   7  -1   1    9.80    8.60
   7  -1   1   -0.30    5.20
   7  -1   1   -4.60    6.90
   7  -1   1   -5.60    7.10
  -8   1  -1  167.18   18.70
   8  -1   1  147.39   17.80
   8  -1   1  135.69   17.90
   8  -1   1  133.49   18.60
  -9   1  -1    6.00   10.20
   9  -1   1    7.80   12.90
   9  -1   1    9.70   11.70
   9  -1   1   -2.00    9.50
  10   0  -1    0.80   11.20
   9   0  -1   10.50   10.40
   9   0  -1   17.30   11.60
   9   0  -1   10.60   11.30
  -9   0   1   27.00   12.40
   8   0  -1  129.29   15.70
   8   0  -1  105.09   16.20
   8   0  -1  123.99   16.20
  -8   0   1  158.18   19.00
   7   0  -1   54.49   11.60
   7   0  -1   48.60   10.60
   7   0  -1   64.69    8.30
   7   0  -1   56.29   11.40
  -7   0   1   67.49    9.40
  -7   0   1   58.49   10.70
  -7   0   1   61.69    7.90
   6   0  -1   49.70    9.40
   6   0  -1   83.19   12.00
   6   0  -1   73.99    8.20
   6   0  -1   70.79   10.30
   6   0  -1   72.39   10.30
  -6   0   1   78.69    6.90
  -6   0   1   83.59   11.00
  -6   0   1   70.79    8.60
   5   0  -1  115.99   10.80
   5   0  -1   82.49   10.40
   5   0  -1   74.49    9.40
   5   0  -1   96.69    8.20
   5   0  -1  100.29   10.70
   5   0  -1   94.59    9.90
  -5   0   1  108.49   10.50
  -5   0   1   96.79    7.00
  -5   0   1   76.09    8.30
   4   0  -1  132.59    9.40
   4   0  -1  135.89    9.40
   4   0  -1  145.39   10.30
   4   0  -1  153.88   10.30
   4   0  -1  134.49    9.40
   4   0  -1  134.09    8.10
  -4   0   1  142.79    7.70
  -4   0   1  132.29    8.80
   3   0  -1  185.18   10.10
   3   0  -1  202.58   10.20
   3   0  -1  191.88   10.30
   3   0  -1  196.88   10.10
   3   0  -1  195.18   10.60
   3   0  -1  189.98    8.80
  -3   0   1  202.08    9.80
  -3   0   1  209.78   10.00
  -3   0   1  195.68   11.70
  -3   0   1  197.98    9.90
  -3   0   1  205.28    8.60
  -3   0   1  202.18    9.80
  -3   0   1  205.38    9.60
   2   0  -1  202.78    8.00
   2   0  -1  199.58    9.30
   2   0  -1  217.48    9.50
   2   0  -1  196.68    9.20
   2   0  -1  203.28    9.00
   2   0  -1  207.38    8.60
   2   0  -1  190.28    9.00
  -2   0   1  230.08    9.10
  -2   0   1  208.18    8.90
  -2   0   1  202.58    9.10
  -2   0   1  217.08    9.20
  -2   0   1  215.58    8.90
  -2   0   1  203.78    9.30
  -2   0   1  198.58    7.80
  -2   0   1  201.48    9.00
   1   0  -1   86.59    4.50
   1   0  -1   87.79    4.10
   1   0  -1   81.49    3.60
   1   0  -1   82.49    4.50
   1   0  -1   88.49    4.50
   1   0  -1   86.99    4.20
   1   0  -1   84.59    4.30
  -1   0   1   80.19    3.50
  -1   0   1   88.09    4.40
  -1   0   1   96.19    4.40
  -1   0   1   83.99    3.70
  -1   0   1   94.89    4.60
  -1   0   1   90.39    4.00
  -1   0   1   84.39    4.30
  -1   0   1   84.29    4.10
   0   0  -1    0.00    0.10
   0   0  -1    0.00    0.10
   0   0  -1   -0.30    0.10
   0   0  -1    0.10    0.10
   0   0  -1    0.10    0.20
   0   0   1    0.30    0.20
   0   0   1   -0.10    0.10
   0   0   1   -0.10    0.10
   0   0   1    0.20    0.20
   0   0   1   -0.10    0.20
  -1   0  -1  131.09    5.50
  -1   0  -1  129.89    5.20
  -1   0  -1  121.69    5.20
  -1   0  -1  122.09    4.90
  -1   0  -1  125.09    5.10
  -1   0  -1  116.89    4.80
   1   0   1  130.79    5.70
   1   0   1  117.59    5.00
   1   0   1  115.69    5.00
   1   0   1  121.49    5.20
   1   0   1  123.39    5.20
  -2   0  -1    7.90    2.50
  -2   0  -1   13.00    2.20
  -2   0  -1    9.70    3.00
  -2   0  -1    4.80    2.90
  -2   0  -1    7.10    2.50
  -2   0  -1    5.70    2.80
  -2   0  -1    8.80    3.40
  -2   0  -1   16.30    3.60
  -2   0  -1    9.00    3.20
   2   0   1    9.20    3.30
   2   0   1    3.00    2.50
   2   0   1    9.70    2.70
   2   0   1   16.60    3.90
   2   0   1   13.10    3.60
  -3   0  -1  108.89    7.10
  -3   0  -1  110.69    5.90
  -3   0  -1  103.09    7.20
  -3   0  -1  110.69    6.80
  -3   0  -1  102.19    7.40
  -3   0  -1  115.69    7.40
  -3   0  -1  104.89    6.20
  -3   0  -1  110.19    8.00
  -3   0  -1  105.49    7.20
   3   0   1  118.09    7.80
   3   0   1  109.59    6.60
   3   0   1  101.99    7.50
   3   0   1   99.49    7.50
   3   0   1  100.69    6.80
  -4   0  -1  141.29    8.40
  -4   0  -1  146.59    8.00
  -4   0  -1  146.99    9.30
  -4   0  -1  159.78    9.90
   4   0   1  145.19   10.10
   4   0   1  147.19    8.90
   4   0   1  166.98    9.60
   4   0   1  152.38   10.30
   4   0   1  167.68   10.40
  -5   0  -1  545.25   22.40
  -5   0  -1  497.25   19.60
   5   0   1  549.35   21.20
   5   0   1  511.05   23.00
   5   0   1  518.55   23.50
   5   0   1  538.25   22.90
  -6   0  -1   21.90    7.50
  -6   0  -1   27.00    4.90
  -6   0  -1   23.20    5.60
   6   0   1   19.30    7.40
   6   0   1   23.40    6.40
   6   0   1   13.20    7.50
   6   0   1   19.50    7.80
  -7   0  -1   59.59    7.60
  -7   0  -1   61.99   10.70
   7   0   1   59.69   11.70
   7   0   1   59.69   11.60
   7   0   1   54.99   10.50
   7   0   1   68.49    9.20
  -8   0  -1  139.09   16.60
   8   0   1  118.99   16.50
   8   0   1  104.79   12.70
   8   0   1  124.99   16.40
   8   0   1   65.19   13.30
  -9   0  -1   -2.30    9.60
   9   0   1    8.20   11.50
   9   0   1    8.50   11.50
   9   0   1   15.60   11.50
 -10   0  -1   17.90   11.00
  10   0   1   22.80   13.10
  10   0   1    7.20   11.50
  10   0   1   30.50   17.00
   9  -1  -1   36.50   14.60
   9  -1  -1   31.90   12.30
   9  -1  -1   31.90   14.20
  -9   1   1   21.10   11.90
   8  -1  -1    2.90    8.50
   8  -1  -1   17.60    9.60
   8  -1  -1    1.50    9.80
  -8   1   1   -1.50    7.60
   7  -1  -1  113.99   14.20
   7  -1  -1  131.49   16.40
   7  -1  -1  131.09   10.50
   7  -1  -1  121.19   15.20
  -7   1   1  120.79   11.50
  -7   1   1  164.08   17.10
   6  -1  -1  140.29   13.70
   6  -1  -1  120.29   14.40
   6  -1  -1  146.69    9.90
   6  -1  -1  133.49   14.60
  -6   1   1  150.08   14.20
  -6   1   1  141.59   11.10
   5  -1  -1  112.29    8.10
   5  -1  -1  127.39   11.50
   5  -1  -1   90.69   11.00
   5  -1  -1  113.99   10.90
   5  -1  -1  109.89   11.60
   5  -1  -1  117.59   12.10
  -5   1   1  114.39    5.40
  -5   1   1  102.29    5.20
  -5   1   1  104.19    7.50
  -5   1   1  103.89    9.20
  -5   1   1  110.29   11.00
   4  -1  -1  487.55   17.70
   4  -1  -1  496.85   21.30
   4  -1  -1  491.35   20.80
   4  -1  -1  478.25   18.60
   4  -1  -1  494.25   19.90
   4  -1  -1  485.15   20.00
   4  -1  -1  522.55   21.30
  -4   1   1  491.95   15.70
  -4   1   1  508.05   20.60
  -4   1   1  485.65   18.90
  -4   1   1  473.55   17.50
   3  -1  -1   80.09    6.00
   3  -1  -1   77.59    7.40
   3  -1  -1   70.99    4.90
   3  -1  -1   75.59    6.50
   3  -1  -1   93.99    7.20
   3  -1  -1   68.29    7.20
   3  -1  -1   84.49    6.90
  -3   1   1   83.99    5.10
  -3   1   1   91.19    8.00
  -3   1   1   79.49    3.60
  -3   1   1   74.89    6.80
  -3   1   1   87.29    6.30
  -3   1   1   89.19    6.60
  -3   1   1   90.29    8.60
   2  -1  -1  222.58   10.20
   2  -1  -1  218.38    9.10
   2  -1  -1  235.68   10.40
   2  -1  -1  230.68   10.20
   2  -1  -1  207.28    7.80
   2  -1  -1  225.68    9.50
   2  -1  -1  215.88    9.30
  -2   1   1  220.08   10.20
  -2   1   1  218.08    9.30
  -2   1   1  206.28    9.50
  -2   1   1  202.98    9.70
  -2   1   1  224.28    9.40
  -2   1   1  209.78    7.90
   1  -1  -1 2618.34   76.09
   1  -1  -1 2505.55   75.29
   1  -1  -1 2571.84   75.99
   1  -1  -1 2569.84   74.99
   1  -1  -1 2557.04   74.39
   1  -1  -1 2643.14   75.89
   1  -1  -1 2623.74   76.59
  -1   1   1 2523.65   75.89
  -1   1   1 2491.65   75.29
  -1   1   1 2635.74   75.89
  -1   1   1 2608.14   76.49
  -1   1   1 2608.64   75.99
   0  -1  -1  406.76   12.00
   0  -1  -1  293.87   10.40
   0  -1  -1  312.97   10.80
   0  -1  -1  402.26   12.00
   0  -1  -1  367.46   11.10
   0   1   1  353.56   11.80
   0   1   1  379.66   10.90
   0   1   1  325.27   11.00
   0   1   1  350.06   11.70
  -1  -1  -1    7.30    2.00
  -1  -1  -1    5.90    1.90
  -1  -1  -1    3.00    1.90
  -1  -1  -1    6.90    1.20
  -1  -1  -1    3.70    1.90
  -1  -1  -1    4.70    1.60
  -1  -1  -1    5.40    2.10
  -1  -1  -1    2.90    1.80
   1   1   1    4.20    1.90
   1   1   1    3.60    1.90
   1   1   1    3.70    1.90
   1   1   1    3.70    1.70
   1   1   1    3.30    1.90
   1   1   1    6.20    2.20
  -2  -1  -1  144.59    7.10
  -2  -1  -1  163.28    7.00
  -2  -1  -1  151.08    7.50
  -2  -1  -1  142.09    7.40
  -2  -1  -1  162.28    7.00
  -2  -1  -1  165.28    7.50
  -2  -1  -1  165.78    7.90
  -2  -1  -1  157.68    7.80
  -2  -1  -1  154.18    7.60
  -2  -1  -1  157.78    7.50
   2   1   1  147.19    7.60
   2   1   1  147.69    7.90
   2   1   1  159.18    8.10
   2   1   1  148.39    7.90
   2   1   1  163.08    8.10
   2   1   1  167.28    8.30
   2   1   1  154.88    7.20
  -3  -1  -1   23.50    3.60
  -3  -1  -1   17.80    4.20
  -3  -1  -1   20.60    4.10
  -3  -1  -1   11.70    3.40
  -3  -1  -1   11.30    3.30
  -3  -1  -1   13.50    3.30
  -3  -1  -1   18.50    3.90
  -3  -1  -1   13.90    3.30
  -3  -1  -1    8.10    3.20
  -3  -1  -1    8.90    2.90
   3   1   1    7.00    3.30
   3   1   1    9.50    3.90
   3   1   1    8.60    3.40
   3   1   1    8.80    3.20
   3   1   1   10.00    4.20
   3   1   1    8.20    3.70
  -4  -1  -1   81.19    6.70
  -4  -1  -1   79.79   10.00
  -4  -1  -1   68.59    7.10
  -4  -1  -1   76.39    6.20
   4   1   1   75.39    7.90
   4   1   1   69.39    8.00
   4   1   1   53.49    6.40
   4   1   1   72.99    7.90
  -5  -1  -1   21.10    5.00
  -5  -1  -1   29.60    5.90
   5   1   1   12.40    5.00
   5   1   1   26.60    6.10
   5   1   1   20.10    6.40
   5   1   1   20.50    6.40
   5   1   1   22.90    6.60
  -6  -1  -1  138.79   10.40
  -6  -1  -1  143.89   11.60
   6   1   1  129.79   12.80
   6   1   1  147.49   12.70
   6   1   1  138.59   13.90
   6   1   1  169.98   11.90
   6   1   1  155.88   12.70
  -7  -1  -1   53.69    8.10
  -7  -1  -1   61.09   10.30
   7   1   1   35.90   10.10
   7   1   1   62.49   10.90
   7   1   1   47.80   10.50
   7   1   1   70.09    9.60
  -8  -1  -1   11.10    7.60
  -8  -1  -1    8.10    7.20
   8   1   1   17.10    9.70
   8   1   1   22.80   10.10
   8   1   1   38.60    8.90
   8   1   1   27.20   10.80
  -9  -1  -1   70.99   14.30
   9   1   1  121.79   15.80
   9   1   1   88.19   16.20
   9   1   1   90.59   17.00
   9   1   1   54.59   14.00
 -10  -1  -1   15.70   12.10
  10   1   1    8.60   12.80
  10   1   1    4.50   13.80
  10   1   1    2.70   11.50
   9  -2  -1   67.79   17.20
   9  -2  -1   70.29   15.70
  -9   2   1   44.70   14.40
   8  -2  -1   89.59   16.60
   8  -2  -1   53.59   13.10
   8  -2  -1   39.70   11.90
  -8   2   1   41.90   11.10
   7  -2  -1   62.39   12.40
   7  -2  -1   91.29   13.40
   7  -2  -1  113.89   16.00
  -7   2   1  103.49   11.60
  -7   2   1   91.49   13.60
   6  -2  -1   -4.90    6.60
   6  -2  -1   -4.90    5.20
   6  -2  -1    5.20    7.40
   6  -2  -1    9.00    4.20
  -6   2   1    3.60    5.70
  -6   2   1    4.60    5.20
   5  -2  -1  121.19   10.40
   5  -2  -1  111.39    7.80
   5  -2  -1  135.49   12.70
   5  -2  -1   96.89   11.40
   5  -2  -1   94.69   12.20
  -5   2   1  106.59    9.60
  -5   2   1  122.99   12.10
   4  -2  -1   91.29    9.80
   4  -2  -1   85.79    8.30
   4  -2  -1   86.69    6.20
   4  -2  -1   86.69   10.30
   4  -2  -1   85.29    9.90
   4  -2  -1   84.99    8.90
  -4   2   1   90.69    8.10
  -4   2   1   96.59   10.00
   3  -2  -1   35.70    5.80
   3  -2  -1   38.40    5.10
   3  -2  -1   36.00    6.10
   3  -2  -1   30.50    6.30
   3  -2  -1   33.60    3.70
   3  -2  -1   42.50    5.20
   3  -2  -1   34.30    4.80
  -3   2   1   41.40    6.30
  -3   2   1   42.30    5.00
  -3   2   1   31.90    5.10
  -3   2   1   45.90    5.00
   2  -2  -1 1135.79   36.90
   2  -2  -1 1172.38   37.60
   2  -2  -1 1169.68   35.90
   2  -2  -1 1188.68   35.20
   2  -2  -1 1174.98   36.30
  -2   2   1 1178.48   36.20
  -2   2   1 1131.39   37.30
  -2   2   1 1160.18   37.40
  -2   2   1 1174.58   37.10
  -2   2   1 1115.79   37.50
   1  -2  -1  659.43   22.90
   1  -2  -1  715.33   22.80
   1  -2  -1  666.53   21.00
   1  -2  -1  651.93   22.00
  -1   2   1  670.53   23.30
  -1   2   1  681.63   21.00
  -1   2   1  661.33   22.20
  -1   2   1  691.53   22.10
  -1   2   1  695.73   22.80
   0  -2  -1   30.20    4.00
   0  -2  -1   34.10    2.70
   0  -2  -1   36.70    3.50
   0  -2  -1   36.90    4.30
   0   2   1   36.30    4.70
   0   2   1   47.00    4.60
   0   2   1   36.50    2.70
   0   2   1   36.60    3.10
   0   2   1   47.20    5.00
  -1  -2  -1    0.50    2.60
  -1  -2  -1   -2.30    1.60
  -1  -2  -1    0.30    2.20
  -1  -2  -1    2.30    2.50
  -1  -2  -1    2.20    2.60
   1   2   1    0.20    2.50
   1   2   1   -0.80    2.50
   1   2   1    0.50    2.20
   1   2   1   -2.60    2.30
   1   2   1    2.60    2.50
  -2  -2  -1    2.50    2.00
  -2  -2  -1   -0.80    2.80
  -2  -2  -1    3.10    2.40
  -2  -2  -1    1.20    2.30
  -2  -2  -1    2.40    2.70
  -2  -2  -1    4.40    3.00
  -2  -2  -1    0.30    2.70
  -2  -2  -1    2.10    2.60
  -2  -2  -1    2.60    2.90
  -2  -2  -1    5.10    2.70
   2   2   1    2.70    2.70
   2   2   1    1.70    2.90
   2   2   1   -2.50    2.80
   2   2   1    0.20    3.20
   2   2   1    1.80    3.30
  -3  -2  -1  582.24   21.00
  -3  -2  -1  602.64   20.80
  -3  -2  -1  571.84   20.30
  -3  -2  -1  581.04   20.00
  -3  -2  -1  562.84   21.10
  -3  -2  -1  559.84   20.70
  -3  -2  -1  577.74   21.30
  -3  -2  -1  572.24   21.10
  -3  -2  -1  565.54   21.30
   3   2   1  541.45   20.80
   3   2   1  576.64   21.20
   3   2   1  564.34   21.40
   3   2   1  574.54   20.70
   3   2   1  593.44   21.80
   3   2   1  593.04   21.40
   3   2   1  578.34   21.50
  -4  -2  -1    7.70    3.50
  -4  -2  -1   -2.90    3.00
   4   2   1    6.00    4.80
   4   2   1   -0.10    4.30
   4   2   1    3.80    3.50
   4   2   1    2.30    4.20
   4   2   1    4.80    3.90
   4   2   1    1.40    3.60
   4   2   1    3.20    4.10
  -5  -2  -1  167.68   10.50
   5   2   1  155.08   11.70
   5   2   1  177.78   13.10
   5   2   1  189.48   12.80
   5   2   1  153.28   12.10
   5   2   1  162.08   11.40
   5   2   1  176.78   12.40
  -6  -2  -1  186.18   12.60
  -6  -2  -1  185.28   11.90
   6   2   1  185.58   14.40
   6   2   1  192.18   14.20
   6   2   1  189.28   13.30
   6   2   1  162.28   13.70
   6   2   1  170.28   14.30
  -7  -2  -1   11.10    6.60
  -7  -2  -1    7.20    5.70
   7   2   1   12.90    6.80
   7   2   1   16.00    6.80
   7   2   1    7.70    7.50
   7   2   1   -2.20    6.30
   7   2   1   12.90    7.30
  -8  -2  -1  120.69   15.30
  -8  -2  -1  104.29   12.00
   8   2   1  143.59   16.90
   8   2   1  122.69   13.90
   8   2   1  101.79   14.70
   8   2   1  121.19   16.60
  -9  -2  -1    7.60    9.20
   9   2   1   -4.00    9.80
   9   2   1    3.50    9.50
   9   2   1   -4.50    7.80
   9   2   1   -4.10   10.40
 -10  -2  -1   10.30   10.20
  10   2   1   -6.10   12.00
  10   2   1   13.50   11.40
  10   2   1   13.00   12.70
   8  -3  -1   26.60   13.60
   8  -3  -1   44.90   13.40
  -8   3   1   19.40   10.80
   7  -3  -1    4.70    9.10
   7  -3  -1   21.80   10.30
   7  -3  -1   10.20    8.20
  -7   3   1    7.40    8.00
   6  -3  -1   53.19   11.50
   6  -3  -1   38.20   11.30
   6  -3  -1   37.00    9.10
  -6   3   1   49.80    8.00
  -6   3   1   33.70    9.20
   5  -3  -1    2.50    3.30
   5  -3  -1   -0.40    4.80
   5  -3  -1   -3.10    5.90
   5  -3  -1   -1.20    6.40
  -5   3   1    3.00    6.10
  -5   3   1   -0.40    4.80
   4  -3  -1   22.00    6.50
   4  -3  -1    2.20    6.90
   4  -3  -1    9.80    3.50
   4  -3  -1   15.50    6.40
   4  -3  -1    9.60    4.80
  -4   3   1    6.90    5.70
  -4   3   1   10.60    4.50
  -4   3   1   10.10    4.90
   3  -3  -1  905.71   32.50
   3  -3  -1  913.81   29.30
   3  -3  -1  907.61   33.10
   3  -3  -1  853.51   33.40
   3  -3  -1  910.71   30.50
  -3   3   1  945.51   32.60
  -3   3   1  921.61   30.70
  -3   3   1  930.71   31.80
   2  -3  -1  530.95   22.00
   2  -3  -1  511.95   16.50
   2  -3  -1  546.35   20.20
   2  -3  -1  558.54   21.50
   2  -3  -1  536.65   20.20
  -2   3   1  545.95   20.20
  -2   3   1  528.65   20.20
  -2   3   1  536.95   18.30
   1  -3  -1  196.28    9.10
   1  -3  -1  210.48   10.20
   1  -3  -1  205.88   11.20
   1  -3  -1  231.08   11.30
  -1   3   1  207.88    9.10
  -1   3   1  207.98   10.50
  -1   3   1  193.98    9.40
   0  -3  -1   50.89    5.80
   0  -3  -1   46.90    5.40
   0  -3  -1   44.20    3.20
   0  -3  -1   48.40    4.70
   0  -3  -1   48.30    3.90
   0   3   1   38.00    4.80
   0   3   1   42.50    3.00
   0   3   1   42.10    5.30
   0   3   1   43.10    3.90
   0   3   1   46.20    5.70
  -1  -3  -1  486.65   18.00
  -1  -3  -1  479.85   18.00
  -1  -3  -1  494.85   17.50
  -1  -3  -1  450.75   14.60
  -1  -3  -1  497.95   16.70
  -1  -3  -1  479.25   15.20
  -1  -3  -1  473.85   17.80
   1   3   1  472.95   18.10
   1   3   1  488.15   14.80
   1   3   1  464.25   17.20
   1   3   1  489.55   17.80
  -2  -3  -1  890.31   30.10
  -2  -3  -1  906.31   28.60
  -2  -3  -1  915.21   29.80
  -2  -3  -1  880.41   30.20
  -2  -3  -1  898.01   30.10
  -2  -3  -1  895.61   27.30
   2   3   1  891.71   30.30
   2   3   1  931.11   31.00
   2   3   1  923.91   30.60
   2   3   1  893.21   30.30
   2   3   1  883.81   29.90
   2   3   1  885.01   30.00
  -3  -3  -1   79.19    6.30
  -3  -3  -1   90.99    5.60
  -3  -3  -1   87.89    7.50
  -3  -3  -1   79.59    6.60
   3   3   1  100.49    9.00
   3   3   1   95.49    7.80
   3   3   1   84.99    7.20
   3   3   1   91.89    7.30
   3   3   1   82.19    7.40
  -4  -3  -1  118.89    9.60
   4   3   1  118.19    9.90
   4   3   1  107.19    9.60
   4   3   1  113.89    9.30
   4   3   1  119.79    9.00
   4   3   1  118.19    8.90
   4   3   1  125.19    9.80
  -5  -3  -1  189.58   10.80
   5   3   1  183.98   13.60
   5   3   1  234.18   14.20
   5   3   1  205.68   12.80
   5   3   1  197.38   12.80
   5   3   1  203.58   13.00
   5   3   1  211.88   14.00
  -6  -3  -1   -1.70    4.50
   6   3   1    1.20    5.70
   6   3   1   -0.20    5.70
   6   3   1    2.30    6.90
   6   3   1    6.60    5.40
   6   3   1   -1.00    5.80
   6   3   1    3.90    6.50
  -7  -3  -1  264.07   15.90
  -7  -3  -1  236.58   16.50
   7   3   1  274.87   18.20
   7   3   1  282.27   17.50
   7   3   1  236.08   18.50
   7   3   1  260.37   17.40
   7   3   1  234.68   17.60
  -8  -3  -1    6.90    6.70
  -8  -3  -1  -11.10    6.30
   8   3   1    8.10    9.50
   8   3   1   -3.00    7.00
   8   3   1   -5.80    7.30
   8   3   1    6.70    8.10
   8   3   1  -21.60    6.30
  -9  -3  -1    1.30    7.30
  -9  -3  -1    9.20    7.50
   9   3   1   12.50   10.70
   9   3   1   -3.50    8.10
   9   3   1    6.30    9.80
 -10  -3  -1   60.89   15.40
  10   3   1   51.39   16.10
  10   3   1   68.19   14.30
  10   3   1   62.09   12.80
   8  -4  -1   21.60   12.50
   8  -4  -1   -1.60   11.70
  -8   4   1   12.40    8.90
   7  -4  -1   50.99   13.80
   7  -4  -1   65.59   15.10
  -7   4   1   74.79   15.70
   6  -4  -1    7.10    9.30
   6  -4  -1   -3.20    6.10
   6  -4  -1    3.90    9.40
  -6   4   1    7.70    7.40
  -6   4   1    1.60    5.50
   5  -4  -1    9.20    4.20
   5  -4  -1    6.40    5.20
   5  -4  -1    5.80    7.50
   5  -4  -1    1.50    7.50
  -5   4   1   -6.40    6.00
  -5   4   1    6.80    5.50
   4  -4  -1  320.97   15.00
   4  -4  -1  334.07   19.80
   4  -4  -1  298.67   13.10
   4  -4  -1  327.97   18.90
  -4   4   1  311.17   13.80
  -4   4   1  308.37   16.00
  -4   4   1  341.57   17.90
   3  -4  -1   65.79    6.80
   3  -4  -1   59.29    6.20
   3  -4  -1   51.89    8.90
  -3   4   1   64.09    8.00
  -3   4   1   62.99    8.00
  -3   4   1   54.89    5.80
   2  -4  -1  342.67   17.20
   2  -4  -1  347.97   12.70
   2  -4  -1  373.96   15.70
   2  -4  -1  362.06   18.30
  -2   4   1  362.36   13.00
  -2   4   1  365.36   16.70
  -2   4   1  349.77   15.70
   1  -4  -1   27.30    5.90
   1  -4  -1   24.20    4.00
   1  -4  -1   20.70    5.10
  -1   4   1   22.10    3.70
  -1   4   1   28.60    6.40
  -1   4   1   31.90    4.80
  -1   4   1   21.50    5.20
   0  -4  -1  240.78    9.70
   0  -4  -1  246.68   12.90
   0  -4  -1  243.18   11.00
   0   4   1  252.07    9.10
   0   4   1  246.58   13.10
   0   4   1  249.38   10.00
  -1  -4  -1   61.79    7.00
  -1  -4  -1   65.49    5.40
  -1  -4  -1   59.59    3.20
  -1  -4  -1   72.09    6.80
  -1  -4  -1   65.69    3.60
   1   4   1   74.09    6.40
   1   4   1   62.39    6.90
   1   4   1   66.59    3.90
  -2  -4  -1   90.49    5.40
  -2  -4  -1   92.79    6.80
  -2  -4  -1   93.29    7.80
  -2  -4  -1   89.99    3.90
   2   4   1   89.39    7.90
   2   4   1   82.59    7.20
  -3  -4  -1  581.84   20.70
  -3  -4  -1  555.54   22.40
  -3  -4  -1  596.74   19.00
   3   4   1  573.74   23.40
   3   4   1  571.64   22.50
   3   4   1  559.64   22.70
   3   4   1  588.54   22.90
   3   4   1  552.64   22.80
  -4  -4  -1  136.89    7.80
  -4  -4  -1  142.39   10.40
   4   4   1  126.49    9.90
   4   4   1  144.49   11.00
   4   4   1  128.69   10.50
   4   4   1  126.59   11.00
   4   4   1  148.99   11.10
  -5  -4  -1   14.90    6.00
   5   4   1    8.60    5.50
   5   4   1    7.20    6.60
   5   4   1    8.50    5.40
   5   4   1   10.50    5.90
   5   4   1   16.50    6.70
  -6  -4  -1   74.49    8.40
  -6  -4  -1   52.09    9.00
   6   4   1   32.80    8.80
   6   4   1   57.29   10.20
   6   4   1   59.59    9.40
   6   4   1   78.49   10.40
   6   4   1   78.19   11.20
  -7  -4  -1   12.30    6.20
   7   4   1   16.10    8.10
   7   4   1   13.10    7.40
   7   4   1   11.30    8.10
   7   4   1   22.10    9.00
   7   4   1   14.50    9.10
  -8  -4  -1   46.60   10.00
  -8  -4  -1   33.60    9.60
   8   4   1   41.00   10.60
   8   4   1   26.80    9.20
   8   4   1   13.10    8.90
   8   4   1   19.20   10.10
  -9  -4  -1   41.20   10.60
  -9  -4  -1   20.30    9.30
   9   4   1   20.50   11.10
   9   4   1   34.10   12.40
   9   4   1   29.20   11.00
 -10  -4  -1    6.00    8.90
  10   4   1   12.40   12.80
  10   4   1    9.20   10.60
   7  -5  -1    0.00   10.90
   7  -5  -1   -8.50   11.20
  -7   5   1    0.20    9.00
   6  -5  -1   42.00   13.00
   6  -5  -1   47.00   13.50
  -6   5   1   56.09   12.00
   5  -5  -1   58.49    9.60
   5  -5  -1   90.89   13.70
   5  -5  -1   80.09   14.00
  -5   5   1   77.39   10.40
  -5   5   1   66.89   11.40
   4  -5  -1   53.99    6.30
   4  -5  -1   55.99    7.60
   4  -5  -1   35.80    9.50
   4  -5  -1   54.69   11.10
  -4   5   1   44.70    8.50
  -4   5   1   61.99    9.80
   3  -5  -1  198.88   11.20
   3  -5  -1  210.58   15.10
  -3   5   1  221.88   13.70
  -3   5   1  198.68   13.70
   2  -5  -1   85.79   11.40
   2  -5  -1   86.79   10.90
   2  -5  -1   65.39    5.70
  -2   5   1   92.99   10.20
  -2   5   1   91.49    9.30
  -2   5   1   74.19   10.80
   1  -5  -1   67.29    9.30
   1  -5  -1   71.99    9.70
  -1   5   1   73.29    7.30
  -1   5   1   68.29    6.10
  -1   5   1   69.29    9.70
   0  -5  -1    7.40    4.90
   0   5   1    8.20    3.40
   0   5   1    9.70    2.30
   0   5   1   11.90    5.70
  -1  -5  -1  169.98   11.40
  -1  -5  -1  164.58    7.20
  -1  -5  -1  182.88    9.30
   1   5   1  189.48   12.10
   1   5   1  175.58    7.60
   1   5   1  172.98   10.00
  -2  -5  -1   22.60    2.40
  -2  -5  -1   27.30    5.70
  -2  -5  -1   24.40    3.30
   2   5   1   10.30    4.50
   2   5   1   15.90    5.70
  -3  -5  -1   65.99    3.80
  -3  -5  -1   75.99    6.60
  -3  -5  -1   67.09    3.90
  -3  -5  -1   80.29    8.90
   3   5   1   58.29    7.70
   3   5   1   68.79    9.30
   3   5   1   70.59    8.80
  -4  -5  -1   51.19    4.90
  -4  -5  -1   57.39    8.10
   4   5   1   56.09    8.00
   4   5   1   54.19    8.50
   4   5   1   60.29    8.20
   4   5   1   47.60    8.60
  -5  -5  -1    2.70    5.40
   5   5   1   -1.90    5.60
   5   5   1    0.60    6.30
   5   5   1    7.10    6.00
   5   5   1    9.10    6.00
   5   5   1    2.90    5.70
  -6  -5  -1   66.69   10.10
  -6  -5  -1   98.29    8.60
   6   5   1  102.79   13.30
   6   5   1   56.29   10.50
   6   5   1   54.69    9.40
   6   5   1   68.69   10.60
   6   5   1   63.09   10.90
  -7  -5  -1  183.88   12.50
  -7  -5  -1  172.58   16.70
   7   5   1  141.79   15.30
   7   5   1  167.58   15.10
   7   5   1  201.48   16.70
   7   5   1  137.29   16.90
   7   5   1  143.99   16.30
  -8  -5  -1  175.98   16.30
  -8  -5  -1  121.69   15.50
   8   5   1  185.98   20.90
   8   5   1  161.08   18.10
   8   5   1  144.59   16.80
   8   5   1  101.49   15.40
  -9  -5  -1    0.80    8.10
  -9  -5  -1    2.10    9.40
  -9  -5  -1   -3.20    7.20
   9   5   1   -9.10   10.10
   9   5   1    1.10    8.60
 -10  -5  -1    0.60   11.40
 -10  -5  -1   -7.00    7.60
 -10  -5  -1    4.10    9.40
   7  -6  -1  -11.60   13.10
   7  -6  -1   11.30   13.00
  -7   6   1   -1.20    9.10
  -7   6   1  -15.30   12.00
   6  -6  -1   28.50   11.80
   6  -6  -1   40.20   14.00
  -6   6   1   61.09   13.30
  -6   6   1   27.70   13.40
   5  -6  -1    0.60    9.50
   5  -6  -1  -10.20    8.40
  -5   6   1    5.70    8.20
  -5   6   1   -8.20    9.00
   4  -6  -1  113.39   15.60
   4  -6  -1  148.59   16.20
  -4   6   1  138.29   15.10
  -4   6   1  125.69   16.50
   3  -6  -1  195.78   11.80
   3  -6  -1  152.88   16.10
  -3   6   1  194.98   17.90
  -3   6   1  171.38   13.10
   2  -6  -1   -1.00    5.70
   2  -6  -1   -3.60    5.90
   2  -6  -1   -1.80    3.30
  -2   6   1   -2.00    6.10
  -2   6   1   -0.80    4.70
   1  -6  -1   16.90    7.30
   1  -6  -1   23.70    5.60
   1  -6  -1   16.40    7.50
  -1   6   1   16.10    3.90
  -1   6   1   22.10    5.30
  -1   6   1   10.90    6.70
   0  -6  -1    2.00    5.90
   0   6   1    5.70    3.70
   0   6   1    3.40    2.20
   0   6   1   -1.10    3.50
   0   6   1    3.90    5.50
  -1  -6  -1  488.05   22.30
   1   6   1  480.75   16.80
   1   6   1  439.56   22.10
   1   6   1  466.95   19.30
  -2  -6  -1  101.99    4.90
  -2  -6  -1   87.89    9.70
   2   6   1  115.69    9.60
   2   6   1  102.39   11.10
  -3  -6  -1   71.29    3.80
  -3  -6  -1   71.39    5.80
  -3  -6  -1   75.69    9.10
   3   6   1   86.49   10.00
   3   6   1   66.89    9.30
   3   6   1   51.29    9.30
  -4  -6  -1   61.49    4.50
  -4  -6  -1   71.09    4.60
  -4  -6  -1   81.89   10.10
   4   6   1   58.49    9.60
   4   6   1   77.99   11.70
   4   6   1   66.69    9.60
  -5  -6  -1   14.30    6.70
  -5  -6  -1    4.70    3.00
   5   6   1    3.70    6.10
   5   6   1   -1.50    6.90
   5   6   1    1.90    6.10
  -6  -6  -1   36.30    8.60
  -6  -6  -1   47.80    6.30
   6   6   1   22.40    8.30
   6   6   1   48.50   10.00
   6   6   1   34.50    9.10
  -7  -6  -1  109.79   11.50
  -7  -6  -1  106.39   13.30
   7   6   1   90.99   12.80
   7   6   1   65.29   13.00
   7   6   1   92.69   13.30
  -8  -6  -1   -0.30    5.20
  -8  -6  -1    4.80    8.00
   8   6   1   -0.60    9.80
   8   6   1    9.00    8.90
   8   6   1    6.00    7.90
  -9  -6  -1   14.90   10.10
  -9  -6  -1    8.60    8.60
   9   6   1   -1.60    9.60
   9   6   1    4.10   10.60
 -10  -6  -1   74.39   15.30
 -10  -6  -1   46.70   13.50
   6  -7  -1   10.00   12.40
   6  -7  -1    2.50   13.20
  -6   7   1   -7.90   11.70
  -6   7   1    2.90   10.30
   5  -7  -1   18.70   12.40
   5  -7  -1   12.80   11.40
  -5   7   1   16.30   12.10
  -5   7   1   14.60    9.20
   4  -7  -1   51.29   12.60
   4  -7  -1   81.69   15.30
  -4   7   1   79.49   13.20
  -4   7   1   83.29   14.70
   3  -7  -1   11.00    9.20
   3  -7  -1    1.10    8.20
  -3   7   1    6.40    8.40
  -3   7   1    7.40    7.00
   2  -7  -1   33.40   10.10
   2  -7  -1   34.20    9.80
   2  -7  -1   39.70    6.40
  -2   7   1   47.10   10.70
  -2   7   1   36.70    6.50
  -2   7   1   46.80    8.40
   1  -7  -1    1.90    4.90
   1  -7  -1    2.50    7.00
   1  -7  -1    7.60    6.80
  -1   7   1   -3.40    6.70
  -1   7   1    3.00    4.50
  -1   7   1    2.30    3.30
   0  -7  -1    0.30    5.90
   0  -7  -1   -4.00    5.00
   0   7   1    2.30    3.80
   0   7   1   -1.50    2.20
   0   7   1    3.00    5.90
   0   7   1    5.30    4.10
  -1  -7  -1  436.16   22.30
   1   7   1  441.06   18.80
   1   7   1  401.36   22.00
   1   7   1  396.16   15.80
  -2  -7  -1  121.29   13.20
   2   7   1  126.39   11.00
   2   7   1   96.99   12.00
  -3  -7  -1    8.20    5.90
   3   7   1    9.20    6.70
   3   7   1    0.40    6.70
   3   7   1    0.80    5.60
  -4  -7  -1   92.79   11.50
   4   7   1  104.99   13.10
   4   7   1   75.09   11.20
   4   7   1   64.99   11.20
  -5  -7  -1   57.89    9.90
   5   7   1   44.20   10.30
   5   7   1   69.59   11.50
   5   7   1   60.79   10.80
  -6  -7  -1  189.68   17.40
  -6  -7  -1  180.88    9.80
   6   7   1  216.98   20.10
   6   7   1  128.69   16.30
   6   7   1  182.28   16.40
  -7  -7  -1   -1.10    7.40
   7   7   1   -6.10    8.40
   7   7   1   -5.70    7.70
   7   7   1    0.20    7.90
  -8  -7  -1   -5.30    7.80
   8   7   1   -1.10    8.50
   8   7   1    8.20    9.40
   8   7   1   14.60    9.90
  -9  -7  -1   -1.80    9.20
   9   7   1    9.70    9.70
   9   7   1   -2.60    9.40
   9   7   1    1.00   10.60
 -10  -7  -1    4.10   10.90
 -10  -7  -1    5.90   10.40
 -10  -7  -1   -0.80    9.60
  10   7   1   -3.80   10.00
   5  -8  -1    7.20   12.80
   5  -8  -1   18.40   13.90
  -5   8   1   23.20   12.50
  -5   8   1   14.60   13.00
   4  -8  -1   -4.50   11.10
   4  -8  -1    2.30   11.30
  -4   8   1    9.90    8.30
  -4   8   1    7.00   10.80
   3  -8  -1   26.90   12.30
  -3   8   1   35.40   12.40
  -3   8   1   33.90    9.40
   2  -8  -1   73.29   13.90
   2  -8  -1   54.19   12.60
  -2   8   1   70.29   10.50
  -2   8   1   55.99   12.50
   1  -8  -1   46.90    8.60
   1  -8  -1   28.40   11.30
   1  -8  -1   30.90    9.50
  -1   8   1   34.80    7.60
  -1   8   1   38.30   10.50
   0  -8  -1   85.89   12.90
   0  -8  -1   92.29   11.50
   0   8   1  106.19    9.60
   0   8   1   85.89   13.50
   0   8   1   94.39    9.50
  -1  -8  -1   -1.10    6.40
   1   8   1    9.80    5.30
   1   8   1   20.30    4.40
   1   8   1    9.20    7.20
  -2  -8  -1    4.20    6.10
   2   8   1   -1.60    6.00
   2   8   1   -3.60    4.70
  -3  -8  -1   33.60    9.00
   3   8   1   32.60    7.80
   3   8   1   37.20    9.20
  -4  -8  -1    8.70    7.00
   4   8   1    0.90    6.70
   4   8   1   -3.60    7.10
   4   8   1   -9.80    5.00
  -5  -8  -1  423.56   23.80
   5   8   1  431.36   24.30
   5   8   1  382.36   24.20
   5   8   1  400.96   24.00
  -6  -8  -1   78.29   12.60
   6   8   1   81.29   13.90
   6   8   1   67.39   12.20
   6   8   1   69.39   13.90
  -7  -8  -1   12.40    9.90
   7   8   1   25.30   11.00
   7   8   1   19.80    9.30
   7   8   1   24.90   10.20
  -8  -8  -1    2.10    8.30
   8   8   1    2.60    8.10
   8   8   1    0.60    9.90
   8   8   1   -2.10    9.00
  -9  -8  -1   13.10   10.40
   9   8   1   -5.40   11.60
   9   8   1  -13.70    8.50
   9   8   1  -16.00    9.90
   4  -9  -1   67.29   16.00
  -4   9   1   38.90   11.30
  -4   9   1   92.89   17.90
   3  -9  -1   23.70   12.80
  -3   9   1   33.30    9.70
  -3   9   1   61.49   15.60
   2  -9  -1   15.80   11.50
  -2   9   1   35.70   12.00
  -2   9   1   10.80    7.70
   1  -9  -1  109.29   16.40
   1  -9  -1  115.69   17.00
  -1   9   1  153.08   12.20
  -1   9   1  172.18   20.00
   0  -9  -1   29.30   10.70
   0  -9  -1   46.60    9.70
   0  -9  -1   23.00    9.60
   0   9   1   41.80    7.20
   0   9   1   42.90   11.90
  -1  -9  -1   86.79   14.30
  -1  -9  -1   60.89   11.70
   1   9   1   61.59    9.30
   1   9   1   60.89   12.40
  -2  -9  -1   69.59   13.00
   2   9   1   65.89   10.20
   2   9   1   63.59   12.80
  -3  -9  -1    7.80    7.80
   3   9   1    6.60    6.90
   3   9   1    0.70    7.00
  -4  -9  -1   78.89   12.90
   4   9   1   61.19   11.10
   4   9   1   49.90   11.30
   4   9   1   68.79   12.40
  -5  -9  -1    2.80    7.80
   5   9   1    1.20    8.10
   5   9   1    8.30    8.30
   5   9   1   -2.60    7.30
  -6  -9  -1   45.60   11.50
   6   9   1   46.70   12.70
   6   9   1   18.00   10.30
   6   9   1   20.50    9.30
  -7  -9  -1   15.70    9.20
   7   9   1    6.60    9.20
   7   9   1  -13.30    6.60
   7   9   1   10.90   10.20
  -8  -9  -1   -0.90    8.50
   8   9   1    6.00   11.60
   8   9   1   -1.40    9.10
   8   9   1   -1.30    9.50
  -9  -9  -1   -1.60   11.00
  -9  -9  -1   -4.00   10.60
   9   9   1   -8.30    8.80
   9   9   1    0.20   10.90
   9   9   1   -1.20   10.80
   3 -10  -1  -12.90   11.20
  -3  10   1   -3.30   11.40
   2 -10  -1   22.90   13.60
  -2  10   1    2.60   10.30
   1 -10  -1   -1.10   11.10
   1 -10  -1   -2.30    9.40
  -1  10   1    1.10   10.00
   0 -10  -1   10.40   10.40
   0 -10  -1   19.30    9.10
   0 -10  -1    8.20    9.20
   0  10   1   19.00   11.20
  -1 -10  -1   20.00   11.10
  -1 -10  -1   25.00    9.50
   1  10   1   48.60   12.80
  -2 -10  -1    8.70    9.20
  -2 -10  -1    7.20    8.40
   2  10   1   -8.00    7.00
   2  10   1   -5.50    6.00
  -3 -10  -1   47.40   11.90
  -3 -10  -1   23.20   10.00
   3  10   1   29.00   11.00
   3  10   1   36.30    9.90
   3  10   1   29.70   10.80
  -4 -10  -1   11.80    9.30
   4  10   1   10.20    9.60
   4  10   1    9.80    7.80
   4  10   1   11.30    9.00
  -5 -10  -1   61.29   13.10
   5  10   1   70.49   14.10
   5  10   1   33.50   11.00
   5  10   1   45.00   12.30
  -6 -10  -1   21.80   10.50
   6  10   1   26.00   11.80
   6  10   1   35.50   12.00
   6  10   1    9.50    8.90
  -7 -10  -1   24.90   10.40
   7  10   1   15.60   10.60
   7  10   1    4.00   10.80
   7  10   1   10.40   10.00
  -8 -10  -1   16.40   12.60
  -8 -10  -1   13.30   11.30
   8  10   1    0.70   12.20
   8  10   1   32.90   13.20
   8  10   1    3.70   11.20
   1 -11  -1   -0.60   10.90
   1 -11  -1   -3.40   12.30
  -1  11   1    4.20   11.60
   0 -11  -1   51.39   15.80
   0 -11  -1   51.59   13.50
   0  11   1   65.29   15.20
  -1 -11  -1   10.10    9.90
  -1 -11  -1   15.50    9.10
   1  11   1    7.00   10.80
  -2 -11  -1   49.20   13.00
  -2 -11  -1   40.10   13.50
   2  11   1   54.99   14.90
  -3 -11  -1   32.40   12.20
  -3 -11  -1    9.90    9.80
   3  11   1    0.10    9.20
   3  11   1   13.50   10.80
  -4 -11  -1    7.00   10.00
  -4 -11  -1    4.40    9.60
   4  11   1   11.90    9.70
   4  11   1   -0.20    8.60
   4  11   1   14.60   10.80
  -5 -11  -1  104.39   16.60
  -5 -11  -1   94.19   19.00
   5  11   1   65.89   13.80
   5  11   1  133.29   20.80
   5  11   1   65.09   15.70
  -6 -11  -1   11.80   10.80
  -6 -11  -1    5.10   10.30
   6  11   1    5.20    9.50
   6  11   1   14.30   11.00
   6  11   1    8.80   13.30
  -7 -11  -1    3.90   10.30
  -7 -11  -1    6.40   11.80
   7  11   1   16.20   11.10
   7  11   1   25.20   12.60
   7  11   1    7.50   11.50
  -2 -12  -1    2.80    9.30
  -2 -12  -1   -2.60    9.50
   2  12   1   26.30   12.00
  -3 -12  -1  -10.70   10.00
  -3 -12  -1   35.30   12.80
   3  12   1   15.40   10.70
   3  12   1   -3.10    9.60
  -4 -12  -1   54.09   14.40
  -4 -12  -1   58.49   15.10
   4  12   1   45.90   14.60
   4  12   1   48.00   13.60
  -5 -12  -1    3.40   10.90
  -5 -12  -1   -5.60    9.60
   5  12   1   -4.70    9.90
   5  12   1   16.00   11.90
   5  12   1   -1.10    9.80
   4  12  -2   26.80   12.00
   4  12  -2    7.70   12.30
  -4 -12   2   15.60   12.00
  -4 -12   2   18.00   11.80
   3  12  -2   15.90   11.80
   3  12  -2   -0.20   10.30
  -3 -12   2    8.00   10.70
  -3 -12   2    8.00   10.90
   6  11  -2    5.90   11.10
   6  11  -2   -1.50   10.20
   6  11  -2   -1.20    9.60
  -6 -11   2   10.90   13.80
  -6 -11   2    2.80   10.20
   5  11  -2   49.30   13.90
   5  11  -2   17.40   11.80
   5  11  -2   46.10   14.10
  -5 -11   2   29.60   14.20
  -5 -11   2   27.20   10.70
   4  11  -2    0.20    8.80
   4  11  -2   -5.00    9.30
   4  11  -2    6.40    9.20
  -4 -11   2   11.40    9.40
  -4 -11   2    7.90   10.90
   3  11  -2    1.80    8.40
   3  11  -2    3.10    9.30
  -3 -11   2    9.90    9.80
  -3 -11   2   18.60   11.30
   2  11  -2    6.80    9.60
   2  11  -2    1.50   10.00
  -2 -11   2    3.40    9.70
  -2 -11   2   12.30    8.80
   1  11  -2   18.60   12.40
  -1 -11   2    5.40    9.50
  -1 -11   2    7.80    9.70
  -1 -11   2   -3.40   13.50
   0  11  -2   48.40   15.10
   0 -11   2   29.60   12.70
   0 -11   2   65.99   17.20
  -1  11  -2    6.50   12.40
   1 -11   2   -1.30   12.30
   8  10  -2   -5.20   11.00
   8  10  -2   25.40   12.50
   8  10  -2   -3.80   10.10
  -8 -10   2   14.00   12.40
   7  10  -2   28.20   12.70
   7  10  -2   18.50   10.90
   7  10  -2   18.90   11.30
  -7 -10   2   12.70   11.80
  -7 -10   2   15.30   10.20
   6  10  -2   -5.80    9.30
   6  10  -2    2.30   11.10
   6  10  -2    4.00    8.40
  -6 -10   2  -10.30    8.80
  -6 -10   2   -1.90    7.90
   5  10  -2   15.90   10.20
   5  10  -2    5.30    8.10
   5  10  -2   17.90   11.40
  -5 -10   2   13.90    8.80
  -5 -10   2    6.40   10.60
   4  10  -2   78.19   14.60
   4  10  -2  124.59   15.80
   4  10  -2  106.09   17.20
  -4 -10   2  131.29   16.50
  -4 -10   2  168.68   20.70
   3  10  -2   21.90   10.50
   3  10  -2   20.40   10.40
   3  10  -2   19.60    8.50
  -3 -10   2   33.60   12.20
  -3 -10   2   32.70   10.30
   2  10  -2   -2.00    8.50
  -2 -10   2   -0.20    8.30
  -2 -10   2   10.70    9.10
   1  10  -2   41.10   12.80
  -1 -10   2   50.19   11.70
  -1 -10   2   17.80    9.90
   0  10  -2   -4.40    9.30
   0 -10   2   12.10   11.50
   0 -10   2   -1.80    9.10
   0 -10   2   14.60    8.60
  -1  10  -2   31.00   13.40
   1 -10   2    8.80   12.70
  -2  10  -2    4.80   10.90
   2 -10   2    6.00   11.10
   8   9  -2   10.50   10.70
   8   9  -2   19.50   11.80
   8   9  -2   12.10   11.20
  -8  -9   2   50.69   15.20
  -8  -9   2   22.00    9.60
   7   9  -2   -8.40    8.50
   7   9  -2   -8.70    8.20
   7   9  -2    1.50    9.10
  -7  -9   2    7.10   10.60
  -7  -9   2    2.90    7.60
   6   9  -2   -0.90    8.90
   6   9  -2   -8.90    8.40
   6   9  -2    0.60    8.30
  -6  -9   2   14.60   10.00
  -6  -9   2    8.60    7.90
   5   9  -2   78.39   14.80
   5   9  -2   68.19   13.20
   5   9  -2   90.79   13.80
  -5  -9   2   98.59   13.60
  -5  -9   2   77.39   14.60
   4   9  -2   27.70   10.90
   4   9  -2   27.10    9.70
   4   9  -2   51.19   12.50
  -4  -9   2   24.50   11.00
  -4  -9   2   45.10    9.80
   3   9  -2   33.50    9.00
   3   9  -2   37.60   10.70
   3   9  -2   19.10    9.30
  -3  -9   2   16.10    9.90
  -3  -9   2   13.60    7.70
   2   9  -2   17.60    6.60
   2   9  -2   22.90    9.80
  -2  -9   2    6.40    8.00
  -2  -9   2   19.10    9.20
   1   9  -2   -3.50    7.40
   1   9  -2    0.40    4.50
   1   9  -2    2.50    5.20
  -1  -9   2   -4.40    6.70
  -1  -9   2   -0.80    6.90
   0   9  -2    5.30    5.00
   0   9  -2    6.60    9.60
   0  -9   2    1.90    7.90
   0  -9   2    9.50    9.50
   0  -9   2    1.50    7.30
  -1   9  -2   25.60    8.00
  -1   9  -2   37.00   12.50
   1  -9   2   20.90    8.30
   1  -9   2   14.30    9.00
   1  -9   2   14.00   10.80
  -2   9  -2   90.39   16.20
  -2   9  -2   71.09   11.80
   2  -9   2   65.19   15.00
  -3   9  -2   19.70   12.30
  -3   9  -2   41.10   11.10
   3  -9   2   42.70   14.90
  -4   9  -2   46.70   12.60
  -4   9  -2   12.90   14.30
   4  -9   2   34.90   14.80
   9   8  -2    1.70   10.50
   9   8  -2    9.90   12.10
  -9  -8   2   14.40   14.00
  -9  -8   2    7.90   11.70
   8   8  -2    2.70    9.10
   8   8  -2   10.80   10.70
   8   8  -2    2.50    9.30
  -8  -8   2   14.30    9.20
  -8  -8   2   -1.30    9.80
   7   8  -2   37.40   11.40
   7   8  -2   28.30   11.60
   7   8  -2   27.70   10.70
  -7  -8   2   53.29   13.20
  -7  -8   2   41.10    9.90
   6   8  -2   50.99   12.40
   6   8  -2   51.69   11.40
   6   8  -2   51.99   11.70
  -6  -8   2   56.19   10.50
  -6  -8   2   55.59   13.90
   5   8  -2  120.39   16.10
   5   8  -2   99.09   14.60
   5   8  -2  125.99   14.80
  -5  -8   2  134.09   17.00
  -5  -8   2  120.39   13.00
   4   8  -2   26.20    9.20
   4   8  -2   26.90    8.40
   4   8  -2   15.50    8.80
  -4  -8   2   24.60    7.80
  -4  -8   2   36.10   10.90
   3   8  -2  183.48   14.10
   3   8  -2  141.39   15.20
   3   8  -2  176.88   15.80
  -3  -8   2  175.28   16.00
  -3  -8   2  156.48   14.10
   2   8  -2    7.60    6.90
   2   8  -2    7.70    5.40
  -2  -8   2    1.60    7.40
  -2  -8   2   14.10    7.10
   1   8  -2    4.60    4.40
   1   8  -2    4.40    4.70
   1   8  -2    1.80    7.40
  -1  -8   2    4.90    6.90
  -1  -8   2   11.60    7.70
   0   8  -2  113.99   11.00
   0   8  -2  105.39   14.00
   0   8  -2  104.39    8.00
   0  -8   2   96.99   12.20
   0  -8   2   93.79   13.60
   0  -8   2  120.69   14.80
  -1   8  -2   30.40   10.40
  -1   8  -2   31.60    7.40
   1  -8   2   30.60    7.90
   1  -8   2   30.70    9.80
   1  -8   2   18.90   10.50
  -2   8  -2   98.99   15.20
  -2   8  -2   92.39   11.90
   2  -8   2   88.79   14.30
  -3   8  -2   -0.50    7.30
  -3   8  -2   -3.00    9.00
   3  -8   2    7.20   10.80
   3  -8   2    2.50    8.20
   3  -8   2  -14.60   12.30
  -4   8  -2    1.30    8.00
  -4   8  -2    7.80   10.70
   4  -8   2   -8.80   11.40
  -5   8  -2    4.90    9.90
  -5   8  -2   18.60   12.80
   5  -8   2   -3.80   11.40
   9   7  -2   38.20   13.30
   9   7  -2   50.79   16.30
  -9  -7   2   46.30   12.00
  -9  -7   2   39.30   14.90
   8   7  -2   14.60   10.70
   8   7  -2   10.90    9.80
   8   7  -2   21.90   11.50
  -8  -7   2   37.90   12.40
  -8  -7   2    8.00    8.20
   7   7  -2   14.50    8.90
   7   7  -2   25.20    9.40
   7   7  -2   22.00    9.50
  -7  -7   2    4.80    9.60
  -7  -7   2    6.30    6.90
   6   7  -2   55.49   12.20
   6   7  -2   73.79   12.70
   6   7  -2   79.59   12.80
  -6  -7   2   77.39   11.10
  -6  -7   2   96.59   15.20
   5   7  -2   21.80    8.30
   5   7  -2   37.70    9.60
   5   7  -2   55.39   11.30
  -5  -7   2   37.40    8.10
   4   7  -2  120.99   14.50
   4   7  -2   98.39   13.00
   4   7  -2  145.99   14.30
  -4  -7   2  131.19   12.40
  -4  -7   2  121.79   14.80
   3   7  -2   19.70    7.60
   3   7  -2    8.50    7.70
   3   7  -2   14.20    6.00
  -3  -7   2    7.70    7.40
  -3  -7   2    5.20    3.20
  -3  -7   2   16.40    6.40
   2   7  -2   14.20    7.00
   2   7  -2   22.00    5.90
  -2  -7   2   19.30    8.30
  -2  -7   2   10.50    6.00
   1   7  -2   10.50    6.60
   1   7  -2   11.00    4.50
   1   7  -2    1.20    4.00
  -1  -7   2   -2.10    5.30
  -1  -7   2    0.40    6.60
   0   7  -2  120.29   14.40
   0   7  -2  114.29    9.30
   0   7  -2  112.49    6.70
   0   7  -2  115.19    7.80
   0  -7   2  101.29   11.80
   0  -7   2  103.59   11.50
  -1   7  -2  107.59   10.80
  -1   7  -2  140.49   15.70
   1  -7   2  115.39   13.90
   1  -7   2  134.49   15.40
   1  -7   2  125.59   11.10
  -2   7  -2   -3.90    5.30
  -2   7  -2   -4.10    6.50
   2  -7   2    5.70    5.20
   2  -7   2   -6.90    6.90
  -3   7  -2   78.59   11.80
  -3   7  -2   90.89   13.90
   3  -7   2   68.39   11.00
   3  -7   2   88.49   11.80
   3  -7   2   65.69   13.20
  -4   7  -2   23.70    8.80
  -4   7  -2   44.40   12.50
   4  -7   2   60.59   15.00
   4  -7   2   43.00   11.10
  -5   7  -2   46.70   12.10
  -5   7  -2    3.50   10.70
   5  -7   2   29.10   12.40
   5  -7   2   40.10   13.80
  -6   7  -2   41.70   16.50
  -6   7  -2   46.40   13.50
   6  -7   2   32.20   15.00
 -10  -6   2    6.70    9.80
 -10  -6   2   22.30   12.80
 -10  -6   2   -4.40    9.70
  -9  -6   2   -2.10    7.70
  -9  -6   2   -7.20    9.70
  -9  -6   2    1.60    9.10
  -9  -6   2    4.10    8.80
   8   6  -2    9.80   10.10
   8   6  -2    6.00    9.60
  -8  -6   2   18.70    7.70
  -8  -6   2    8.20    9.10
  -8  -6   2    1.90    7.50
   7   6  -2   10.80    8.40
   7   6  -2    6.70    8.30
   7   6  -2    8.40    9.10
  -7  -6   2   13.20    7.30
  -7  -6   2   19.30    9.50
   6   6  -2    9.50    7.60
   6   6  -2   14.50    6.70
   6   6  -2    4.00    6.30
   6   6  -2   -2.30    7.00
  -6  -6   2    9.40    6.50
   5   6  -2  827.82   36.60
   5   6  -2  873.71   33.50
   5   6  -2  923.21   36.70
   5   6  -2  900.01   36.80
  -5  -6   2  908.91   34.30
   4   6  -2    7.10    6.80
   4   6  -2   -6.20    5.10
   4   6  -2    1.80    6.10
   4   6  -2    1.90    4.20
  -4  -6   2    5.60    5.00
  -4  -6   2    6.20    2.40
   3   6  -2   74.59    9.10
   3   6  -2   65.29   10.60
   3   6  -2   74.09    7.00
   3   6  -2   49.30    8.90
  -3  -6   2   73.99    6.20
  -3  -6   2   84.69    9.50
   2   6  -2   14.60    6.70
   2   6  -2   27.20    4.00
   2   6  -2   21.60    6.00
  -2  -6   2   33.10    8.40
  -2  -6   2   23.90    6.10
  -2  -6   2   26.10    4.30
   1   6  -2    8.90    4.00
   1   6  -2   19.00    4.70
   1   6  -2   10.10    6.40
  -1  -6   2   22.90    7.10
  -1  -6   2   11.90    5.70
   0   6  -2  512.95   17.80
   0   6  -2  558.54   21.00
   0   6  -2  540.75   19.20
   0   6  -2  517.65   24.60
   0  -6   2  517.05   22.80
   0  -6   2  536.45   24.00
  -1   6  -2   92.49    7.20
  -1   6  -2  104.79    5.50
  -1   6  -2  121.69   13.30
  -1   6  -2  113.89   10.40
   1  -6   2   97.39   11.60
   1  -6   2  113.59   10.70
   1  -6   2  134.49   13.70
  -2   6  -2   90.29   11.90
  -2   6  -2  105.29   11.40
   2  -6   2   79.39   11.90
   2  -6   2   99.89    9.40
  -3   6  -2   46.70   10.30
  -3   6  -2   55.49   10.00
   3  -6   2   46.90   11.20
   3  -6   2   53.89    6.70
   3  -6   2   51.99    9.30
   3  -6   2   48.80    8.80
  -4   6  -2   16.40    8.30
  -4   6  -2   12.00    8.80
   4  -6   2   22.10    8.20
   4  -6   2   25.70    7.60
   4  -6   2   11.30    9.30
  -5   6  -2   21.90    9.40
  -5   6  -2   12.30   10.70
   5  -6   2    4.10   10.60
   5  -6   2   18.90   10.10
  -6   6  -2   -6.70    8.10
  -6   6  -2   16.90   11.60
   6  -6   2    0.90   11.40
   6  -6   2   12.80   12.10
  -7   6  -2   24.30   14.20
  -7   6  -2   17.30   11.40
   7  -6   2   20.50   14.80
   7  -6   2    6.00   13.50
 -10  -5   2   11.20   11.70
 -10  -5   2    8.80   13.80
 -10  -5   2    4.20   10.10
  -9  -5   2   -6.30    7.70
  -9  -5   2    8.20    7.70
  -9  -5   2   15.50    9.00
  -9  -5   2   12.20   10.30
   8   5  -2   28.40   13.10
  -8  -5   2   26.00    8.50
  -8  -5   2   53.79   12.00
  -8  -5   2   64.59   11.30
  -8  -5   2   49.99   12.10
   7   5  -2    3.10    6.90
   7   5  -2   -5.30    5.60
   7   5  -2    1.50    8.70
   7   5  -2   -2.00    7.60
  -7  -5   2   11.50    7.80
  -7  -5   2   -8.00    5.50
   6   5  -2  581.44   25.20
   6   5  -2  520.75   27.40
   6   5  -2  535.15   26.80
  -6  -5   2  519.75   24.20
   5   5  -2   65.09   11.50
   5   5  -2   78.09    9.50
   5   5  -2   51.49    9.30
   5   5  -2   81.29    7.90
   5   5  -2   77.49   11.30
  -5  -5   2   73.09    9.30
   4   5  -2    1.20    5.40
   4   5  -2   -3.10    5.70
   4   5  -2    0.30    5.10
   4   5  -2    3.10    3.10
   4   5  -2   -4.40    3.70
  -4  -5   2   -1.30    4.10
  -4  -5   2   -2.20    2.10
   3   5  -2   40.40    7.40
   3   5  -2   51.79    6.10
   3   5  -2   54.79    9.00
   3   5  -2   56.49    8.10
   3   5  -2   50.09    4.10
  -3  -5   2   52.19    6.80
  -3  -5   2   51.19    5.40
  -3  -5   2   47.20    3.80
   2   5  -2  153.38    7.90
   2   5  -2  159.98   10.20
   2   5  -2  143.69   11.50
   2   5  -2  149.99   11.40
  -2  -5   2  157.58   10.10
  -2  -5   2  144.99    7.50
   1   5  -2 1669.83   51.19
   1   5  -2 1642.64   49.10
   1   5  -2 1714.03   52.09
   1   5  -2 1640.34   55.39
  -1  -5   2 1638.24   50.69
  -1  -5   2 1600.14   54.39
  -1  -5   2 1639.94   53.79
   0   5  -2  293.87   10.70
   0   5  -2  296.57   11.70
   0   5  -2  291.87   16.00
   0   5  -2  270.07   12.70
   0  -5   2  279.87   15.20
   0  -5   2  278.77   14.60
  -1   5  -2  102.29    5.10
  -1   5  -2  102.99    6.90
  -1   5  -2  130.69   10.60
  -1   5  -2  116.99   11.80
   1  -5   2  104.29   11.10
   1  -5   2  112.79    8.80
   1  -5   2  106.39   11.40
  -2   5  -2   36.00    3.90
  -2   5  -2   42.00    8.10
  -2   5  -2   33.90    6.60
   2  -5   2   32.00    5.60
   2  -5   2   25.10    7.70
  -3   5  -2  168.88   14.20
  -3   5  -2  174.98   14.70
  -3   5  -2  167.08    9.20
   3  -5   2  167.48    8.80
   3  -5   2  165.68   12.20
   3  -5   2  167.68   12.10
   3  -5   2  131.49   14.30
  -4   5  -2  104.49   13.50
  -4   5  -2  150.78   14.70
   4  -5   2  110.49   14.40
   4  -5   2  110.49   11.00
   4  -5   2  119.19   12.90
  -5   5  -2   27.10    9.00
  -5   5  -2   12.60    9.50
   5  -5   2   31.00   10.70
   5  -5   2   21.30    7.50
   5  -5   2   25.20    9.50
   5  -5   2   23.00    6.80
  -6   5  -2   -2.40    7.40
  -6   5  -2    4.70    9.70
   6  -5   2   12.00    9.30
   6  -5   2    5.50    7.80
   6  -5   2   -4.40   10.20
  -7   5  -2   26.30   10.60
  -7   5  -2   37.10   13.90
   7  -5   2   30.40   13.50
   7  -5   2   49.60   15.00
 -10  -4   2  169.88   20.50
 -10  -4   2  189.28   25.80
  -9  -4   2   11.00    8.60
  -9  -4   2   29.10   10.90
  -9  -4   2   26.90    9.70
   8   4  -2   -3.80    8.80
  -8  -4   2   -3.50    6.90
  -8  -4   2    4.50    7.40
  -8  -4   2    0.10    8.10
   7   4  -2  327.77   22.20
   7   4  -2  363.76   22.10
   7   4  -2  374.26   20.90
  -7  -4   2  387.46   21.10
  -7  -4   2  374.06   21.00
  -7  -4   2  392.96   21.50
   6   4  -2   -2.30    6.10
   6   4  -2    4.90    7.10
   6   4  -2    9.00    6.70
   6   4  -2   13.30    7.30
   6   4  -2   -0.40    4.90
   6   4  -2    7.00    5.80
  -6  -4   2   -3.40    5.70
   5   4  -2    0.40    4.90
   5   4  -2   -4.00    4.60
   5   4  -2    7.30    6.90
   5   4  -2   -2.30    5.30
   5   4  -2   -6.30    4.20
  -5  -4   2   -5.00    3.90
   4   4  -2    9.70    5.70
   4   4  -2   -1.40    3.30
   4   4  -2   -3.80    4.80
   4   4  -2    0.10    5.30
   4   4  -2    2.70    4.40
  -4  -4   2    7.80    3.00
  -4  -4   2    5.70    4.30
   3   4  -2  243.78   10.00
   3   4  -2  254.47   14.20
   3   4  -2  247.18   11.80
   3   4  -2  250.77   13.80
   3   4  -2  233.38   13.20
  -3  -4   2  226.68   10.40
  -3  -4   2  235.68    9.70
  -3  -4   2  261.07   12.10
   2   4  -2  153.08    6.20
   2   4  -2  158.78    9.00
   2   4  -2  146.39   10.00
   2   4  -2  154.78   10.50
   2   4  -2  152.28    8.00
   2   4  -2  162.68    9.50
  -2  -4   2  168.68    9.00
  -2  -4   2  155.18    7.50
  -2  -4   2  159.98    8.60
  -2  -4   2  147.19    6.10
   1   4  -2  773.22   28.20
   1   4  -2  769.92   25.00
   1   4  -2  742.13   22.70
   1   4  -2  763.72   25.70
   1   4  -2  738.63   26.40
   1   4  -2  743.63   23.80
  -1  -4   2  747.13   26.60
  -1  -4   2  754.52   24.70
  -1  -4   2  773.02   25.60
  -1  -4   2  773.02   27.80
   0   4  -2  224.58    8.70
   0   4  -2  213.88   12.30
   0   4  -2  227.68   10.40
   0   4  -2  244.28    9.40
   0  -4   2  222.78   12.00
   0  -4   2  215.38   11.50
   0  -4   2  231.38   10.00
  -1   4  -2  156.78   10.90
  -1   4  -2  161.58    8.20
  -1   4  -2  166.98    6.20
  -1   4  -2  177.28    9.80
   1  -4   2  180.78   11.70
   1  -4   2  172.38    9.40
   1  -4   2  178.38   11.40
   1  -4   2  181.98   11.30
  -2   4  -2   45.70    4.40
  -2   4  -2   32.50    6.30
  -2   4  -2   41.50    7.20
   2  -4   2   40.20    5.30
   2  -4   2   29.10    5.50
   2  -4   2   33.40    7.00
  -3   4  -2   25.00    6.40
  -3   4  -2   33.10    4.80
  -3   4  -2   27.30    7.60
   3  -4   2   33.90    6.50
   3  -4   2   28.10    6.20
   3  -4   2   33.20    4.30
   3  -4   2   26.70    7.80
  -4   4  -2    3.50    5.80
   4  -4   2    2.50    7.30
   4  -4   2    2.00    4.90
   4  -4   2    4.70    6.00
  -5   4  -2   57.89   10.50
   5  -4   2   43.40    9.00
   5  -4   2   57.09   12.10
   5  -4   2   48.50    7.70
   5  -4   2   53.39   10.10
  -6   4  -2  119.49   16.50
   6  -4   2  143.19   16.80
   6  -4   2  106.39   15.80
   6  -4   2  147.59   16.20
  -7   4  -2   -3.00    7.70
   7  -4   2    0.90    7.70
   7  -4   2    7.50   10.90
   7  -4   2    1.10   10.90
  -8   4  -2   35.20   14.40
   8  -4   2   34.50   13.90
   8  -4   2   46.50   15.60
  10   3  -2   10.40   12.40
  10   3  -2   35.30   13.50
 -10  -3   2   18.00   11.50
   9   3  -2    8.70   10.30
   9   3  -2   -6.80   10.20
  -9  -3   2   16.50    9.30
  -9  -3   2   -1.40    8.50
   8   3  -2    7.00    8.40
   8   3  -2   39.50   10.40
   8   3  -2   19.10   10.10
  -8  -3   2   47.10    9.60
  -8  -3   2   31.70    9.70
  -8  -3   2   24.50    9.20
   7   3  -2   81.49   12.00
   7   3  -2   95.99   13.30
   7   3  -2   81.79   11.70
   7   3  -2   71.39   11.10
   7   3  -2  104.99   12.40
  -7  -3   2  101.99   12.50
  -7  -3   2  114.79   12.80
   6   3  -2  154.38   13.80
   6   3  -2  187.88   14.90
   6   3  -2  159.88   12.60
   6   3  -2  173.88   13.30
   6   3  -2  160.58   13.00
   6   3  -2  160.68   17.20
   6   3  -2  173.58   14.10
  -6  -3   2  172.78   14.80
   5   3  -2   21.00    7.50
   5   3  -2   14.00    5.50
   5   3  -2   11.90    6.60
   5   3  -2   23.80    7.00
   5   3  -2   10.30    5.80
   5   3  -2   16.10    6.10
   5   3  -2   17.60    6.50
   5   3  -2    6.60    5.10
   4   3  -2  213.68   12.80
   4   3  -2  210.48   12.00
   4   3  -2  188.68   12.40
   4   3  -2  217.78   12.50
   4   3  -2  198.48   12.90
   4   3  -2  203.18   10.90
  -4  -3   2  206.28   11.50
   3   3  -2   75.39    7.40
   3   3  -2   70.79    7.70
   3   3  -2   63.69    7.20
   3   3  -2   93.39    9.50
   3   3  -2   72.69    6.90
   3   3  -2   81.09    5.80
  -3  -3   2   81.79    6.40
  -3  -3   2   63.69    5.10
  -3  -3   2   76.79    6.30
   2   3  -2  771.92   25.90
   2   3  -2  790.32   28.00
   2   3  -2  803.72   28.10
   2   3  -2  796.42   24.80
   2   3  -2  772.52   26.10
   2   3  -2  814.42   27.50
  -2  -3   2  786.12   27.90
  -2  -3   2  791.92   26.10
  -2  -3   2  755.82   26.90
  -2  -3   2  792.22   24.60
  -2  -3   2  787.52   27.60
  -2  -3   2  774.12   26.20
  -2  -3   2  795.42   25.40
  -2  -3   2  795.62   25.80
  -2  -3   2  794.82   27.40
   1   3  -2  723.83   22.00
   1   3  -2  730.63   23.50
   1   3  -2  725.93   22.90
   1   3  -2  709.23   24.10
   1   3  -2  753.72   25.80
   1   3  -2  727.33   24.20
  -1  -3   2  712.33   24.10
  -1  -3   2  716.63   24.00
  -1  -3   2  718.33   25.50
  -1  -3   2  743.33   23.30
  -1  -3   2  711.73   25.40
   0   3  -2  470.95   18.10
   0   3  -2  460.55   17.30
   0   3  -2  464.55   16.40
   0   3  -2  458.95   15.30
   0  -3   2  454.35   17.80
   0  -3   2  457.25   16.20
   0  -3   2  477.35   17.60
   0  -3   2  458.55   17.40
  -1   3  -2   76.49    6.10
  -1   3  -2   53.19    5.90
  -1   3  -2   72.29    7.10
  -1   3  -2   68.09    5.10
   1  -3   2   71.49    7.60
   1  -3   2   88.09    7.30
   1  -3   2   73.59    5.70
   1  -3   2   66.09    5.50
   1  -3   2   72.49    5.70
  -2   3  -2   38.90    5.60
  -2   3  -2   29.10    6.90
  -2   3  -2   19.00    5.20
  -2   3  -2   21.10    3.50
   2  -3   2   28.60    5.90
   2  -3   2   25.70    4.20
   2  -3   2   33.70    4.30
  -3   3  -2   42.70    6.80
  -3   3  -2   36.40    3.30
  -3   3  -2   37.30    5.20
   3  -3   2   36.00    4.80
   3  -3   2   40.50    6.20
   3  -3   2   39.30    6.20
   3  -3   2   43.00    3.80
   3  -3   2   40.90    8.00
  -4   3  -2   62.89    6.40
  -4   3  -2   79.19    9.50
  -4   3  -2   59.59    5.30
   4  -3   2   66.49    8.50
   4  -3   2   51.09    8.10
   4  -3   2   74.99    8.10
   4  -3   2   56.29    6.10
   4  -3   2   55.29    9.70
  -5   3  -2  518.15   23.50
  -5   3  -2  496.55   18.90
   5  -3   2  444.06   24.30
   5  -3   2  500.95   23.80
   5  -3   2  469.55   22.90
   5  -3   2  506.25   21.10
  -6   3  -2   27.00    8.50
   6  -3   2   46.10    7.30
   6  -3   2   38.30   10.50
   6  -3   2   41.00   11.90
   6  -3   2   29.70    8.50
  -7   3  -2   48.50   11.10
   7  -3   2   46.00   10.90
   7  -3   2   49.20   13.70
   7  -3   2   41.50   12.80
  -8   3  -2    5.80    8.80
   8  -3   2   15.60   12.70
   8  -3   2    8.20   10.60
   8  -3   2   45.00   15.40
  10   2  -2   27.40   12.60
  10   2  -2   19.10   14.40
 -10  -2   2   19.60   13.30
   9   2  -2   50.29   14.70
   9   2  -2   38.70   11.40
   9   2  -2   42.20   14.40
  -9  -2   2   60.29   13.50
   8   2  -2   21.30    9.90
   8   2  -2   10.30    8.90
   8   2  -2   15.90    9.90
  -8  -2   2   19.70    9.10
  -8  -2   2   38.90    8.40
  -8  -2   2   27.90    9.60
   7   2  -2   47.70   10.20
   7   2  -2   79.89   11.40
   7   2  -2   83.89   11.50
   7   2  -2   44.50    9.90
   7   2  -2   71.29    9.70
   7   2  -2   69.39   11.30
  -7  -2   2   51.39    9.50
  -7  -2   2   79.49   10.50
  -7  -2   2   81.99   11.00
   6   2  -2  158.08   12.30
   6   2  -2  122.49   12.70
   6   2  -2  132.19   13.50
   6   2  -2  144.79   12.50
   6   2  -2  151.78   13.60
   6   2  -2  143.29   13.50
  -6  -2   2  159.58   11.70
  -6  -2   2  149.39   13.50
   5   2  -2   32.60    6.90
   5   2  -2   19.90    5.70
   5   2  -2   31.20    7.10
   5   2  -2   32.90    6.80
   5   2  -2   22.10    6.30
   5   2  -2   42.80    7.60
  -5  -2   2   17.20    6.10
   4   2  -2   18.80    5.50
   4   2  -2   20.10    5.00
   4   2  -2   23.60    5.10
   4   2  -2   22.10    5.30
   4   2  -2   28.40    6.10
   4   2  -2   23.30    6.00
   4   2  -2   29.20    5.70
   4   2  -2   20.60    5.10
   4   2  -2   24.10    5.00
   3   2  -2    7.60    3.50
   3   2  -2    6.30    3.90
   3   2  -2    7.10    3.50
   3   2  -2    7.20    3.60
   3   2  -2    7.60    4.60
   3   2  -2    5.80    4.00
   3   2  -2    4.20    3.30
   3   2  -2    8.70    3.90
  -3  -2   2    4.00    2.60
  -3  -2   2    8.80    3.10
  -3  -2   2    7.50    3.40
  -3  -2   2    6.40    3.90
  -3  -2   2    9.50    3.30
   2   2  -2  374.26   14.60
   2   2  -2  391.06   14.60
   2   2  -2  401.26   15.90
   2   2  -2  393.46   15.40
   2   2  -2  395.16   15.60
   2   2  -2  391.36   13.90
  -2  -2   2  377.46   13.90
  -2  -2   2  385.56   14.40
  -2  -2   2  388.86   13.70
  -2  -2   2  388.86   14.30
  -2  -2   2  385.16   15.50
  -2  -2   2  390.56   15.10
  -2  -2   2  376.36   15.20
  -2  -2   2  379.86   14.40
  -2  -2   2  404.56   15.10
  -2  -2   2  410.66   15.30
   1   2  -2 3136.49   91.19
   1   2  -2 3089.19   90.39
   1   2  -2 3027.80   89.69
   1   2  -2 3138.29   90.39
   1   2  -2 3050.69   91.99
   1   2  -2 3161.88   91.89
  -1  -2   2 3076.99   91.89
  -1  -2   2 3084.69   89.69
  -1  -2   2 3113.39   90.29
  -1  -2   2 3016.00   91.99
  -1  -2   2 3063.99   90.99
  -1  -2   2 3181.78   90.49
  -1  -2   2 3009.80   90.29
   0   2  -2   70.49    5.00
   0   2  -2   80.99    5.80
   0   2  -2   71.39    4.90
   0   2  -2   68.89    5.10
   0   2  -2   58.89    3.70
   0  -2   2   62.09    5.20
   0  -2   2   69.09    4.60
   0  -2   2   68.39    5.50
   0  -2   2   70.89    3.80
   0  -2   2   74.39    5.20
  -1   2  -2   30.00    4.40
  -1   2  -2   35.40    3.90
  -1   2  -2   23.00    4.10
  -1   2  -2   34.80    4.60
   1  -2   2   32.80    3.80
   1  -2   2   33.60    5.30
   1  -2   2   26.50    3.40
   1  -2   2   34.60    4.10
  -2   2  -2   43.30    4.60
  -2   2  -2   65.09    6.30
  -2   2  -2   48.20    5.30
  -2   2  -2   50.79    3.80
  -2   2  -2   51.19    2.90
   2  -2   2   47.40    6.20
   2  -2   2   55.49    5.70
   2  -2   2   46.90    4.10
   2  -2   2   50.29    4.20
   2  -2   2   63.79    6.70
   2  -2   2   48.70    5.00
  -3   2  -2   71.99    7.70
  -3   2  -2   73.89    6.10
  -3   2  -2   67.69    4.60
  -3   2  -2   66.19    4.00
  -3   2  -2   61.09    4.90
   3  -2   2   62.39    6.40
   3  -2   2   68.69    4.90
   3  -2   2   58.49    7.90
   3  -2   2   67.89    6.80
  -4   2  -2  837.22   30.10
  -4   2  -2  761.32   23.90
  -4   2  -2  797.42   26.50
  -4   2  -2  814.22   26.00
   4  -2   2  778.52   29.40
   4  -2   2  815.92   29.40
   4  -2   2  764.02   30.80
   4  -2   2  764.52   25.80
   4  -2   2  762.52   27.80
  -5   2  -2  144.49   12.80
  -5   2  -2  135.39    8.20
   5  -2   2  137.59   14.50
   5  -2   2  119.69   12.60
   5  -2   2  151.48   10.30
   5  -2   2  161.08   12.40
  -6   2  -2    5.20    6.40
  -6   2  -2    7.20    3.70
   6  -2   2    6.30    6.10
   6  -2   2   10.60    8.80
   6  -2   2   -2.80    4.80
   6  -2   2    2.80    7.10
  -7   2  -2   43.20   10.90
   7  -2   2   48.30   12.80
   7  -2   2   59.49    9.00
   7  -2   2   46.90   10.60
   7  -2   2   63.29   12.50
  -8   2  -2   15.90    9.60
   8  -2   2   18.20   10.80
   8  -2   2   10.60   11.60
   8  -2   2    0.00   10.60
  -9   2  -2   52.49   14.50
   9  -2   2   76.19   17.10
   9  -2   2   76.59   16.40
   9  -2   2   76.59   18.00
  10   1  -2   71.89   18.90
  10   1  -2   25.90   12.00
 -10  -1   2   30.80   13.00
   9   1  -2   -1.70   10.20
   9   1  -2    9.50   10.70
   9   1  -2   -0.50    9.80
  -9  -1   2    6.10    8.70
   8   1  -2   21.30   10.00
   8   1  -2   47.00   11.60
   8   1  -2   23.70   11.00
  -8  -1   2   42.90   10.60
  -8  -1   2   16.30    8.30
   7   1  -2   42.20   11.00
   7   1  -2   47.20   10.60
   7   1  -2   50.79   10.40
   7   1  -2   36.50    9.50
   7   1  -2   60.79    8.80
   7   1  -2   63.29   10.80
  -7  -1   2   48.40    7.60
  -7  -1   2   59.49   10.80
  -7  -1   2   43.80    9.20
   6   1  -2    6.70    6.00
   6   1  -2    8.00    6.20
   6   1  -2    7.50    5.20
   6   1  -2    4.20    6.40
   6   1  -2   17.10    6.80
   6   1  -2    6.60    6.60
  -6  -1   2   10.70    5.00
  -6  -1   2    1.40    5.70
  -6  -1   2   16.10    6.40
   5   1  -2  130.29   11.90
   5   1  -2  148.29   11.90
   5   1  -2  124.49   11.00
   5   1  -2  122.89   11.10
   5   1  -2  110.39   11.20
   5   1  -2  123.49    9.40
  -5  -1   2  127.39   10.20
  -5  -1   2  118.69    9.00
   4   1  -2    1.00    3.40
   4   1  -2    7.90    4.50
   4   1  -2    0.40    4.00
   4   1  -2    6.30    4.20
   4   1  -2   -2.00    3.60
   4   1  -2    9.40    4.40
  -4  -1   2    3.20    4.10
  -4  -1   2    5.40    3.80
  -4  -1   2   -2.40    2.50
   3   1  -2  210.08   10.90
   3   1  -2  227.08   10.40
   3   1  -2  229.28   11.10
   3   1  -2  205.38    9.90
   3   1  -2  223.08   11.40
   3   1  -2  213.78   11.70
   3   1  -2  230.88   11.00
  -3  -1   2  223.58   11.10
  -3  -1   2  240.18   10.30
  -3  -1   2  230.68   10.60
  -3  -1   2  204.38   10.60
  -3  -1   2  217.98   10.90
  -3  -1   2  203.88   10.40
  -3  -1   2  224.38    9.80
   2   1  -2 1222.48   38.60
   2   1  -2 1221.28   39.10
   2   1  -2 1214.38   38.60
   2   1  -2 1208.08   38.30
   2   1  -2 1226.28   37.70
   2   1  -2 1250.47   39.40
   2   1  -2 1172.58   38.70
  -2  -1   2 1218.48   38.10
  -2  -1   2 1234.88   38.00
  -2  -1   2 1211.68   38.80
  -2  -1   2 1242.78   37.70
  -2  -1   2 1262.07   39.30
  -2  -1   2 1259.57   38.50
  -2  -1   2 1261.57   38.60
  -2  -1   2 1193.68   38.40
  -2  -1   2 1267.07   39.10
  -2  -1   2 1237.08   38.70
   1   1  -2  400.66   14.40
   1   1  -2  431.06   14.70
   1   1  -2  396.26   13.90
   1   1  -2  438.96   14.70
   1   1  -2  403.76   13.70
   1   1  -2  395.46   13.60
  -1  -1   2  415.56   14.30
  -1  -1   2  431.66   14.60
  -1  -1   2  418.86   14.40
  -1  -1   2  413.36   13.70
  -1  -1   2  400.86   13.50
  -1  -1   2  420.76   13.00
  -1  -1   2  435.16   14.70
   0   1  -2   17.20    2.50
   0   1  -2   17.80    2.60
   0   1  -2   17.90    2.00
   0   1  -2   15.70    2.40
   0  -1   2   25.80    3.20
   0  -1   2   18.00    2.50
   0  -1   2   19.40    2.30
   0  -1   2   17.70    2.00
  -1   1  -2 3825.02  110.59
  -1   1  -2 3895.11  109.69
  -1   1  -2 3784.22  109.89
  -1   1  -2 3805.22  110.19
   1  -1   2 3758.92  110.09
   1  -1   2 3916.81  109.39
   1  -1   2 3853.41  110.79
   1  -1   2 3936.51  109.89
   1  -1   2 3534.05  108.89
   1  -1   2 3416.76  108.29
  -2   1  -2   12.80    3.50
  -2   1  -2   19.80    3.50
  -2   1  -2   14.50    4.00
  -2   1  -2   13.10    1.80
  -2   1  -2   15.10    3.30
  -2   1  -2    8.80    3.00
  -2   1  -2   20.00    2.90
  -2   1  -2   11.40    2.20
   2  -1   2   16.60    3.40
   2  -1   2   10.80    2.40
   2  -1   2   11.90    1.80
   2  -1   2   11.70    3.20
   2  -1   2   11.00    3.80
   2  -1   2   14.30    3.50
   2  -1   2   13.40    2.30
  -3   1  -2  830.82   25.90
  -3   1  -2  842.12   28.40
  -3   1  -2  782.02   28.10
  -3   1  -2  817.72   27.80
  -3   1  -2  863.11   29.10
  -3   1  -2  831.62   26.40
  -3   1  -2  827.72   27.00
   3  -1   2  834.62   29.90
   3  -1   2  851.21   27.20
   3  -1   2  840.42   25.80
   3  -1   2  847.82   28.80
   3  -1   2  863.91   28.90
   3  -1   2  849.32   28.00
  -4   1  -2   16.20    5.00
  -4   1  -2   20.30    3.60
  -4   1  -2   24.20    3.40
  -4   1  -2   26.60    4.30
  -4   1  -2   19.30    4.60
   4  -1   2   23.40    5.60
   4  -1   2   19.80    6.10
   4  -1   2   20.30    5.70
   4  -1   2   23.20    4.90
  -5   1  -2  104.09    6.60
  -5   1  -2   92.39   10.80
  -5   1  -2   74.49    6.00
   5  -1   2   95.19    8.80
   5  -1   2   89.49   11.40
   5  -1   2   93.09   10.20
   5  -1   2   84.79   10.20
  -6   1  -2  110.99   12.60
  -6   1  -2   79.29    7.00
   6  -1   2   94.99   12.20
   6  -1   2   88.29   12.80
   6  -1   2   66.69   10.20
   6  -1   2   86.29    9.60
  -7   1  -2    9.60    7.90
   7  -1   2   -0.70    5.70
   7  -1   2    5.60    8.50
   7  -1   2   12.80    8.60
   7  -1   2    8.60    7.80
  -8   1  -2  116.29   17.70
   8  -1   2  153.08   18.50
   8  -1   2  105.89   16.20
   8  -1   2  106.89   14.90
  -9   1  -2   28.40   10.60
   9  -1   2   35.40   14.30
   9  -1   2   18.40   12.60
   9  -1   2   25.00   10.90
   9   0  -2   13.30   11.00
   9   0  -2    3.60   10.10
   9   0  -2   21.10   12.60
  -9   0   2   -0.70    8.30
   8   0  -2   34.40   10.60
   8   0  -2   48.60   12.70
   8   0  -2   61.79   13.80
  -8   0   2   36.60   10.60
  -8   0   2   54.69    9.70
   7   0  -2   -1.30    7.00
   7   0  -2   -1.30    6.40
   7   0  -2    9.60    7.90
   7   0  -2   -0.90    7.90
   7   0  -2    0.00    4.90
  -7   0   2    0.40    6.10
  -7   0   2    4.60    6.60
   6   0  -2   52.29    6.90
   6   0  -2   52.79    9.80
   6   0  -2   33.10    8.30
   6   0  -2   35.70    8.40
   6   0  -2   39.90    8.80
   6   0  -2   46.00    8.60
  -6   0   2   46.50    6.20
  -6   0   2   54.89    9.30
  -6   0   2   50.79    8.10
   5   0  -2   25.40    7.10
   5   0  -2   25.60    6.50
   5   0  -2   29.40    6.80
   5   0  -2   25.00    7.30
   5   0  -2   28.30    5.20
   5   0  -2   15.40    6.70
  -5   0   2   29.50    6.30
  -5   0   2   29.90    4.80
  -5   0   2   31.70    4.80
   4   0  -2   84.49    6.40
   4   0  -2   96.69    8.30
   4   0  -2   87.29    9.50
   4   0  -2   85.19    8.40
   4   0  -2   87.99    8.70
   4   0  -2   80.69    8.40
  -4   0   2   99.49    6.40
  -4   0   2   91.49    8.10
  -4   0   2   96.49    6.40
   3   0  -2  734.23   25.40
   3   0  -2  710.83   24.80
   3   0  -2  713.53   25.00
   3   0  -2  702.73   23.30
   3   0  -2  730.63   25.90
   3   0  -2  723.33   25.60
  -3   0   2  694.93   25.70
  -3   0   2  720.53   23.40
  -3   0   2  738.83   25.10
  -3   0   2  719.93   24.80
  -3   0   2  701.43   25.10
  -3   0   2  727.03   23.20
  -3   0   2  711.83   24.50
   2   0  -2  515.75   17.40
   2   0  -2  495.15   18.10
   2   0  -2  498.15   17.70
   2   0  -2  506.25   17.80
   2   0  -2  504.65   16.60
   2   0  -2  516.25   18.40
   2   0  -2  494.65   17.90
  -2   0   2  508.65   17.50
  -2   0   2  517.55   18.10
  -2   0   2  527.55   17.30
  -2   0   2  529.95   17.90
  -2   0   2  517.25   18.10
  -2   0   2  511.05   16.80
  -2   0   2  516.85   18.10
  -2   0   2  506.45   16.40
   1   0  -2    4.60    2.20
   1   0  -2    0.50    1.90
   1   0  -2    2.20    1.30
   1   0  -2    0.30    1.60
   1   0  -2   -0.50    1.90
   1   0  -2    1.20    1.70
  -1   0   2    0.60    1.50
  -1   0   2    1.10    1.30
  -1   0   2    1.20    1.70
  -1   0   2    1.70    2.20
  -1   0   2    0.50    1.50
  -1   0   2    0.10    1.60
   0   0  -2    0.70    0.70
   0   0  -2   -0.20    0.30
   0   0  -2    0.80    0.70
   0   0  -2    0.00    0.60
   0   0  -2   -0.10    0.80
   0   0   2    0.10    0.40
   0   0   2    0.90    0.70
   0   0   2    1.30    1.00
   0   0   2    0.30    0.60
  -1   0  -2  943.41   29.00
  -1   0  -2  933.31   29.20
  -1   0  -2  991.30   28.50
  -1   0  -2  944.01   29.30
  -1   0  -2  934.61   28.80
  -1   0  -2  967.10   29.20
   1   0   2  977.60   29.40
   1   0   2  994.30   29.50
   1   0   2  932.11   28.90
   1   0   2  977.50   29.30
   1   0   2  937.31   28.80
  -2   0  -2  640.54   20.50
  -2   0  -2  623.24   20.60
  -2   0  -2  659.63   21.20
  -2   0  -2  641.84   21.10
  -2   0  -2  624.54   21.60
  -2   0  -2  621.34   19.00
  -2   0  -2  635.84   20.90
  -2   0  -2  615.34   21.00
   2   0   2  620.64   20.90
   2   0   2  645.94   21.20
   2   0   2  646.34   21.90
   2   0   2  621.04   20.70
   2   0   2  639.14   21.20
  -3   0  -2  288.77   11.60
  -3   0  -2  264.87    9.70
  -3   0  -2  265.37   12.50
  -3   0  -2  270.27   11.90
  -3   0  -2  279.37   12.10
  -3   0  -2  264.37   11.90
  -3   0  -2  255.27   11.20
  -3   0  -2  289.87   16.30
  -3   0  -2  283.57   10.80
  -3   0  -2  262.47   11.90
   3   0   2  253.57   11.30
   3   0   2  265.67   12.40
   3   0   2  273.77   12.70
   3   0   2  259.67   11.50
   3   0   2  271.47   12.20
  -4   0  -2  105.39    8.60
  -4   0  -2  109.79    7.60
  -4   0  -2  101.99    6.60
  -4   0  -2  104.29    6.20
  -4   0  -2  105.49    7.70
  -4   0  -2  104.89    8.20
   4   0   2  114.09    8.90
   4   0   2  118.69    8.10
   4   0   2  111.39    9.10
   4   0   2  103.49    8.90
   4   0   2  103.89    7.70
  -5   0  -2   81.39    6.60
  -5   0  -2   69.69    6.20
  -5   0  -2   76.79    8.60
   5   0   2   53.29    7.80
   5   0   2   51.69    8.80
   5   0   2   63.19    8.20
   5   0   2   66.09    7.60
   5   0   2   66.19    7.90
  -6   0  -2   10.20    6.40
  -6   0  -2    7.60    3.90
  -6   0  -2    9.70    4.40
   6   0   2   11.60    6.80
   6   0   2    4.70    7.20
   6   0   2   14.10    6.80
   6   0   2    6.80    5.50
  -7   0  -2   94.69    8.30
  -7   0  -2   98.29   13.30
   7   0   2  111.49   14.00
   7   0   2   62.99   11.80
   7   0   2  105.39   11.80
   7   0   2   77.29   12.20
  -8   0  -2  108.89   15.10
   8   0   2   96.79   11.90
   8   0   2   75.59   14.40
   8   0   2   80.29   13.30
   8   0   2   74.39   14.70
  -9   0  -2   96.79   17.80
   9   0   2   90.99   16.10
   9   0   2   56.09   15.00
   9   0   2   93.89   18.00
 -10   0  -2   -8.80    9.40
  10   0   2   24.80   13.50
  10   0   2   10.80   12.10
  10   0   2   14.20   14.50
   9  -1  -2   63.09   14.80
   9  -1  -2   34.80   14.70
  -9   1   2   36.30   13.40
   8  -1  -2   28.80   10.50
   8  -1  -2   11.00   11.50
   8  -1  -2   29.30   10.90
  -8   1   2   31.10   10.60
   7  -1  -2  144.19   16.80
   7  -1  -2  134.29   16.50
   7  -1  -2  160.38   15.50
   7  -1  -2  178.78   14.70
  -7   1   2  170.88   17.70
  -7   1   2  125.99   12.60
   6  -1  -2   24.30    7.40
   6  -1  -2   26.20    5.10
   6  -1  -2   28.70    8.10
   6  -1  -2   46.40    9.40
   6  -1  -2   17.70    7.30
  -6   1   2   22.40    6.50
  -6   1   2   24.50    7.40
   5  -1  -2   29.60    7.90
   5  -1  -2   22.00    7.10
   5  -1  -2   11.30    5.90
   5  -1  -2   19.20    4.30
   5  -1  -2   29.30    6.60
   5  -1  -2   31.60    8.10
  -5   1   2   28.40    6.50
  -5   1   2   26.40    3.40
  -5   1   2   26.00    7.30
  -5   1   2   24.70    4.30
   4  -1  -2   11.70    4.70
   4  -1  -2   19.20    6.00
   4  -1  -2   20.70    6.00
   4  -1  -2   17.10    3.40
   4  -1  -2   15.70    4.70
   4  -1  -2   17.50    5.70
   3  -1  -2  711.33   24.60
   3  -1  -2  707.03   25.90
   3  -1  -2  722.33   25.40
   3  -1  -2  702.53   24.80
   3  -1  -2  729.23   26.40
   3  -1  -2  688.13   25.00
   3  -1  -2  689.23   22.60
  -3   1   2  712.93   24.90
  -3   1   2  754.62   25.30
  -3   1   2  710.23   24.90
  -3   1   2  717.03   21.90
  -3   1   2  732.83   22.60
   2  -1  -2  490.75   18.40
   2  -1  -2  501.95   18.80
   2  -1  -2  535.75   18.30
   2  -1  -2  503.05   18.20
   2  -1  -2  473.05   15.60
   2  -1  -2  506.95   17.90
   2  -1  -2  516.85   17.30
  -2   1   2  516.05   17.80
  -2   1   2  516.85   15.70
  -2   1   2  492.95   18.30
  -2   1   2  498.15   15.60
  -2   1   2  508.25   17.70
  -2   1   2  498.85   18.30
  -2   1   2  539.85   18.40
  -2   1   2  525.25   17.10
   1  -1  -2  123.59    6.60
   1  -1  -2  136.49    6.40
   1  -1  -2  123.89    5.10
   1  -1  -2  131.59    7.00
   1  -1  -2  132.29    5.20
   1  -1  -2  121.09    6.00
   1  -1  -2  134.69    6.60
  -1   1   2  132.79    6.50
  -1   1   2  132.89    6.80
  -1   1   2  137.29    5.10
  -1   1   2  130.79    6.70
  -1   1   2  136.29    5.20
   0  -1  -2  781.82   23.80
   0  -1  -2  745.33   23.10
   0  -1  -2  747.93   22.70
   0  -1  -2  730.33   23.60
   0  -1  -2  759.42   23.40
   0   1   2  766.52   23.80
   0   1   2  778.12   23.70
   0   1   2  777.52   22.80
   0   1   2  759.82   23.10
  -1  -1  -2  218.18    8.00
  -1  -1  -2  211.98    7.40
  -1  -1  -2  209.38    7.90
  -1  -1  -2  215.18    8.10
  -1  -1  -2  207.78    8.20
  -1  -1  -2  212.78    7.00
  -1  -1  -2  211.28    8.40
   1   1   2  214.18    8.10
   1   1   2  213.28    8.20
   1   1   2  201.68    8.10
   1   1   2  199.88    7.90
   1   1   2  203.08    7.00
   1   1   2  216.88    7.50
   1   1   2  219.28    7.90
  -2  -1  -2   19.50    3.80
  -2  -1  -2   14.90    3.10
  -2  -1  -2   17.70    3.40
  -2  -1  -2   15.20    3.20
  -2  -1  -2   10.50    2.60
  -2  -1  -2   14.70    3.20
  -2  -1  -2   18.90    3.60
  -2  -1  -2   20.30    2.70
   2   1   2   19.40    3.70
   2   1   2   18.60    3.70
   2   1   2   21.50    2.80
   2   1   2   14.80    2.70
   2   1   2   22.20    3.90
   2   1   2   17.90    3.70
   2   1   2   20.70    4.20
  -3  -1  -2    7.60    3.40
  -3  -1  -2    2.40    2.90
  -3  -1  -2    5.70    2.80
  -3  -1  -2    0.40    3.20
  -3  -1  -2   -0.60    2.70
  -3  -1  -2   -0.50    2.80
  -3  -1  -2    4.20    2.80
  -3  -1  -2    4.60    2.90
  -3  -1  -2    7.50    3.20
  -3  -1  -2    7.20    2.50
   3   1   2    8.70    3.60
   3   1   2    3.40    3.10
   3   1   2   10.00    3.60
   3   1   2    9.80    3.90
   3   1   2    8.50    3.70
   3   1   2    8.10    3.40
  -4  -1  -2  252.97   11.70
  -4  -1  -2  278.27   12.70
   4   1   2  259.47   13.50
   4   1   2  265.77   13.20
   4   1   2  259.17   13.60
   4   1   2  261.27   13.20
   4   1   2  273.07   12.80
  -5  -1  -2   30.90    5.20
  -5  -1  -2   32.80    6.30
   5   1   2   35.30    6.20
   5   1   2   26.30    6.10
   5   1   2   33.60    7.30
   5   1   2   40.50    7.60
   5   1   2   34.90    7.30
  -6  -1  -2  226.08   13.90
  -6  -1  -2  203.98   11.60
   6   1   2  214.98   14.00
   6   1   2  165.38   14.60
   6   1   2  218.68   15.60
   6   1   2  205.28   13.50
   6   1   2  197.68   14.80
  -7  -1  -2   63.09    7.90
  -7  -1  -2   80.99   10.90
   7   1   2   57.29    9.60
   7   1   2   56.99   10.90
   7   1   2   72.29   11.90
   7   1   2   62.39   11.40
  -8  -1  -2   17.80    8.80
   8   1   2   14.90    7.90
   8   1   2   15.70    9.70
   8   1   2   29.60   11.20
   8   1   2   18.30    9.40
  -9  -1  -2   30.50   11.40
   9   1   2    5.00   11.80
   9   1   2   49.30   14.20
   9   1   2   25.90   11.50
 -10  -1  -2   22.70   11.30
  10   1   2   17.60   14.20
  10   1   2   29.40   14.10
  10   1   2   11.00   12.10
   9  -2  -2   13.10   10.90
   9  -2  -2    4.10   13.10
  -9   2   2   -0.50    8.90
   8  -2  -2   36.70   13.10
   8  -2  -2   82.99   14.00
   8  -2  -2   53.99   15.50
  -8   2   2   69.69   14.80
   7  -2  -2   51.99   12.50
   7  -2  -2   48.40   13.30
   7  -2  -2   63.19   11.40
  -7   2   2   64.79    9.90
  -7   2   2   65.59   11.90
   6  -2  -2   -1.00    3.30
   6  -2  -2   -1.20    5.50
   6  -2  -2   -1.00    6.30
   6  -2  -2    3.00    7.70
   6  -2  -2   -2.70    7.60
  -6   2   2    9.40    5.90
  -6   2   2   14.20    6.90
   5  -2  -2   66.89   10.30
   5  -2  -2   86.19   11.60
   5  -2  -2   78.09    9.60
   5  -2  -2   66.69    5.90
   5  -2  -2   84.39    9.00
   5  -2  -2   85.59   11.10
  -5   2   2   77.79   10.10
  -5   2   2   71.79    8.80
   4  -2  -2   97.69   10.20
   4  -2  -2  102.99    6.20
   4  -2  -2  133.69    9.90
   4  -2  -2  118.39   11.30
   4  -2  -2  102.49   10.70
   4  -2  -2  113.09    8.80
  -4   2   2  129.29   11.40
  -4   2   2  135.29    9.80
   3  -2  -2  187.48   11.50
   3  -2  -2  181.28   10.20
   3  -2  -2  189.78    9.40
   3  -2  -2  193.38   11.40
   3  -2  -2  198.38   10.30
   3  -2  -2  179.28    7.30
   3  -2  -2  191.78   11.30
  -3   2   2  196.18   10.60
  -3   2   2  198.98   10.90
   2  -2  -2  243.48    8.30
   2  -2  -2  251.17    9.60
   2  -2  -2  241.38   11.30
   2  -2  -2  237.28   11.10
   2  -2  -2  242.98   10.40
   2  -2  -2  252.37   11.70
  -2   2   2  250.07   11.40
  -2   2   2  236.48   10.10
  -2   2   2  230.68   11.10
  -2   2   2  257.97   11.60
   1  -2  -2   54.19    5.50
   1  -2  -2   55.29    5.40
   1  -2  -2   43.70    4.30
   1  -2  -2   38.50    3.10
   1  -2  -2   38.50    3.50
   1  -2  -2   52.19    5.70
  -1   2   2   51.49    4.50
  -1   2   2   40.90    4.70
  -1   2   2   34.60    4.50
   0  -2  -2 1775.92   52.59
   0  -2  -2 1715.43   50.59
   0  -2  -2 1675.33   50.79
   0  -2  -2 1685.03   49.80
   0  -2  -2 1702.53   52.39
   0   2   2 1716.13   50.89
   0   2   2 1698.93   50.59
   0   2   2 1752.02   52.39
   0   2   2 1712.13   52.39
  -1  -2  -2   -1.10    2.30
  -1  -2  -2    6.40    2.60
  -1  -2  -2   -1.00    2.10
  -1  -2  -2    0.90    2.90
  -1  -2  -2   -1.20    2.60
   1   2   2    2.50    2.80
   1   2   2   -4.80    2.30
   1   2   2    1.60    2.30
   1   2   2    2.20    2.40
  -2  -2  -2  332.87   12.20
  -2  -2  -2  332.77   12.20
  -2  -2  -2  323.37   12.80
  -2  -2  -2  326.57   12.90
  -2  -2  -2  306.67   10.70
  -2  -2  -2  311.57   13.20
  -2  -2  -2  316.47   12.90
   2   2   2  313.87   12.80
   2   2   2  323.37   13.20
   2   2   2  330.37   12.30
   2   2   2  339.07   13.20
   2   2   2  322.37   13.00
   2   2   2  316.27   13.10
  -3  -2  -2  171.88    9.60
  -3  -2  -2  181.58    8.80
  -3  -2  -2  178.08    9.60
  -3  -2  -2  176.68    8.20
  -3  -2  -2  185.28    9.30
  -3  -2  -2  175.98    9.60
  -3  -2  -2  190.78    9.90
  -3  -2  -2  172.18    9.50
  -3  -2  -2  186.58    9.80
  -3  -2  -2  183.48    8.70
   3   2   2  191.38   10.30
   3   2   2  183.08   10.10
   3   2   2  196.08   10.30
   3   2   2  207.58   10.40
   3   2   2  188.08   10.20
   3   2   2  188.68    9.10
  -4  -2  -2   11.10    3.50
  -4  -2  -2    5.90    3.60
   4   2   2   10.90    4.40
   4   2   2    8.10    4.60
   4   2   2   18.90    5.90
   4   2   2   15.20    4.20
   4   2   2   16.30    5.30
   4   2   2   10.50    5.30
   4   2   2   11.40    4.80
  -5  -2  -2  118.19    9.00
   5   2   2  101.29   10.30
   5   2   2  119.49   10.00
   5   2   2  103.69   10.20
   5   2   2   97.99   10.60
   5   2   2  115.89   11.50
   5   2   2  111.89   10.10
  -6  -2  -2  193.48   12.60
  -6  -2  -2  200.08   11.90
   6   2   2  195.58   14.10
   6   2   2  181.08   14.60
   6   2   2  175.78   13.90
   6   2   2  179.18   14.20
   6   2   2  193.98   13.60
  -7  -2  -2   84.59   10.70
  -7  -2  -2   64.49    8.50
   7   2   2   58.09   11.10
   7   2   2   77.49   11.40
   7   2   2   55.79   10.60
   7   2   2   54.19    9.80
   7   2   2   67.89   11.90
  -8  -2  -2   83.49   13.30
  -8  -2  -2   68.19    9.90
   8   2   2   95.19   14.80
   8   2   2  119.79   16.50
   8   2   2   94.89   12.80
   8   2   2   96.39   15.10
  -9  -2  -2   13.00    9.50
   9   2   2   -8.50    9.50
   9   2   2   -1.80    9.70
   9   2   2    4.80    8.50
   9   2   2    7.20   10.60
 -10  -2  -2   12.30   10.40
  10   2   2    9.40   11.00
  10   2   2   -7.60   11.10
   8  -3  -2   40.50   15.20
   8  -3  -2   24.70   12.20
  -8   3   2   22.40   10.70
   7  -3  -2   24.70   11.30
   7  -3  -2   43.50   12.90
   7  -3  -2   55.49   12.00
  -7   3   2   48.60   11.40
   6  -3  -2    7.00    8.90
   6  -3  -2   17.20    6.90
   6  -3  -2   11.60    8.60
  -6   3   2   26.30    8.40
  -6   3   2   20.80    7.20
   5  -3  -2   16.00    7.20
   5  -3  -2   17.40    8.10
   5  -3  -2    4.80    2.90
   5  -3  -2    8.90    5.20
   5  -3  -2   -1.10    6.30
  -5   3   2   12.20    5.90
  -5   3   2    7.00    6.20
   4  -3  -2   12.20    6.90
   4  -3  -2    0.70    6.70
   4  -3  -2    1.30    4.00
   4  -3  -2    1.80    5.30
   4  -3  -2    4.50    2.50
  -4   3   2    2.60    4.90
  -4   3   2   16.10    6.10
   3  -3  -2  663.33   23.80
   3  -3  -2  664.23   21.40
   3  -3  -2  679.03   26.80
   3  -3  -2  674.33   23.20
   3  -3  -2  674.73   25.80
  -3   3   2  638.64   25.20
  -3   3   2  691.03   25.40
   2  -3  -2  106.09    5.70
   2  -3  -2   94.19    8.20
   2  -3  -2  102.39    9.10
   2  -3  -2   91.59    6.20
   2  -3  -2   96.19    4.30
   2  -3  -2  103.59    9.20
   2  -3  -2   99.09    7.40
  -2   3   2  101.59    6.00
  -2   3   2  112.09    7.90
  -2   3   2  108.69    8.20
   1  -3  -2 1146.39   35.40
   1  -3  -2 1164.58   38.40
   1  -3  -2 1169.18   39.30
   1  -3  -2 1145.09   36.90
  -1   3   2 1199.38   37.20
  -1   3   2 1206.88   38.70
  -1   3   2 1201.58   37.00
   0  -3  -2  113.79    7.80
   0  -3  -2  101.39    5.70
   0  -3  -2  106.09    5.20
   0  -3  -2  110.29    7.30
   0   3   2  105.09    7.10
   0   3   2  112.79    7.80
   0   3   2   99.99    7.20
   0   3   2  100.99    4.90
   0   3   2  105.19    5.30
  -1  -3  -2   70.89    5.50
  -1  -3  -2   76.59    4.90
  -1  -3  -2   74.29    6.40
  -1  -3  -2   68.49    3.30
  -1  -3  -2   77.69    6.20
  -1  -3  -2   72.69    6.20
   1   3   2   68.09    6.20
   1   3   2   67.19    5.80
   1   3   2   68.09    5.70
  -2  -3  -2  768.52   23.70
  -2  -3  -2  790.12   27.10
  -2  -3  -2  800.22   27.50
  -2  -3  -2  814.32   26.00
  -2  -3  -2  823.02   28.00
  -2  -3  -2  807.62   26.90
   2   3   2  824.22   27.80
   2   3   2  816.42   27.70
   2   3   2  795.02   27.70
   2   3   2  825.72   28.00
   2   3   2  795.32   27.00
   2   3   2  816.02   27.50
  -3  -3  -2   12.90    3.50
  -3  -3  -2   20.00    3.20
  -3  -3  -2   14.40    3.50
  -3  -3  -2   19.30    4.60
  -3  -3  -2   15.90    2.60
   3   3   2   12.70    4.20
   3   3   2   18.00    4.30
   3   3   2   18.70    4.50
   3   3   2   14.20    4.80
   3   3   2    9.40    3.90
  -4  -3  -2   21.80    3.80
  -4  -3  -2   13.00    4.80
  -4  -3  -2   14.30    4.50
   4   3   2   20.10    6.10
   4   3   2   19.90    5.70
   4   3   2   15.40    4.90
   4   3   2   17.40    4.50
   4   3   2   14.90    4.90
   4   3   2   11.20    4.60
  -5  -3  -2  106.29    8.20
   5   3   2  103.09   11.40
   5   3   2  134.49   11.30
   5   3   2  102.79    9.30
   5   3   2   90.19    9.90
   5   3   2  114.59   10.70
   5   3   2   83.99    9.90
  -6  -3  -2   35.80    6.70
   6   3   2   52.19    9.80
   6   3   2   34.30    8.80
   6   3   2   41.40    9.20
   6   3   2   29.80    7.40
   6   3   2   46.80   10.20
  -7  -3  -2  306.47   17.00
  -7  -3  -2  251.97   14.80
   7   3   2  253.77   17.50
   7   3   2  260.27   17.70
   7   3   2  268.07   17.40
   7   3   2  206.28   17.70
  -8  -3  -2   12.40    7.90
  -8  -3  -2    1.10    5.90
   8   3   2    5.20    8.90
   8   3   2    0.70    8.50
   8   3   2    4.10    7.80
   8   3   2    5.50    8.30
  -9  -3  -2   15.10    8.90
   9   3   2   13.00   10.60
   9   3   2    7.00    8.70
   9   3   2    0.30   10.20
 -10  -3  -2   17.90   10.90
  10   3   2   27.80   14.40
  10   3   2   21.40   13.40
  10   3   2   20.90   11.30
   8  -4  -2   12.40   13.30
   8  -4  -2   29.30   12.70
  -8   4   2    8.10   10.10
   7  -4  -2   58.49   13.60
   7  -4  -2   33.50   13.10
  -7   4   2   41.90   12.30
   6  -4  -2   -3.30    8.70
   6  -4  -2    0.90    5.80
   6  -4  -2   -0.30    8.70
  -6   4   2   -0.20    6.90
  -6   4   2    9.20    6.50
   5  -4  -2    9.60    5.30
   5  -4  -2    3.80    8.00
   5  -4  -2   14.20    8.20
  -5   4   2   16.80    7.70
  -5   4   2   17.80    6.80
   4  -4  -2  620.34   27.70
   4  -4  -2  663.33   28.70
   4  -4  -2  630.24   23.20
   4  -4  -2  617.74   26.40
   4  -4  -2  591.14   20.70
  -4   4   2  628.74   26.40
  -4   4   2  610.34   25.60
   3  -4  -2    8.80    5.10
   3  -4  -2    8.70    3.70
   3  -4  -2   10.20    5.90
   3  -4  -2    5.80    3.10
  -3   4   2    5.40    4.60
  -3   4   2    8.50    5.40
   2  -4  -2  217.68   14.20
   2  -4  -2  224.68   11.70
   2  -4  -2  199.28   12.90
   2  -4  -2  211.68    8.60
  -2   4   2  229.18   11.80
  -2   4   2  241.58   13.10
   1  -4  -2   -1.60    2.40
   1  -4  -2   -1.30    2.30
   1  -4  -2   -0.20    4.30
  -1   4   2    3.10    4.10
  -1   4   2    2.60    3.10
  -1   4   2    1.80    2.40
   0  -4  -2   83.89    6.20
   0  -4  -2  100.49    8.60
   0  -4  -2   87.79    4.90
   0   4   2   85.59    4.70
   0   4   2   88.49    5.40
   0   4   2   88.19    8.80
   0   4   2   82.29    8.20
  -1  -4  -2   85.49    7.60
  -1  -4  -2   90.69    3.60
  -1  -4  -2   88.69    5.80
  -1  -4  -2   85.99    4.10
  -1  -4  -2   83.09    6.60
   1   4   2   90.19    4.20
   1   4   2   86.79    7.80
  -2  -4  -2   34.80    3.90
  -2  -4  -2   32.40    5.70
  -2  -4  -2   32.10    2.50
  -2  -4  -2   30.90    5.00
   2   4   2   38.60    5.80
   2   4   2   31.90    5.60
   2   4   2   28.70    5.50
  -3  -4  -2  231.88    9.40
  -3  -4  -2  233.18   10.90
  -3  -4  -2  250.57   13.20
   3   4   2  232.58   13.10
   3   4   2  236.88   12.60
   3   4   2  239.98   12.50
   3   4   2  247.08   12.80
   3   4   2  235.28   13.10
  -4  -4  -2   54.39    7.60
  -4  -4  -2   56.39    5.70
  -4  -4  -2   53.39    4.90
   4   4   2   55.99    7.60
   4   4   2   65.69    9.20
   4   4   2   65.49    9.00
   4   4   2   71.39    8.30
   4   4   2   50.89    7.30
  -5  -4  -2   23.90    4.70
  -5  -4  -2   23.20    6.60
   5   4   2   30.30    6.80
   5   4   2   27.10    8.00
   5   4   2   29.00    7.10
   5   4   2   32.00    7.30
   5   4   2   18.80    6.10
  -6  -4  -2   83.19   11.00
  -6  -4  -2  123.19    9.20
   6   4   2  125.89   13.00
   6   4   2   97.69   12.90
   6   4   2  100.39   12.40
   6   4   2  142.89   14.40
   6   4   2  135.99   12.70
   6   4   2  134.79   13.80
  -7  -4  -2   56.39   10.60
  -7  -4  -2   56.29    9.00
   7   4   2   46.40   10.20
   7   4   2   40.70   10.80
   7   4   2   38.10    9.60
   7   4   2   56.79   10.30
   7   4   2   53.79   10.60
  -8  -4  -2    0.10    5.70
  -8  -4  -2    9.30    7.30
   8   4   2    6.50    8.30
   8   4   2   -4.50    7.30
   8   4   2    8.20    9.50
   8   4   2    4.60    7.50
  -9  -4  -2    7.90    8.10
  -9  -4  -2    4.80    7.20
   9   4   2   -2.50   10.20
   9   4   2    4.00    8.30
   9   4   2   18.20   12.40
   9   4   2   -2.10    8.40
 -10  -4  -2    7.60    9.40
  10   4   2    9.80   13.10
  10   4   2    1.20   10.60
  10   4   2    9.50    9.80
   7  -5  -2    8.60   10.40
   7  -5  -2    1.70   13.50
  -7   5   2    8.00    9.10
   6  -5  -2    4.60   10.00
   6  -5  -2   -2.90    8.90
  -6   5   2   -9.50    6.90
   5  -5  -2  229.08   21.20
   5  -5  -2  233.08   19.20
  -5   5   2  222.98   15.80
  -5   5   2  212.78   17.40
   4  -5  -2   18.40    8.90
   4  -5  -2   20.10    4.80
   4  -5  -2    7.20    7.10
   4  -5  -2   18.00    5.00
  -4   5   2   26.60    7.70
  -4   5   2   24.70    7.30
   3  -5  -2  105.69    7.70
   3  -5  -2  103.69    7.70
   3  -5  -2  106.49   12.90
  -3   5   2  130.79   12.20
  -3   5   2  126.59   12.50
   2  -5  -2    3.70    4.20
   2  -5  -2    3.70    6.40
   2  -5  -2    7.60    3.20
   2  -5  -2    2.30    5.90
  -2   5   2    0.90    5.50
  -2   5   2    6.30    4.90
  -2   5   2   12.80    6.30
   1  -5  -2   41.80    7.90
   1  -5  -2   47.00    5.80
   1  -5  -2   50.29    5.60
  -1   5   2   36.10    7.20
  -1   5   2   43.10    5.90
  -1   5   2   53.49    5.60
  -1   5   2   60.39    8.40
   0  -5  -2  125.19   10.70
   0  -5  -2  105.09    5.80
   0   5   2  109.79    6.80
   0   5   2  101.89    5.50
   0   5   2  106.89   10.40
  -1  -5  -2   39.70    4.90
  -1  -5  -2   31.40    6.10
   1   5   2   42.70    3.80
   1   5   2   32.80    5.50
   1   5   2   43.00    7.10
  -2  -5  -2  263.17   14.20
  -2  -5  -2  282.57   10.60
   2   5   2  274.77   13.80
   2   5   2  258.27   14.50
  -3  -5  -2    4.70    1.90
  -3  -5  -2    7.30    4.70
  -3  -5  -2    4.80    3.10
   3   5   2    7.20    5.30
   3   5   2   -2.80    3.90
   3   5   2    6.70    4.90
   3   5   2   -0.90    4.00
  -4  -5  -2   71.89    9.40
  -4  -5  -2   63.79    5.50
   4   5   2   50.09    9.20
   4   5   2   53.29    8.60
   4   5   2   67.99    8.50
   4   5   2   67.29    8.80
   4   5   2   52.99    8.30
  -5  -5  -2  247.58   10.80
  -5  -5  -2  232.18   15.60
   5   5   2  242.98   15.00
   5   5   2  250.57   16.10
   5   5   2  238.38   15.80
   5   5   2  210.88   15.60
   5   5   2  235.28   15.80
  -6  -5  -2   -0.70    3.90
  -6  -5  -2   11.20    6.30
   6   5   2    5.50    7.20
   6   5   2    6.30    5.90
   6   5   2    1.30    5.30
   6   5   2   -4.90    6.10
   6   5   2    9.80    6.60
  -7  -5  -2    4.10    7.60
  -7  -5  -2    9.30    4.90
   7   5   2   -0.30    6.90
   7   5   2    5.40    6.50
   7   5   2    0.40    6.90
   7   5   2    5.70    9.50
   7   5   2   13.60    7.80
  -8  -5  -2   48.30    9.80
  -8  -5  -2   38.40   10.80
   8   5   2   66.69   12.10
   8   5   2   46.80   11.60
   8   5   2   24.20   10.00
   8   5   2   48.00   13.00
  -9  -5  -2   13.50    8.40
  -9  -5  -2    2.10    8.00
  -9  -5  -2   13.60   11.00
   9   5   2   -3.70    9.10
   9   5   2   23.70   11.40
   9   5   2   16.90    9.80
 -10  -5  -2   14.90   10.90
 -10  -5  -2   15.60   11.90
  10   5   2   16.30   12.30
   7  -6  -2   -1.80   11.20
   7  -6  -2   -1.10   14.10
  -7   6   2   -2.30   13.40
  -7   6   2    5.00    9.80
   6  -6  -2   61.49   14.10
   6  -6  -2   62.79   15.10
  -6   6   2   52.19   14.30
  -6   6   2   54.49   15.30
   5  -6  -2   -9.80    8.70
   5  -6  -2    3.70   10.10
  -5   6   2    5.00    7.90
  -5   6   2  -10.70    9.40
   4  -6  -2  122.29   16.50
   4  -6  -2  141.89   16.20
  -4   6   2   89.89   14.40
  -4   6   2  125.49   13.30
  -4   6   2  141.49   15.30
   3  -6  -2  134.59    9.40
   3  -6  -2  121.69   14.40
   3  -6  -2  134.49    8.80
  -3   6   2  148.29   14.30
  -3   6   2  133.89   12.90
  -3   6   2  146.59   16.00
   2  -6  -2   88.89   12.10
   2  -6  -2   99.69    7.20
   2  -6  -2  114.29   13.40
  -2   6   2   98.39   13.30
  -2   6   2  100.99   10.40
   1  -6  -2   34.00    8.50
   1  -6  -2   42.30    9.00
  -1   6   2   40.40    6.40
  -1   6   2   45.80    9.40
   0  -6  -2   25.40    7.50
   0  -6  -2   30.60    4.70
   0   6   2   22.80    4.70
   0   6   2   19.00    6.90
   0   6   2   22.50    3.30
  -1  -6  -2  202.78   14.10
  -1  -6  -2  192.98   10.30
   1   6   2  188.58   11.70
   1   6   2  206.28    8.70
   1   6   2  196.38   13.80
  -2  -6  -2  279.07   10.30
  -2  -6  -2  266.87   15.90
   2   6   2  281.37   14.70
   2   6   2  278.87   16.50
  -3  -6  -2   17.30    6.00
  -3  -6  -2   17.40    3.70
   3   6   2   16.50    6.00
   3   6   2   20.40    6.60
   3   6   2   24.30    8.10
  -4  -6  -2  482.65   15.90
  -4  -6  -2  514.15   17.00
  -4  -6  -2  526.75   23.80
   4   6   2  492.85   24.30
   4   6   2  536.25   24.20
   4   6   2  488.75   23.50
  -5  -6  -2    1.70    2.50
  -5  -6  -2    0.60    2.90
  -5  -6  -2   -1.10    5.70
   5   6   2    1.50    6.50
   5   6   2    0.80    5.60
   5   6   2    1.10    6.90
   5   6   2   -1.10    6.00
  -6  -6  -2   72.69   11.00
  -6  -6  -2   77.89    7.20
   6   6   2   63.69   10.90
   6   6   2   77.99   11.80
   6   6   2   51.49   10.00
   6   6   2   49.99   10.40
   6   6   2   82.19   11.60
  -7  -6  -2  146.69   12.70
  -7  -6  -2  110.69   14.20
   7   6   2   88.79   14.00
   7   6   2  123.49   14.70
   7   6   2   70.29   12.30
   7   6   2  103.99   13.20
   7   6   2  156.38   18.10
  -8  -6  -2   25.40    7.40
  -8  -6  -2   31.10   10.20
   8   6   2   34.10   11.80
   8   6   2   41.60   12.10
   8   6   2   37.40   12.80
   8   6   2   17.80    9.70
   8   6   2   25.80   10.70
  -9  -6  -2   54.39   13.30
   9   6   2   74.79   16.20
   9   6   2   53.59   14.10
   9   6   2   45.60   13.80
 -10  -6  -2  -14.50    9.20
  10   6   2    5.60   10.20
   6  -7  -2   12.30   13.80
   6  -7  -2    2.00   12.20
  -6   7   2   -4.60    8.30
  -6   7   2   -4.10   11.90
   5  -7  -2   75.49   16.70
   5  -7  -2  109.79   17.20
  -5   7   2   70.09   16.20
  -5   7   2  106.69   16.90
   4  -7  -2    5.60    9.20
   4  -7  -2   23.30   11.60
  -4   7   2   17.00   11.00
  -4   7   2   20.00    8.60
   3  -7  -2    0.10    8.90
  -3   7   2    6.40    8.90
  -3   7   2    2.60    5.80
   2  -7  -2   94.79   13.80
   2  -7  -2  112.49   14.90
   2  -7  -2   98.59    9.10
  -2   7   2  104.19   10.90
  -2   7   2   81.89   12.80
   1  -7  -2   12.70    5.10
   1  -7  -2   10.20    8.20
   1  -7  -2   -2.20    5.70
  -1   7   2    5.00    6.90
  -1   7   2    8.00    4.80
   0  -7  -2  161.08    9.30
   0  -7  -2  169.18   16.20
   0   7   2  167.38    9.60
   0   7   2  153.08    7.50
   0   7   2  126.49   14.20
   0   7   2  168.68   10.70
  -1  -7  -2   67.99   10.10
   1   7   2   98.79    9.40
   1   7   2   68.19   10.50
   1   7   2   77.69    6.10
  -2  -7  -2   67.79   10.30
   2   7   2   76.49    9.60
   2   7   2   80.09   11.30
  -3  -7  -2  183.18   14.20
  -3  -7  -2  151.48    8.50
   3   7   2  191.68   14.70
   3   7   2  176.98   13.40
  -4  -7  -2   16.20    7.20
   4   7   2   15.10    7.10
   4   7   2   34.40    8.30
   4   7   2   19.50    7.40
  -5  -7  -2    2.90    6.50
   5   7   2    0.90    6.00
   5   7   2    0.50    7.00
   5   7   2   11.80    6.80
  -6  -7  -2  322.67   20.90
  -6  -7  -2  338.17   14.10
   6   7   2  310.17   20.10
   6   7   2  290.07   20.20
   6   7   2  331.87   21.30
  -7  -7  -2   10.00    8.30
   7   7   2    9.70    7.90
   7   7   2    2.20    8.00
   7   7   2   18.70    9.90
  -8  -7  -2   20.80   10.20
   8   7   2   30.30   10.20
   8   7   2   36.70   11.70
   8   7   2   28.80   11.80
  -9  -7  -2    8.30   10.20
   9   7   2    6.00    9.40
   9   7   2  -13.10   10.60
   9   7   2   11.60    9.40
 -10  -7  -2   20.50   12.40
  10   7   2   26.80   12.70
   5  -8  -2  133.59   21.20
   5  -8  -2   88.49   17.50
  -5   8   2   50.59   15.90
  -5   8   2   52.89   12.70
   4  -8  -2   44.60   14.10
   4  -8  -2   25.40   12.10
  -4   8   2   28.60   12.90
  -4   8   2   43.90   11.60
   3  -8  -2   17.40   10.80
  -3   8   2   34.80   11.60
  -3   8   2   19.90    8.10
   2  -8  -2   14.60    9.70
   2  -8  -2   -2.20    8.70
  -2   8   2    7.60    9.00
  -2   8   2   -0.60    5.50
   1  -8  -2    5.00    7.90
   1  -8  -2   14.00    6.20
   1  -8  -2   10.10    8.80
  -1   8   2    3.30    5.20
  -1   8   2   10.50    8.90
  -1   8   2    6.60    4.60
   0  -8  -2   34.10    9.80
   0  -8  -2   37.00    8.20
   0   8   2   64.39    8.40
   0   8   2   59.79    7.10
   0   8   2   47.40   10.80
  -1  -8  -2    1.50    6.80
   1   8   2   10.90    7.60
   1   8   2   10.90    3.70
   1   8   2    8.30    5.00
  -2  -8  -2  127.79   14.20
   2   8   2  165.88   12.90
   2   8   2  134.89   14.80
  -3  -8  -2   -4.80    5.50
   3   8   2   11.20    6.50
   3   8   2    4.00    7.20
  -4  -8  -2   43.20    9.70
   4   8   2   33.20    9.30
   4   8   2   39.90   10.30
   4   8   2   47.00    9.40
  -5  -8  -2   80.89   12.00
   5   8   2   63.19   11.50
   5   8   2   46.30   11.00
   5   8   2   45.40   10.80
  -6  -8  -2   -3.30    7.40
   6   8   2    6.20    7.90
   6   8   2   11.60    8.00
   6   8   2   -9.20    7.30
  -7  -8  -2   35.90   11.20
   7   8   2   11.20    9.70
   7   8   2   21.30    9.10
   7   8   2   46.20   12.50
  -8  -8  -2    0.80    8.90
   8   8   2  -15.10    8.10
   8   8   2   -1.70    8.00
   8   8   2   11.90   10.20
  -9  -8  -2    7.20   10.70
   9   8   2   14.30   12.70
   9   8   2    4.30   10.70
   9   8   2    6.80   10.70
   4  -9  -2   28.30   14.90
   4  -9  -2   23.10   13.50
  -4   9   2    4.50   12.70
  -4   9   2    8.90    9.80
   3  -9  -2    1.10   10.70
  -3   9   2   -3.30    6.80
  -3   9   2   -5.10   10.30
   2  -9  -2  -14.50    8.30
   2  -9  -2    1.30   10.10
  -2   9   2   -5.50    5.60
  -2   9   2   -2.10    9.30
   1  -9  -2  147.89   19.10
   1  -9  -2  102.39   15.10
  -1   9   2  132.19   12.30
  -1   9   2  165.38   19.10
   0  -9  -2   -1.80    6.30
   0  -9  -2    0.70    7.50
   0   9   2   -0.20    7.90
   0   9   2    3.10    7.00
  -1  -9  -2  135.49   15.70
  -1  -9  -2  103.19   15.30
   1   9   2   88.29   14.80
   1   9   2  104.29   11.60
  -2  -9  -2    5.20    7.80
   2   9   2    3.30    5.80
   2   9   2    7.90    8.10
  -3  -9  -2   24.80    9.90
   3   9   2   37.80   10.90
   3   9   2   24.20    8.20
  -4  -9  -2  228.58   18.60
   4   9   2  172.48   19.30
   4   9   2  219.78   19.30
   4   9   2  213.38   17.60
  -5  -9  -2    0.30    8.00
   5   9   2   -3.50    7.40
   5   9   2   -7.80    7.00
   5   9   2    7.60    8.30
  -6  -9  -2   51.59   12.30
   6   9   2   40.00   10.60
   6   9   2   35.80   10.70
   6   9   2   59.09   13.50
  -7  -9  -2   -4.70    8.20
   7   9   2    0.40    8.80
   7   9   2    2.10    9.40
   7   9   2    7.30   10.30
  -8  -9  -2   15.50   10.70
   8   9   2  -18.80    8.10
   8   9   2   12.00   11.00
   8   9   2    2.20    9.80
  -9  -9  -2   31.60   12.90
   9   9   2   23.60   13.00
   9   9   2   34.10   12.20
   9   9   2   18.90   12.90
   3 -10  -2   39.50   15.20
  -3  10   2   32.30   13.90
   2 -10  -2   -1.10   10.90
  -2  10   2   20.80   12.70
   1 -10  -2   21.30   12.60
   1 -10  -2   25.60   12.10
  -1  10   2   14.00   10.80
   0 -10  -2   10.50    9.40
   0 -10  -2   26.90   11.40
   0 -10  -2    1.10    7.10
   0  10   2   11.80    9.90
  -1 -10  -2   15.30    8.90
  -1 -10  -2   14.80   10.70
   1  10   2   19.60   10.90
  -2 -10  -2   13.10    8.70
  -2 -10  -2   -5.00    7.90
   2  10   2    5.40    7.10
   2  10   2  -11.90    7.80
  -3 -10  -2   34.30   10.60
   3  10   2   72.99   14.30
   3  10   2   41.70   10.50
  -4 -10  -2    4.70    8.90
   4  10   2   21.40    9.40
   4  10   2   12.10    9.00
   4  10   2    1.20    7.90
  -5 -10  -2   22.70   10.70
   5  10   2   71.09   14.10
   5  10   2   38.60   11.70
   5  10   2    6.10    8.20
  -6 -10  -2   14.00   10.30
   6  10   2    0.10    7.60
   6  10   2   20.60    9.60
   6  10   2    3.70    9.40
  -7 -10  -2   -0.30    8.50
   7  10   2   10.10    9.70
   7  10   2    7.10    9.00
   7  10   2    5.00   11.00
  -8 -10  -2   59.89   14.80
   8  10   2    6.10   10.20
   8  10   2   27.50   15.90
   8  10   2   39.20   13.40
   1 -11  -2   -2.40    9.80
   1 -11  -2    1.10   12.00
  -1  11   2    7.80   11.40
   0 -11  -2    9.30   11.10
   0 -11  -2    1.70   12.40
   0  11   2   38.60   13.40
  -1 -11  -2   11.40    9.00
  -1 -11  -2    8.90    9.50
   1  11   2   21.90   12.10
  -2 -11  -2   55.19   14.50
  -2 -11  -2   65.89   14.00
   2  11   2   74.09   15.00
  -3 -11  -2   10.00    9.70
  -3 -11  -2    9.70   10.20
   3  11   2    6.10   10.40
   3  11   2    8.70    8.70
   3  11   2    4.70    8.80
  -4 -11  -2   24.40   11.90
  -4 -11  -2   34.20   12.70
   4  11   2   18.60   10.80
   4  11   2   30.30   12.40
   4  11   2   27.30   11.70
  -5 -11  -2   38.00   12.50
   5  11   2    5.20    9.60
   5  11   2    5.60    8.80
   5  11   2   59.09   14.40
  -6 -11  -2   33.30   12.60
   6  11   2   23.00   14.30
   6  11   2   31.20   12.20
   6  11   2    0.50   10.00
  -7 -11  -2   23.10   11.90
   7  11   2   18.90   11.40
   7  11   2   23.90   14.30
   7  11   2   39.50   13.00
  -2 -12  -2   26.20   11.70
  -2 -12  -2   11.00   12.10
   2  12   2   11.40   11.00
  -3 -12  -2   10.30   10.70
  -3 -12  -2  -13.90    9.20
   3  12   2    5.70    9.40
   3  12   2  -10.60    9.30
  -4 -12  -2   20.00   12.60
  -4 -12  -2   13.10   11.40
   4  12   2   20.40   13.10
   4  12   2    8.70   10.40
  -5 -12  -2   12.70   12.90
  -5 -12  -2   -2.20   10.40
   5  12   2   -6.00    7.80
   5  12   2   -1.40   11.60
   5  12   2    6.80   11.30
   6  11  -3   -2.60   10.10
   6  11  -3    4.90   10.40
  -6 -11   3   18.50   12.40
   5  11  -3  110.09   21.40
   5  11  -3   52.49   14.80
   5  11  -3   43.40   14.60
  -5 -11   3   74.89   15.00
  -5 -11   3   86.69   17.50
   4  11  -3    7.50   10.50
   4  11  -3    3.30   10.70
  -4 -11   3   13.30   10.40
  -4 -11   3   28.10   13.40
   3  11  -3   48.00   13.90
   3  11  -3   34.20   11.90
  -3 -11   3   -0.20    9.80
  -3 -11   3   51.99   13.80
   2  11  -3    5.40   10.40
   2  11  -3    2.50   10.00
  -2 -11   3   10.50   10.20
  -2 -11   3   10.90    9.90
   1  11  -3   10.30   11.50
  -1 -11   3    6.70   10.70
  -1 -11   3  -16.80   11.40
  -1 -11   3   -1.70    9.80
   0  11  -3   67.29   16.20
   0 -11   3   41.10   16.50
  -1  11  -3   33.40   14.00
   1 -11   3   19.70   15.20
   8  10  -3    6.40   11.60
   8  10  -3   10.50   11.70
   7  10  -3   79.39   16.20
   7  10  -3  129.69   19.70
  -7 -10   3  125.59   21.20
   6  10  -3   -2.80    8.90
   6  10  -3   21.40   12.10
   6  10  -3   14.20   11.20
  -6 -10   3   10.80    9.10
  -6 -10   3   25.90   11.80
   5  10  -3    3.50    9.60
   5  10  -3   -5.80    7.70
   5  10  -3  -11.90    7.70
  -5 -10   3  -13.00    9.10
  -5 -10   3    1.10    7.30
   4  10  -3  121.59   18.20
   4  10  -3  134.09   16.80
   4  10  -3  114.09   17.50
  -4 -10   3  154.28   17.60
  -4 -10   3  124.99   19.00
   3  10  -3   41.00   12.90
   3  10  -3   19.10   10.60
   3  10  -3   38.70    9.40
  -3 -10   3   18.60   10.30
  -3 -10   3   35.50   10.70
   2  10  -3    9.90    9.80
   2  10  -3   -5.50    8.20
  -2 -10   3    7.10    8.20
  -2 -10   3    1.90    8.30
   1  10  -3   -4.80    8.40
  -1 -10   3   10.40    9.20
  -1 -10   3   14.10    9.20
  -1 -10   3   22.00   11.30
   0  10  -3   29.70   11.80
   0 -10   3   15.90   10.10
   0 -10   3   -1.30   12.40
   0 -10   3    9.30    8.40
  -1  10  -3   91.29   17.00
   1 -10   3  102.09   18.20
  -2  10  -3   -3.60   10.40
   2 -10   3    5.00   12.60
   8   9  -3   45.60   14.10
   8   9  -3   23.40   11.80
  -8  -9   3   70.89   16.40
   7   9  -3   37.60   12.70
   7   9  -3   21.00   11.50
   7   9  -3   17.20   10.50
  -7  -9   3   26.70   13.00
  -7  -9   3   37.10   10.60
   6   9  -3    7.70    8.90
   6   9  -3   16.80   10.80
   6   9  -3   22.80   11.20
  -6  -9   3   18.50    8.40
  -6  -9   3   12.50   10.70
   5   9  -3  106.89   15.10
   5   9  -3  130.99   18.00
   5   9  -3   68.29   14.10
  -5  -9   3  100.59   13.50
  -5  -9   3  123.79   17.30
   4   9  -3    4.60    8.40
   4   9  -3   -2.80    6.60
   4   9  -3   -3.00    6.80
  -4  -9   3    0.30    6.20
  -4  -9   3    8.80    9.80
   3   9  -3   13.70    7.20
   3   9  -3    7.10    8.90
   3   9  -3   12.30    8.90
  -3  -9   3   -2.10    8.20
  -3  -9   3    2.00    6.70
   2   9  -3    9.90    8.10
   2   9  -3    2.90    5.60
  -2  -9   3   -4.50    7.20
  -2  -9   3   -3.50    6.90
   1   9  -3   -2.80    8.40
   1   9  -3    4.10    4.70
  -1  -9   3   -2.40    7.00
  -1  -9   3    3.00    7.60
   0   9  -3   83.89   10.50
   0   9  -3   90.79   14.60
   0  -9   3   73.49   13.30
   0  -9   3   69.19   14.20
   0  -9   3  101.59   14.00
  -1   9  -3   30.50   12.00
  -1   9  -3   14.00    7.00
   1  -9   3    2.90   10.90
   1  -9   3   22.70    8.60
  -2   9  -3   28.00   11.90
  -2   9  -3   19.20    8.10
   2  -9   3   24.60   12.70
  -3   9  -3   21.20   12.10
  -3   9  -3   17.00    8.60
   3  -9   3   21.10   12.80
  -4   9  -3   11.70   12.20
  -4   9  -3    9.60   10.00
   4  -9   3    0.20   13.20
   9   8  -3   13.40   12.80
   9   8  -3   38.10   14.50
  -9  -8   3   14.80   11.90
   8   8  -3    6.00    9.80
   8   8  -3   30.20   13.30
  -8  -8   3   26.60   10.10
  -8  -8   3   40.90   13.60
   7   8  -3   -3.10    9.30
   7   8  -3   -3.20    8.60
   7   8  -3   -0.50    8.10
  -7  -8   3   10.90    7.70
  -7  -8   3   11.40   10.20
   6   8  -3   51.59   11.60
   6   8  -3   82.89   13.60
   6   8  -3   73.69   14.00
  -6  -8   3   89.29   11.80
  -6  -8   3   94.39   16.00
   5   8  -3   42.30   10.30
   5   8  -3   32.10   10.00
   5   8  -3    9.60    8.60
  -5  -8   3   41.30    8.80
  -5  -8   3   45.50   12.20
   4   8  -3    5.20    6.80
   4   8  -3    4.20    7.40
   4   8  -3   -1.40    7.40
  -4  -8   3    7.60    6.20
  -4  -8   3    4.90    7.90
   3   8  -3    3.50    5.90
   3   8  -3   16.00    8.40
   3   8  -3   11.90    7.70
  -3  -8   3    4.90    7.30
  -3  -8   3    4.80    5.90
   2   8  -3    8.10    5.20
   2   8  -3    7.40    7.20
  -2  -8   3    5.70    6.80
  -2  -8   3    7.10    7.50
   1   8  -3  192.58   12.00
   1   8  -3  194.78   17.00
   1   8  -3  194.58   12.10
  -1  -8   3  201.18   16.20
  -1  -8   3  204.18   16.30
   0   8  -3   22.50    8.70
   0   8  -3   24.90    6.60
   0  -8   3   17.70    7.90
   0  -8   3    9.30    7.00
   0  -8   3   24.60    9.80
  -1   8  -3  110.49   15.70
  -1   8  -3   89.39   10.90
   1  -8   3   75.29   14.10
   1  -8   3   94.99   12.40
   1  -8   3   66.09   11.90
  -2   8  -3   84.49   11.60
  -2   8  -3   86.09   14.20
   2  -8   3   59.39   13.60
  -3   8  -3    9.40    8.10
  -3   8  -3   -1.90    9.00
   3  -8   3   14.10   10.70
   3  -8   3   -6.40    8.70
  -4   8  -3   44.70   13.80
  -4   8  -3   37.30   11.20
   4  -8   3   39.10   13.40
  -5   8  -3    4.10    8.80
  -5   8  -3   10.60   11.60
   5  -8   3   25.90   15.00
   9   7  -3    6.40   11.90
  -9  -7   3   16.10   12.00
  -9  -7   3   41.40   13.80
  -9  -7   3    7.30   12.10
   8   7  -3   16.10   10.40
   8   7  -3   23.20   12.10
  -8  -7   3   10.00    8.30
  -8  -7   3   10.80    9.90
   7   7  -3   30.50   10.70
   7   7  -3   38.20   10.60
   7   7  -3   39.20   11.60
  -7  -7   3   52.39   13.10
  -7  -7   3   41.60    9.80
   6   7  -3   59.49   10.70
   6   7  -3   69.29   13.70
   6   7  -3   53.29    9.20
   6   7  -3   59.09   12.80
  -6  -7   3   67.49   10.20
  -6  -7   3   69.49   13.90
   5   7  -3   85.69   13.30
   5   7  -3   79.09   11.10
   5   7  -3   91.29   10.20
   5   7  -3   66.29   11.30
  -5  -7   3  107.49   15.30
  -5  -7   3   95.29   11.00
   4   7  -3  187.18   11.70
   4   7  -3  174.78   15.70
   4   7  -3  215.38   15.20
   4   7  -3  158.48   16.30
  -4  -7   3  209.78   13.80
  -4  -7   3  198.08   16.50
   3   7  -3   56.99    6.40
   3   7  -3   42.70    8.10
   3   7  -3   39.20    9.20
   3   7  -3   50.79   10.30
  -3  -7   3   75.49   12.40
  -3  -7   3   51.49    8.70
   2   7  -3  149.19    7.70
   2   7  -3  159.18   14.40
   2   7  -3  155.48   11.60
  -2  -7   3  133.19   12.10
  -2  -7   3  140.89   15.80
   1   7  -3   13.70    4.90
   1   7  -3   15.40    7.10
   1   7  -3    8.60    4.50
  -1  -7   3   18.00    6.70
  -1  -7   3   27.60    8.60
   0   7  -3    1.60    4.50
   0   7  -3   -2.60    6.30
   0   7  -3    0.80    3.00
   0  -7   3   -4.70    5.70
   0  -7   3    2.70    6.20
  -1   7  -3   65.79   11.30
  -1   7  -3   90.29   10.50
   1  -7   3   67.29   10.60
   1  -7   3   93.69   13.20
   1  -7   3   72.69    9.50
  -2   7  -3   67.39   12.40
  -2   7  -3   65.89   10.10
   2  -7   3   49.40    8.40
   2  -7   3   64.19   12.20
  -3   7  -3  215.38   17.70
  -3   7  -3  198.08   15.90
   3  -7   3  154.78   17.90
   3  -7   3  204.88   16.40
   3  -7   3  205.78   15.00
  -4   7  -3   13.10    9.70
  -4   7  -3    4.90    7.40
   4  -7   3    6.10   11.60
   4  -7   3   -4.60    9.40
   4  -7   3    4.50    8.20
  -5   7  -3    4.00    9.00
  -5   7  -3   -3.40    9.30
   5  -7   3   -3.00   12.20
   5  -7   3    9.30   12.80
  -6   7  -3    4.30   10.30
  -6   7  -3   15.50   11.30
   6  -7   3   24.80   14.10
 -10  -6   3   -7.00    9.60
 -10  -6   3   -1.80   11.60
  -9  -6   3   10.30    9.20
  -9  -6   3   -4.90    6.50
  -9  -6   3    7.60    8.50
  -9  -6   3   11.20   10.10
   8   6  -3   16.90   10.40
   8   6  -3   21.60   11.50
  -8  -6   3   15.30    8.10
  -8  -6   3   26.90   10.40
   7   6  -3   39.00   11.30
   7   6  -3   17.70    9.20
   7   6  -3   32.50    9.50
   7   6  -3   40.70   11.40
  -7  -6   3   21.20    8.00
  -7  -6   3   34.40   11.50
   6   6  -3   38.30   10.30
   6   6  -3   50.09   11.40
   6   6  -3   35.50    9.30
   6   6  -3   49.60    8.70
  -6  -6   3   41.10   10.30
  -6  -6   3   42.80    8.10
   5   6  -3   15.20    7.60
   5   6  -3   19.70    5.90
   5   6  -3   10.50    7.20
   5   6  -3   31.20    8.00
  -5  -6   3   17.40    6.10
  -5  -6   3   15.80    9.00
   4   6  -3    2.10    4.40
   4   6  -3   -2.60    5.60
   4   6  -3    2.50    2.90
   4   6  -3    5.90    6.80
   4   6  -3    1.70    5.80
  -4  -6   3    4.20    2.50
  -4  -6   3    7.40    7.40
  -4  -6   3   -1.80    4.20
   3   6  -3   -3.30    5.40
   3   6  -3    7.20    3.90
   3   6  -3   -5.70    5.00
   3   6  -3   -0.90    4.90
  -3  -6   3    5.50    4.40
  -3  -6   3   -3.80    5.60
   2   6  -3   12.50    3.60
   2   6  -3    9.00    5.10
   2   6  -3   12.90    7.00
   2   6  -3    5.90    5.40
  -2  -6   3   16.80    6.90
  -2  -6   3   11.90    4.90
   1   6  -3  274.47   13.10
   1   6  -3  258.57   16.50
   1   6  -3  270.17   10.10
   1   6  -3  296.57   13.50
  -1  -6   3  270.47   16.20
  -1  -6   3  271.67   15.50
   0   6  -3  715.13   26.80
   0   6  -3  723.53   23.80
   0   6  -3  706.03   24.50
   0   6  -3  767.32   31.00
   0  -6   3  738.93   28.90
   0  -6   3  737.03   29.60
  -1   6  -3    1.80    6.10
  -1   6  -3    3.00    4.80
  -1   6  -3   -0.40    3.80
   1  -6   3   -2.60    5.50
   1  -6   3  -13.30    5.20
   1  -6   3    3.10    5.20
  -2   6  -3  113.29   11.60
  -2   6  -3   98.69   12.40
   2  -6   3   88.49   12.20
   2  -6   3   87.49    9.50
  -3   6  -3    7.70    7.40
  -3   6  -3   21.00    7.30
   3  -6   3   20.60    6.90
   3  -6   3   17.20    7.60
   3  -6   3   19.40    8.60
   3  -6   3    0.20    4.70
  -4   6  -3    5.40    7.30
  -4   6  -3    6.20    8.30
   4  -6   3   21.40   10.70
   4  -6   3   -0.70    6.50
   4  -6   3    4.30    7.00
  -5   6  -3   42.70   10.80
  -5   6  -3   44.80   11.50
   5  -6   3   35.30   12.30
   5  -6   3   66.99   11.10
   5  -6   3   31.30   10.30
  -6   6  -3    3.70   10.50
  -6   6  -3    7.90    9.00
   6  -6   3    9.10   12.50
   6  -6   3   -0.90   10.10
  -7   6  -3   33.70   13.40
   7  -6   3    4.50   13.00
 -10  -5   3   18.00   12.10
 -10  -5   3   13.20   12.00
 -10  -5   3   31.00   12.10
  -9  -5   3   87.59   15.60
  -9  -5   3   74.99   14.10
  -9  -5   3   86.09   15.80
  -9  -5   3   64.29   12.70
  -8  -5   3   38.80   11.00
  -8  -5   3   30.30   11.50
  -8  -5   3   30.70    9.00
   7   5  -3   24.10    9.80
   7   5  -3   13.10    7.10
   7   5  -3   17.50   10.80
  -7  -5   3   15.50    7.00
  -7  -5   3   25.70    9.50
   6   5  -3  178.98   14.10
   6   5  -3  187.38   16.50
   6   5  -3  195.98   13.00
   6   5  -3  207.18   17.00
   6   5  -3  184.18   15.70
  -6  -5   3  205.28   15.40
  -6  -5   3  177.38   13.30
   5   5  -3    5.70    6.20
   5   5  -3    7.50    6.90
   5   5  -3   17.60    6.20
   5   5  -3   12.20    5.00
   5   5  -3   18.50    7.90
  -5  -5   3   20.40    5.90
  -5  -5   3   13.20    7.30
   4   5  -3   -1.20    3.00
   4   5  -3    1.40    5.10
   4   5  -3    5.20    6.30
   4   5  -3   -0.50    5.40
   4   5  -3    9.50    4.70
  -4  -5   3    5.00    4.40
  -4  -5   3    4.40    6.30
  -4  -5   3    1.20    2.50
   3   5  -3   70.19    8.80
   3   5  -3   56.09    4.70
   3   5  -3   57.09    8.50
   3   5  -3   77.09    7.60
   3   5  -3   60.99    9.00
  -3  -5   3   51.89    4.40
  -3  -5   3   55.99    9.50
  -3  -5   3   76.09    7.50
  -3  -5   3   70.29    6.70
   2   5  -3   42.80    8.00
   2   5  -3   55.79    7.90
   2   5  -3   56.99    7.40
   2   5  -3   72.59    6.20
   2   5  -3   57.49    3.60
  -2  -5   3   60.59    8.80
  -2  -5   3   73.39    6.40
  -2  -5   3   73.39    7.60
  -2  -5   3   53.49    6.00
   1   5  -3  156.08    9.20
   1   5  -3  172.48    7.60
   1   5  -3  182.28   12.40
   1   5  -3  165.58    9.70
   1   5  -3  165.98    6.60
  -1  -5   3  177.28   11.00
  -1  -5   3  169.28   11.90
  -1  -5   3  152.18    8.60
   0   5  -3  302.87   11.80
   0   5  -3  346.87   12.70
   0   5  -3  315.67   16.90
   0   5  -3  346.97   14.60
   0  -5   3  317.07   15.70
   0  -5   3  300.27   15.90
  -1   5  -3   58.79    5.80
  -1   5  -3   65.89    9.40
  -1   5  -3   74.89    8.30
   1  -5   3   53.89    8.50
   1  -5   3   77.89   10.50
   1  -5   3   60.79    7.60
  -2   5  -3   29.20    6.90
  -2   5  -3   32.40    3.90
  -2   5  -3   23.10    7.30
   2  -5   3   26.50    7.60
   2  -5   3   25.20    5.90
  -3   5  -3    6.80    6.10
  -3   5  -3   14.90    6.80
  -3   5  -3    6.90    3.60
   3  -5   3    2.60    4.90
   3  -5   3    8.30    4.50
   3  -5   3   12.60    6.40
   3  -5   3   13.80    7.50
  -4   5  -3   81.29   11.20
  -4   5  -3  106.89   13.10
   4  -5   3   80.29   12.60
   4  -5   3   87.99   10.50
   4  -5   3  112.99   12.20
  -5   5  -3    0.60    8.30
  -5   5  -3   12.00    8.10
   5  -5   3    0.10    6.60
   5  -5   3   -1.90    8.70
   5  -5   3   -0.90    6.10
   5  -5   3   -1.30    7.10
  -6   5  -3   15.20   10.20
  -6   5  -3    4.60    9.60
   6  -5   3   11.60    9.30
   6  -5   3    1.30    7.90
   6  -5   3  -14.30    9.90
  -7   5  -3   20.30   11.80
  -7   5  -3   22.10   13.70
   7  -5   3   22.10   14.00
   7  -5   3   26.20   13.20
 -10  -4   3   17.90   10.50
 -10  -4   3    7.80    9.80
   9   4  -3    3.60   11.50
  -9  -4   3   17.00    8.50
  -9  -4   3    9.20    9.90
  -9  -4   3   -7.80    6.40
   8   4  -3   34.60   10.80
   8   4  -3   32.50   12.10
  -8  -4   3   42.70   11.60
  -8  -4   3   40.60   10.10
   7   4  -3  383.76   21.60
   7   4  -3  392.36   21.10
   7   4  -3  371.06   22.80
  -7  -4   3  356.46   21.00
  -7  -4   3  403.86   22.20
  -7  -4   3  443.56   23.40
   6   4  -3   82.79   10.70
   6   4  -3   89.89   12.70
   6   4  -3   74.89   11.80
   6   4  -3   99.79   11.70
   6   4  -3  145.89   14.30
   6   4  -3  122.89   11.50
  -6  -4   3  117.59   13.70
  -6  -4   3  124.09   12.30
   5   4  -3   12.20    5.10
   5   4  -3   23.70    7.40
   5   4  -3   18.50    8.20
   5   4  -3   16.00    6.70
   5   4  -3   15.20    6.10
   5   4  -3   11.50    7.30
  -5  -4   3   19.20    5.70
  -5  -4   3   15.00    6.90
   4   4  -3    4.50    5.10
   4   4  -3    8.80    5.40
   4   4  -3   13.40    4.10
   4   4  -3    2.40    5.70
   4   4  -3   11.50    4.90
  -4  -4   3   16.30    4.90
  -4  -4   3   20.70    7.40
   3   4  -3   11.80    3.20
   3   4  -3    1.10    4.60
   3   4  -3   11.70    4.20
   3   4  -3    9.10    5.50
   3   4  -3   10.80    4.40
  -3  -4   3   10.60    3.30
  -3  -4   3    6.60    5.30
  -3  -4   3   10.40    2.70
  -3  -4   3    7.10    3.70
   2   4  -3  177.28   11.60
   2   4  -3  192.68   10.60
   2   4  -3  180.78    7.60
   2   4  -3  192.08    9.20
   2   4  -3  181.68    9.40
   2   4  -3  197.28   11.70
  -2  -4   3  178.78    8.80
  -2  -4   3  190.28   12.10
  -2  -4   3  191.38    9.70
  -2  -4   3  182.28    9.20
   1   4  -3    8.70    3.60
   1   4  -3    6.00    4.40
   1   4  -3   14.50    2.20
   1   4  -3   12.70    3.60
   1   4  -3   10.80    2.80
   1   4  -3   11.10    3.50
  -1  -4   3   15.40    3.40
  -1  -4   3   15.30    4.00
  -1  -4   3    6.10    5.00
  -1  -4   3   10.90    3.20
   0   4  -3  155.88    8.70
   0   4  -3  151.78    7.10
   0   4  -3  169.28   10.70
   0  -4   3  143.69    8.20
   0  -4   3  157.78    9.70
   0  -4   3  156.48    9.70
  -1   4  -3   54.19    6.70
  -1   4  -3   49.60    4.90
  -1   4  -3   40.10    6.50
   1  -4   3   41.90    7.00
   1  -4   3   40.50    5.70
   1  -4   3   44.10    6.00
   1  -4   3   31.60    6.00
  -2   4  -3   -1.00    4.50
  -2   4  -3    8.70    4.90
  -2   4  -3   -0.90    2.30
   2  -4   3   -2.20    3.50
   2  -4   3    9.80    4.00
   2  -4   3    5.90    5.20
  -3   4  -3   94.09   10.10
  -3   4  -3   91.79   10.50
   3  -4   3   91.09    7.20
   3  -4   3  111.29   10.00
   3  -4   3   99.19    7.90
   3  -4   3  100.69   10.10
   3  -4   3   92.19   11.80
  -4   4  -3    5.50    6.30
  -4   4  -3    3.80    6.40
   4  -4   3    3.50    4.30
   4  -4   3    0.80    5.30
   4  -4   3    2.20    5.40
   4  -4   3    1.30    6.80
  -5   4  -3   39.20    9.30
  -5   4  -3   34.00    9.10
   5  -4   3   30.60    9.30
   5  -4   3   26.00    7.10
   5  -4   3   27.20    8.70
   5  -4   3   34.60    8.40
  -6   4  -3   63.09   12.50
  -6   4  -3   62.09   12.30
   6  -4   3   67.49   12.10
   6  -4   3   79.19   14.30
   6  -4   3   85.19   14.00
   6  -4   3   87.29   10.50
  -7   4  -3  -22.70    7.90
  -7   4  -3   11.60    9.90
   7  -4   3   11.00    8.30
   7  -4   3   12.30   12.20
   7  -4   3    9.70   10.80
  -8   4  -3   55.99   15.40
   8  -4   3   47.20   17.00
   8  -4   3   54.89   16.10
  10   3  -3   -5.50   13.10
 -10  -3   3   22.60   11.90
   9   3  -3   26.30   12.60
   9   3  -3   -3.60    9.20
  -9  -3   3    5.70    9.80
  -9  -3   3   24.00   10.80
   8   3  -3   61.09   11.90
   8   3  -3   95.49   14.90
   8   3  -3   56.59   12.00
  -8  -3   3   75.09   12.70
  -8  -3   3   90.59   12.20
  -8  -3   3   93.89   13.30
   7   3  -3   58.79   11.00
   7   3  -3   66.59   10.90
   7   3  -3   61.49   10.30
   7   3  -3   51.39    9.80
  -7  -3   3   61.39   10.20
  -7  -3   3   62.69   11.00
   6   3  -3   78.19   10.00
   6   3  -3   48.20    9.80
   6   3  -3   48.40    8.70
   6   3  -3   72.49   10.10
  -6  -3   3   53.49    9.70
  -6  -3   3   64.49   10.10
   5   3  -3    2.70    5.20
   5   3  -3   16.00    6.70
   5   3  -3    9.80    6.20
   5   3  -3    5.30    4.80
   5   3  -3    3.40    6.60
  -5  -3   3   14.30    6.40
   4   3  -3   75.69    8.10
   4   3  -3   77.89    8.80
   4   3  -3   69.89    8.20
   4   3  -3   84.89    9.90
   4   3  -3   80.79    7.50
   4   3  -3   70.19   10.10
  -4  -3   3   78.79    9.50
  -4  -3   3   62.89    6.90
   3   3  -3  186.98   10.20
   3   3  -3  153.28   10.80
   3   3  -3  180.18   10.90
   3   3  -3  162.78    9.70
   3   3  -3  164.18    8.70
   3   3  -3  182.38   11.50
  -3  -3   3  161.18    8.20
  -3  -3   3  164.18    8.80
  -3  -3   3  170.58   11.10
  -3  -3   3  158.98    9.00
   2   3  -3 3237.68   94.09
   2   3  -3 3077.79   96.49
   2   3  -3 3156.88   95.69
   2   3  -3 3379.96   96.89
   2   3  -3 3172.68   94.49
   2   3  -3 3134.89   93.29
  -2  -3   3 3194.28   93.99
  -2  -3   3 3120.29   93.19
  -2  -3   3 3105.99   96.69
  -2  -3   3 3224.28   94.19
  -2  -3   3 3191.58   94.39
  -2  -3   3 3079.09   95.39
   1   3  -3  524.65   18.30
   1   3  -3  515.85   18.50
   1   3  -3  514.85   16.90
   1   3  -3  529.45   17.70
   1   3  -3  539.85   20.30
   1   3  -3  530.95   19.90
   1   3  -3  529.65   18.40
  -1  -3   3  521.95   20.30
  -1  -3   3  516.65   18.50
  -1  -3   3  551.34   18.20
  -1  -3   3  527.05   17.50
  -1  -3   3  531.15   18.40
  -1  -3   3  511.75   19.80
   0   3  -3   67.39    5.60
   0   3  -3   71.49    6.20
   0   3  -3   49.60    6.10
   0  -3   3   64.29    6.70
   0  -3   3   62.39    6.40
   0  -3   3   62.99    5.90
   0  -3   3   70.09    5.90
   0  -3   3   64.19    4.10
  -1   3  -3   21.10    4.40
  -1   3  -3   31.00    4.50
  -1   3  -3   40.70    5.20
  -1   3  -3   33.60    5.20
   1  -3   3   29.10    4.60
   1  -3   3   35.00    4.80
   1  -3   3   28.50    5.80
   1  -3   3   35.30    4.60
  -2   3  -3  220.58   11.60
  -2   3  -3  221.08   11.90
  -2   3  -3  223.18    9.60
   2  -3   3  214.98   10.10
   2  -3   3  208.88   10.10
   2  -3   3  207.68   12.10
   2  -3   3  213.88    9.90
  -3   3  -3    3.60    5.00
  -3   3  -3    6.20    4.80
   3  -3   3    6.20    4.70
   3  -3   3    1.80    5.20
   3  -3   3    8.30    4.30
   3  -3   3   -0.40    2.70
   3  -3   3    2.90    3.00
  -4   3  -3    1.00    5.40
   4  -3   3   13.20    5.80
   4  -3   3    2.40    6.10
   4  -3   3    5.00    3.30
   4  -3   3   15.50    5.80
  -5   3  -3  261.07   16.50
   5  -3   3  217.48   15.20
   5  -3   3  245.58   14.30
   5  -3   3  226.98   17.70
   5  -3   3  260.47   16.20
  -6   3  -3   39.70    9.20
   6  -3   3   26.50    8.80
   6  -3   3   34.00   11.90
   6  -3   3   52.89   10.60
   6  -3   3   22.10    6.90
  -7   3  -3   81.29   13.70
   7  -3   3   73.49   13.90
   7  -3   3   98.69   15.90
   7  -3   3   87.19   15.70
  -8   3  -3   15.60    9.50
   8  -3   3   15.10   11.80
   8  -3   3   18.10   11.30
   8  -3   3   19.00   11.20
  10   2  -3   10.20   13.70
  10   2  -3   11.40   11.10
 -10  -2   3    6.90   11.00
   9   2  -3  117.39   18.20
   9   2  -3   99.59   15.20
  -9  -2   3  129.89   18.60
  -9  -2   3  127.69   16.10
   8   2  -3   22.40   10.70
   8   2  -3   20.60   10.20
   8   2  -3   12.10    9.20
  -8  -2   3   10.50    8.80
  -8  -2   3   24.70    7.70
  -8  -2   3   25.00    9.40
   7   2  -3   47.10   10.30
   7   2  -3   36.30    9.00
   7   2  -3   50.69    9.90
   7   2  -3   43.10   10.00
   7   2  -3   40.60    9.50
  -7  -2   3   61.69   10.70
  -7  -2   3   52.79    8.70
   6   2  -3   22.70    7.70
   6   2  -3   26.00    7.60
   6   2  -3   32.20    8.20
   6   2  -3   29.20    8.40
   6   2  -3   22.00    7.40
  -6  -2   3   27.50    8.10
  -6  -2   3   36.20    7.80
   5   2  -3   85.69    9.30
   5   2  -3   74.79    9.20
   5   2  -3   88.39    9.70
   5   2  -3   88.79   10.60
   5   2  -3   91.29   10.80
  -5  -2   3  101.69   10.50
  -5  -2   3   88.09    9.90
   4   2  -3  233.78   14.10
   4   2  -3  266.97   13.60
   4   2  -3  252.57   13.00
   4   2  -3  258.57   14.50
   4   2  -3  245.88   13.60
   4   2  -3  265.07   12.60
  -4  -2   3  266.17   13.70
   3   2  -3  445.46   17.80
   3   2  -3  447.26   18.60
   3   2  -3  466.85   18.10
   3   2  -3  428.36   17.10
   3   2  -3  459.45   19.00
   3   2  -3  439.16   19.10
  -3  -2   3  462.55   17.10
  -3  -2   3  449.06   16.70
  -3  -2   3  462.45   18.50
  -3  -2   3  451.75   17.40
   2   2  -3  496.15   19.00
   2   2  -3  493.35   18.70
   2   2  -3  497.45   19.10
   2   2  -3  485.85   17.20
   2   2  -3  506.55   17.80
   2   2  -3  498.65   18.00
  -2  -2   3  493.15   18.40
  -2  -2   3  502.95   18.80
  -2  -2   3  481.85   19.00
  -2  -2   3  466.75   18.50
  -2  -2   3  521.45   16.70
  -2  -2   3  477.35   17.10
  -2  -2   3  488.65   18.50
  -2  -2   3  479.35   16.90
  -2  -2   3  519.75   17.80
  -2  -2   3  519.05   17.70
   1   2  -3  728.23   23.50
   1   2  -3  738.63   23.30
   1   2  -3  767.12   25.20
   1   2  -3  757.22   25.50
  -1  -2   3  727.83   25.60
  -1  -2   3  753.62   23.40
  -1  -2   3  742.33   23.30
  -1  -2   3  749.23   24.50
  -1  -2   3  756.32   25.40
  -1  -2   3  777.52   24.30
  -1  -2   3  753.82   23.50
   0   2  -3  208.28    9.60
   0   2  -3  231.08    9.10
   0   2  -3  223.98    9.40
   0   2  -3  216.98    9.80
   0  -2   3  215.68    9.00
   0  -2   3  214.08    9.70
   0  -2   3  217.28    8.90
   0  -2   3  211.18    8.00
   0  -2   3  211.18    9.90
  -1   2  -3  162.58    8.60
  -1   2  -3  182.08    8.70
  -1   2  -3  169.98    8.80
  -1   2  -3  179.88    8.10
  -1   2  -3  176.18    8.90
   1  -2   3  179.18    8.50
   1  -2   3  175.68    7.00
   1  -2   3  185.08    9.60
   1  -2   3  192.78    8.70
   1  -2   3  172.08    8.60
  -2   2  -3   26.70    4.90
  -2   2  -3   34.70    4.80
  -2   2  -3   37.10    4.70
  -2   2  -3   37.60    4.20
   2  -2   3   46.70    5.00
   2  -2   3   37.10    3.60
   2  -2   3   34.80    5.20
   2  -2   3   43.20    4.70
   2  -2   3   36.30    5.90
  -3   2  -3   29.80    5.80
  -3   2  -3   39.50    4.20
   3  -2   3   43.10    7.60
   3  -2   3   42.30    5.90
   3  -2   3   38.30    3.70
   3  -2   3   45.30    4.50
   3  -2   3   40.30    5.90
  -4   2  -3  460.75   16.50
  -4   2  -3  499.35   21.20
  -4   2  -3  487.75   17.60
  -4   2  -3  465.65   16.50
   4  -2   3  513.95   23.00
   4  -2   3  522.85   21.00
   4  -2   3  521.95   20.30
   4  -2   3  470.95   16.50
  -5   2  -3    1.80    2.40
  -5   2  -3    3.90    2.70
  -5   2  -3   10.80    6.10
  -5   2  -3   12.50    4.00
   5  -2   3   14.30    6.40
   5  -2   3    9.00    5.30
   5  -2   3   15.00    7.90
   5  -2   3   13.40    6.70
  -6   2  -3   36.30    9.00
  -6   2  -3   30.20    4.70
   6  -2   3   47.80    8.00
   6  -2   3   42.60    9.20
   6  -2   3   51.29    9.80
   6  -2   3   33.40   10.10
  -7   2  -3   86.89   13.90
   7  -2   3   85.19   13.60
   7  -2   3   98.99   11.70
   7  -2   3   47.20   11.20
   7  -2   3   75.89   13.70
  -8   2  -3    3.80    7.70
   8  -2   3   -2.60   11.40
   8  -2   3   -6.40   10.70
   8  -2   3   -5.50    8.50
  -9   2  -3   10.00   11.10
   9  -2   3   10.50   10.50
   9  -2   3   11.00   12.10
   9  -2   3    6.50   11.10
  10   1  -3   82.69   15.20
  10   1  -3   91.69   20.70
 -10  -1   3   97.99   19.00
   9   1  -3   18.10   12.70
   9   1  -3    3.60   10.40
  -9  -1   3    2.20    8.50
   8   1  -3  108.69   15.70
   8   1  -3  163.38   19.00
   8   1  -3  153.78   17.20
  -8  -1   3  140.19   14.80
  -8  -1   3  124.49   16.50
   7   1  -3   18.60    8.20
   7   1  -3    3.60    6.90
   7   1  -3   17.30    9.10
   7   1  -3   11.20    8.10
   7   1  -3   13.80    7.90
  -7  -1   3    9.00    7.10
  -7  -1   3   13.80    6.10
  -7  -1   3   15.20    7.70
   6   1  -3  224.98   14.80
   6   1  -3  205.18   15.70
   6   1  -3  225.18   15.50
   6   1  -3  221.08   15.60
   6   1  -3  205.58   15.20
  -6  -1   3  188.18   14.40
  -6  -1   3  236.68   12.70
   5   1  -3  110.29   11.30
   5   1  -3  128.19   11.50
   5   1  -3  117.19   11.90
   5   1  -3  150.88   11.50
   5   1  -3  114.39   10.90
  -5  -1   3  127.29   11.50
  -5  -1   3  112.49    8.90
   4   1  -3  211.58   12.80
   4   1  -3  216.78   12.60
   4   1  -3  230.68   11.70
   4   1  -3  225.38   12.60
   4   1  -3  234.58   12.90
  -4  -1   3  242.78   12.90
  -4  -1   3  235.58   10.80
  -4  -1   3  227.58   11.50
   3   1  -3  340.57   14.60
   3   1  -3  360.26   15.00
   3   1  -3  340.67   14.90
   3   1  -3  349.37   13.70
   3   1  -3  355.16   15.00
  -3  -1   3  342.47   13.50
  -3  -1   3  330.47   14.60
  -3  -1   3  341.47   13.40
  -3  -1   3  348.57   14.30
  -3  -1   3  334.07   14.40
   2   1  -3  509.95   17.90
   2   1  -3  508.45   18.90
   2   1  -3  492.85   18.80
   2   1  -3  491.75   16.60
   2   1  -3  497.35   18.00
   2   1  -3  479.15   17.90
  -2  -1   3  515.75   18.10
  -2  -1   3  485.95   18.50
  -2  -1   3  506.95   17.70
  -2  -1   3  483.15   18.40
  -2  -1   3  512.05   17.90
  -2  -1   3  521.85   18.40
  -2  -1   3  509.65   17.40
  -2  -1   3  476.15   18.10
  -2  -1   3  492.75   18.00
  -2  -1   3  513.45   16.70
  -2  -1   3  510.85   17.80
   1   1  -3   35.60    4.40
   1   1  -3   36.60    4.60
   1   1  -3   31.40    3.30
   1   1  -3   26.20    3.90
   1   1  -3   27.10    3.20
  -1  -1   3   27.70    3.70
  -1  -1   3   26.30    3.10
  -1  -1   3   26.40    2.10
  -1  -1   3   29.60    4.10
  -1  -1   3   36.20    4.80
  -1  -1   3   28.90    3.10
   0   1  -3  101.49    5.80
   0   1  -3  102.89    5.50
   0   1  -3  108.39    5.40
   0   1  -3  104.99    4.40
   0   1  -3   98.59    4.70
   0  -1   3  100.59    5.40
   0  -1   3  106.89    5.10
   0  -1   3  100.59    5.80
   0  -1   3  101.79    5.30
  -1   1  -3   15.70    3.60
  -1   1  -3   12.70    2.60
  -1   1  -3   15.20    2.20
  -1   1  -3   15.20    3.40
  -1   1  -3   13.20    3.20
   1  -1   3   13.60    2.10
   1  -1   3   20.60    2.70
   1  -1   3   15.90    3.70
   1  -1   3    8.50    3.10
   1  -1   3   18.50    3.70
  -2   1  -3    5.40    2.60
  -2   1  -3    0.70    2.80
  -2   1  -3    4.40    2.50
  -2   1  -3    2.10    3.00
   2  -1   3    3.90    2.60
   2  -1   3    4.50    1.80
   2  -1   3    6.10    2.60
   2  -1   3    5.10    2.80
   2  -1   3    3.70    1.10
   2  -1   3    1.80    3.30
   2  -1   3    2.50    3.20
  -3   1  -3  592.44   21.60
  -3   1  -3  496.85   16.60
  -3   1  -3  530.45   20.00
  -3   1  -3  530.35   18.40
  -3   1  -3  539.05   19.90
  -3   1  -3  534.45   20.50
  -3   1  -3  561.84   18.80
   3  -1   3  557.94   18.70
   3  -1   3  573.44   20.40
   3  -1   3  531.25   21.40
   3  -1   3  561.34   20.40
  -4   1  -3   -2.70    2.80
  -4   1  -3   -0.30    1.70
  -4   1  -3    2.80    3.00
  -4   1  -3    0.10    4.20
   4  -1   3   -1.50    5.10
   4  -1   3   -5.00    3.60
   4  -1   3    4.30    4.00
   4  -1   3   -0.10    4.10
   4  -1   3    2.30    3.10
  -5   1  -3    2.80    2.40
  -5   1  -3   -1.90    4.80
  -5   1  -3   -5.30    3.20
   5  -1   3    0.40    5.50
   5  -1   3    0.10    5.00
   5  -1   3    5.20    4.80
   5  -1   3    3.30    6.40
  -6   1  -3    6.60    5.40
  -6   1  -3    5.00    2.90
   6  -1   3    7.90    6.40
   6  -1   3    8.80    6.50
   6  -1   3   11.10    7.80
   6  -1   3    5.10    5.60
  -7   1  -3   38.90   10.30
   7  -1   3   44.70    8.70
   7  -1   3   46.60   10.70
   7  -1   3   25.90    9.00
   7  -1   3   39.70   11.60
  -8   1  -3   69.39   13.30
   8  -1   3   81.89   11.80
   8  -1   3   85.19   15.60
   8  -1   3  114.99   16.10
   8  -1   3   77.89   14.60
  -9   1  -3   -4.00    7.80
   9  -1   3   14.00   10.80
   9  -1   3    4.70   14.40
   9  -1   3   -2.10   11.00
   9   0  -3   18.80   12.30
   9   0  -3   35.30   12.30
  -9   0   3    6.70    9.20
   8   0  -3   92.09   14.40
   8   0  -3   75.19   15.70
   8   0  -3   64.89   13.70
  -8   0   3   83.19   12.20
  -8   0   3   98.89   15.00
   7   0  -3   26.70   10.00
   7   0  -3   31.70    8.80
   7   0  -3   31.80    9.40
   7   0  -3   32.10    9.10
   7   0  -3   29.00    9.20
  -7   0   3   44.60   10.00
  -7   0   3   16.40    7.70
   6   0  -3    6.80    6.00
   6   0  -3   12.40    6.40
   6   0  -3    2.20    6.70
   6   0  -3   -9.90    6.00
   6   0  -3    6.30    7.00
  -6   0   3    4.70    3.90
  -6   0   3   11.10    6.40
  -6   0   3    2.10    5.80
   5   0  -3   32.90    7.10
   5   0  -3   46.50    7.40
   5   0  -3   42.20    7.60
   5   0  -3   39.10    7.70
   5   0  -3   27.70    7.30
   5   0  -3   38.20    5.70
  -5   0   3   43.70    7.60
  -5   0   3   43.90    5.30
  -5   0   3   46.20    6.00
   4   0  -3  442.66   18.30
   4   0  -3  452.05   19.10
   4   0  -3  409.26   16.20
   4   0  -3  458.85   19.90
   4   0  -3  426.26   18.30
   4   0  -3  437.16   19.20
  -4   0   3  459.65   16.60
  -4   0   3  449.16   16.10
  -4   0   3  440.76   18.60
   3   0  -3    8.20    4.10
   3   0  -3    6.20    3.50
   3   0  -3   11.70    4.40
   3   0  -3    8.50    3.40
   3   0  -3    4.10    3.40
  -3   0   3    6.70    2.30
  -3   0   3    8.60    4.20
  -3   0   3   12.00    3.30
  -3   0   3    8.20    3.20
  -3   0   3    8.20    3.20
   2   0  -3   48.60    5.10
   2   0  -3   42.20    4.90
   2   0  -3   37.50    3.90
   2   0  -3   42.00    3.80
   2   0  -3   50.49    5.60
   2   0  -3   54.79    5.50
  -2   0   3   45.30    3.70
  -2   0   3   53.99    4.50
  -2   0   3   46.50    4.90
  -2   0   3   53.99    5.00
  -2   0   3   55.29    4.70
  -2   0   3   41.70    5.10
  -2   0   3   45.00    3.40
  -2   0   3   42.50    5.50
  -2   0   3   52.29    5.50
   1   0  -3  110.99    5.60
   1   0  -3  113.09    4.20
   1   0  -3  102.19    6.30
   1   0  -3  107.59    5.90
  -1   0   3  121.99    6.60
  -1   0   3  111.29    5.80
  -1   0   3  109.49    6.40
  -1   0   3  108.39    4.20
  -1   0   3   98.39    5.50
  -1   0   3  106.29    4.80
   0   0  -3   14.80    2.40
   0   0  -3   14.00    2.40
   0   0  -3   13.50    1.50
   0   0  -3   14.40    2.30
   0   0  -3   15.20    1.50
   0   0  -3   15.70    2.80
   0   0   3   17.70    2.80
   0   0   3   13.80    1.50
   0   0   3   14.80    2.20
   0   0   3   17.90    3.20
   0   0   3   16.00    2.20
  -1   0  -3  464.95   14.10
  -1   0  -3  478.35   15.60
  -1   0  -3  472.45   15.90
  -1   0  -3  458.45   14.20
  -1   0  -3  464.25   15.40
  -1   0  -3  472.25   15.80
   1   0   3  459.85   15.40
   1   0   3  460.05   15.90
   1   0   3  442.06   14.20
   1   0   3  470.65   15.70
   1   0   3  477.95   15.90
  -2   0  -3  725.23   22.80
  -2   0  -3  708.83   23.50
  -2   0  -3  708.13   24.00
  -2   0  -3  711.53   23.20
  -2   0  -3  680.53   23.20
  -2   0  -3  747.83   23.30
   2   0   3  701.33   23.20
   2   0   3  699.23   22.80
   2   0   3  696.43   23.20
   2   0   3  694.63   24.10
   2   0   3  707.93   23.60
  -3   0  -3  125.29    7.80
  -3   0  -3  127.59    7.90
  -3   0  -3  122.99    7.00
  -3   0  -3  127.49    7.50
  -3   0  -3  136.79    7.80
  -3   0  -3  125.39    5.10
  -3   0  -3  119.69    7.60
  -3   0  -3  125.69    7.00
   3   0   3  128.29    7.90
   3   0   3  119.69    7.30
   3   0   3  133.29    7.70
   3   0   3  130.29    7.80
   3   0   3  130.09    8.60
   3   0   3  124.99    8.40
  -4   0  -3   16.40    3.80
  -4   0  -3   10.90    2.50
  -4   0  -3    7.10    3.40
  -4   0  -3    9.40    3.30
  -4   0  -3    5.90    4.20
   4   0   3   10.10    4.30
   4   0   3   21.10    5.00
   4   0   3   13.00    4.10
   4   0   3   10.30    4.80
   4   0   3   15.50    5.20
  -5   0  -3  496.55   19.40
  -5   0  -3  510.95   21.80
  -5   0  -3  503.15   17.70
   5   0   3  533.05   22.60
   5   0   3  543.55   21.40
   5   0   3  467.35   22.80
   5   0   3  516.25   22.90
   5   0   3  520.45   21.30
  -6   0  -3   10.30    3.60
  -6   0  -3   10.80    4.80
  -6   0  -3   15.80    6.60
   6   0   3   25.00    9.00
   6   0   3   19.40    6.50
   6   0   3   10.10    6.20
   6   0   3   17.90    6.10
   6   0   3   29.20    8.00
  -7   0  -3   84.69    7.30
  -7   0  -3  103.19   12.70
   7   0   3   74.19   12.10
   7   0   3   87.09   12.20
   7   0   3   80.69   12.50
   7   0   3  102.09   11.60
  -8   0  -3   30.40    9.30
   8   0   3   17.80    7.90
   8   0   3    0.80    8.70
   8   0   3   10.10    9.80
   8   0   3   24.30    9.70
  -9   0  -3    9.80    9.10
   9   0   3    8.20   10.20
   9   0   3   14.40   11.00
   9   0   3   12.10   11.60
 -10   0  -3   11.20   10.30
  10   0   3   14.20   12.80
  10   0   3   -5.30   12.50
  10   0   3   34.00   14.70
   9  -1  -3   63.69   13.70
   9  -1  -3   93.39   19.20
  -9   1   3  125.49   21.10
   8  -1  -3   41.80   12.20
   8  -1  -3   40.20   13.50
   8  -1  -3   23.70   10.10
  -8   1   3   49.50   12.10
   7  -1  -3   36.10    9.60
   7  -1  -3   23.30    9.40
   7  -1  -3   19.90    9.70
   7  -1  -3   37.90   10.30
  -7   1   3   44.70   10.60
  -7   1   3   36.60    8.80
   6  -1  -3    8.50    6.00
   6  -1  -3    4.20    7.00
   6  -1  -3    0.10    5.60
   6  -1  -3    8.40    7.10
   6  -1  -3    3.30    6.70
  -6   1   3    1.80    5.80
  -6   1   3    5.60    6.10
   5  -1  -3    6.90    5.00
   5  -1  -3    1.00    5.70
   5  -1  -3   -0.40    5.10
   5  -1  -3    0.60    5.50
   5  -1  -3    2.90    3.20
   5  -1  -3    1.90    5.30
  -5   1   3    7.40    5.70
  -5   1   3    4.30    3.00
  -5   1   3    5.10    5.50
  -5   1   3   -0.40    2.60
   4  -1  -3 1042.50   34.80
   4  -1  -3  970.70   34.50
   4  -1  -3 1005.90   33.70
   4  -1  -3  973.00   35.70
   4  -1  -3  949.71   30.60
   4  -1  -3  970.50   35.30
  -4   1   3  959.70   30.10
  -4   1   3  966.70   30.60
  -4   1   3  950.10   34.10
   3  -1  -3  704.93   26.30
   3  -1  -3  694.63   25.00
   3  -1  -3  707.43   26.00
   3  -1  -3  683.53   22.00
   3  -1  -3  718.93   25.40
   3  -1  -3  705.23   24.40
   3  -1  -3  721.83   25.40
  -3   1   3  709.83   22.00
  -3   1   3  690.73   24.50
  -3   1   3  714.73   24.10
  -3   1   3  737.23   25.80
  -3   1   3  707.93   22.30
   2  -1  -3  388.16   15.30
   2  -1  -3  383.16   15.20
   2  -1  -3  377.66   14.30
   2  -1  -3  369.06   14.50
   2  -1  -3  375.36   13.60
   2  -1  -3  370.06   12.70
  -2   1   3  365.86   14.80
  -2   1   3  397.66   13.60
  -2   1   3  402.46   15.10
  -2   1   3  394.56   13.00
  -2   1   3  391.56   14.40
  -2   1   3  380.86   15.20
  -2   1   3  380.36   11.70
  -2   1   3  389.76   14.10
   1  -1  -3  288.37   11.30
   1  -1  -3  290.77   11.50
   1  -1  -3  280.97   10.30
   1  -1  -3  268.37   11.00
   1  -1  -3  273.67   10.70
   1  -1  -3  284.27   10.20
  -1   1   3  290.97   11.70
  -1   1   3  286.57    9.50
  -1   1   3  291.37   10.30
  -1   1   3  290.07   11.00
  -1   1   3  271.17   10.90
   0  -1  -3  175.28    7.40
   0  -1  -3  171.28    7.10
   0  -1  -3  179.98    7.50
   0  -1  -3  183.28    7.70
   0  -1  -3  179.58    6.60
   0   1   3  176.78    7.50
   0   1   3  182.18    7.30
   0   1   3  182.38    7.80
   0   1   3  182.18    6.60
   0   1   3  182.18    7.10
  -1  -1  -3  558.64   19.20
  -1  -1  -3  586.54   19.20
  -1  -1  -3  596.54   18.90
  -1  -1  -3  577.24   18.50
  -1  -1  -3  550.84   17.80
  -1  -1  -3  592.04   18.90
   1   1   3  563.14   17.80
   1   1   3  588.54   17.80
   1   1   3  566.54   18.90
   1   1   3  586.64   18.80
   1   1   3  573.04   18.60
  -2  -1  -3    8.00    1.80
  -2  -1  -3   10.80    2.70
  -2  -1  -3    5.80    2.10
  -2  -1  -3    7.00    2.80
  -2  -1  -3    9.40    3.40
  -2  -1  -3    7.60    3.00
  -2  -1  -3    9.10    3.00
   2   1   3    9.60    2.60
   2   1   3    5.20    2.90
   2   1   3    8.50    3.10
   2   1   3   10.30    3.70
   2   1   3   13.40    3.60
   2   1   3    6.80    3.00
   2   1   3    9.30    2.00
  -3  -1  -3   11.10    3.50
  -3  -1  -3    7.00    3.00
  -3  -1  -3    7.70    3.70
  -3  -1  -3    8.20    3.20
  -3  -1  -3    9.90    2.60
  -3  -1  -3    9.90    3.30
  -3  -1  -3    1.70    2.80
  -3  -1  -3   14.60    3.80
  -3  -1  -3    5.80    3.20
   3   1   3    8.80    3.80
   3   1   3    8.30    3.50
   3   1   3    6.50    3.60
   3   1   3    5.00    2.70
   3   1   3    2.90    3.30
   3   1   3   15.70    4.50
   3   1   3   10.00    3.60
  -4  -1  -3   25.60    4.00
  -4  -1  -3   27.80    5.20
   4   1   3   30.30    5.30
   4   1   3   37.90    5.90
   4   1   3   29.10    5.60
   4   1   3   20.80    5.30
   4   1   3   29.10    6.60
  -5  -1  -3   11.00    5.00
  -5  -1  -3   19.40    4.00
  -5  -1  -3   20.60    4.70
   5   1   3   17.80    6.40
   5   1   3   11.50    5.20
   5   1   3   14.00    5.70
   5   1   3   10.60    5.50
   5   1   3   11.00    5.00
  -6  -1  -3  303.27   14.00
  -6  -1  -3  346.37   17.40
   6   1   3  319.77   17.20
   6   1   3  330.37   18.50
   6   1   3  308.17   18.50
   6   1   3  332.77   17.60
   6   1   3  316.07   18.30
  -7  -1  -3    3.20    5.60
  -7  -1  -3    1.60    4.20
   7   1   3    2.80    6.10
   7   1   3   13.30    8.40
   7   1   3   11.00    8.30
   7   1   3    6.20    6.60
   7   1   3   14.30    7.10
  -8  -1  -3   14.60    8.40
   8   1   3   14.40    9.20
   8   1   3   48.70    9.90
   8   1   3   12.20   10.70
   8   1   3   15.20    9.90
  -9  -1  -3  100.49   17.40
   9   1   3  113.19   14.40
   9   1   3  103.59   17.60
   9   1   3  100.29   17.00
   9   1   3   77.99   16.10
 -10  -1  -3    3.40   10.10
  10   1   3    6.60   11.90
  10   1   3   -1.00   12.80
  10   1   3    4.30   13.00
   9  -2  -3   10.00   13.70
   9  -2  -3   -2.00    9.80
  -9   2   3   22.30   12.50
   8  -2  -3   17.40    9.60
   8  -2  -3   -9.10    8.60
   8  -2  -3    2.70   11.00
  -8   2   3   18.70    9.20
   7  -2  -3   20.20   10.80
   7  -2  -3   18.60    8.50
   7  -2  -3    4.90    8.70
  -7   2   3   28.40   10.50
  -7   2   3   20.60    8.00
   6  -2  -3    9.70    7.30
   6  -2  -3   17.00    7.20
   6  -2  -3    2.40    7.30
   6  -2  -3   16.30    7.50
  -6   2   3   16.60    6.90
  -6   2   3    3.30    6.40
   5  -2  -3  153.78    7.50
   5  -2  -3  183.98   14.50
   5  -2  -3  178.98   12.00
   5  -2  -3  177.28   12.60
   5  -2  -3  164.38   13.60
   5  -2  -3  158.18   15.50
  -5   2   3  150.38   12.50
  -5   2   3  167.48   12.70
   4  -2  -3    7.30    2.30
   4  -2  -3    7.00    5.40
   4  -2  -3    8.70    4.90
   4  -2  -3   18.70    6.30
   4  -2  -3   12.20    4.50
   4  -2  -3    4.30    5.80
  -4   2   3   10.70    5.60
  -4   2   3    2.00    4.80
   3  -2  -3  141.79    9.70
   3  -2  -3  111.59    9.80
   3  -2  -3  142.79    8.70
   3  -2  -3  133.49    9.70
   3  -2  -3  120.89    4.70
   3  -2  -3  134.49    7.60
  -3   2   3  146.39    9.80
   2  -2  -3   36.60    4.60
   2  -2  -3   41.90    3.70
   2  -2  -3   38.40    5.60
   2  -2  -3   37.60    5.10
   2  -2  -3   39.90    2.60
   2  -2  -3   37.10    5.00
   2  -2  -3   38.90    5.20
  -2   2   3   43.20    5.60
  -2   2   3   46.50    6.10
   1  -2  -3  235.18   10.60
   1  -2  -3  223.78   10.90
   1  -2  -3  226.68    9.80
   1  -2  -3  221.68    9.70
   1  -2  -3  212.58    7.40
   1  -2  -3  237.98    8.80
   1  -2  -3  233.98    9.00
  -1   2   3  239.48    9.80
  -1   2   3  231.08   10.70
  -1   2   3  225.58   10.50
   0  -2  -3 3401.36  101.59
   0  -2  -3 3343.47  102.99
   0  -2  -3 3647.84  103.49
   0  -2  -3 3458.45  101.39
   0   2   3 3460.95  103.19
   0   2   3 3449.46  101.59
   0   2   3 3533.95  101.39
   0   2   3 3461.05  100.09
   0   2   3 3582.24  103.09
  -1  -2  -3   13.80    3.20
  -1  -2  -3   18.30    3.60
  -1  -2  -3   14.20    2.90
  -1  -2  -3   13.50    3.60
   1   2   3   16.20    3.40
   1   2   3   11.00    3.20
   1   2   3   14.80    1.50
   1   2   3   13.30    2.80
   1   2   3    9.50    3.40
   1   2   3   16.90    3.40
  -2  -2  -3  436.36   16.20
  -2  -2  -3  455.45   16.30
  -2  -2  -3  455.25   16.10
  -2  -2  -3  454.25   16.90
  -2  -2  -3  424.36   14.90
  -2  -2  -3  431.76   15.80
  -2  -2  -3  403.26   13.80
   2   2   3  437.96   15.20
   2   2   3  451.25   16.60
   2   2   3  451.65   16.10
   2   2   3  423.46   16.20
   2   2   3  413.86   13.80
   2   2   3  402.96   16.00
   2   2   3  431.16   16.10
  -3  -2  -3   11.80    2.80
  -3  -2  -3    8.00    2.60
  -3  -2  -3   -0.10    2.50
  -3  -2  -3    7.50    3.30
  -3  -2  -3   11.50    4.50
  -3  -2  -3   10.10    3.50
  -3  -2  -3    8.60    3.80
  -3  -2  -3   12.50    4.30
   3   2   3   17.10    4.90
   3   2   3   18.70    4.30
   3   2   3   11.40    3.80
   3   2   3   17.10    3.20
   3   2   3   12.90    3.80
   3   2   3   15.50    4.00
  -4  -2  -3  145.29    8.10
  -4  -2  -3  135.49    8.10
   4   2   3  155.18   10.20
   4   2   3  144.99    9.50
   4   2   3  153.68    8.60
   4   2   3  146.79   10.30
   4   2   3  157.78   10.40
   4   2   3  143.49   10.00
  -5  -2  -3  354.76   15.40
  -5  -2  -3  370.66   15.80
   5   2   3  337.67   17.70
   5   2   3  329.47   17.40
   5   2   3  368.86   18.10
   5   2   3  345.67   18.30
   5   2   3  329.47   16.70
   5   2   3  376.06   17.80
  -6  -2  -3  130.09    9.30
  -6  -2  -3  131.09   10.60
   6   2   3  112.19   12.10
   6   2   3  130.89   13.50
   6   2   3  132.19   12.70
   6   2   3  135.69   13.60
   6   2   3  126.19   13.70
  -7  -2  -3   84.19    8.90
  -7  -2  -3   79.19   10.30
   7   2   3   70.99   10.60
   7   2   3   76.19   11.60
   7   2   3   88.39   12.60
   7   2   3   63.69   10.30
   7   2   3   74.79   12.30
  -8  -2  -3    5.40    6.80
  -8  -2  -3    1.90    5.40
   8   2   3    4.90    7.60
   8   2   3   -1.10    6.40
   8   2   3    2.50    7.90
   8   2   3    7.00    7.50
   8   2   3   17.20    9.90
  -9  -2  -3   19.60   10.00
   9   2   3  -11.10    9.00
   9   2   3   -3.30    8.10
   9   2   3    2.00    9.30
 -10  -2  -3   35.00   13.60
  10   2   3   29.60   13.10
  10   2   3   47.60   16.80
  10   2   3   33.00   15.50
   8  -3  -3   27.80   13.50
   8  -3  -3   22.80   11.40
  -8   3   3   10.60   10.70
   7  -3  -3   18.60   10.20
   7  -3  -3   44.80   12.90
   7  -3  -3   36.00   12.60
  -7   3   3   58.49   13.10
   6  -3  -3   76.39   13.30
   6  -3  -3   67.59   12.50
   6  -3  -3   67.49   10.60
   6  -3  -3   63.89   11.70
  -6   3   3   74.79   10.50
  -6   3   3   63.19   11.40
   5  -3  -3   47.20    9.70
   5  -3  -3   35.60    8.50
   5  -3  -3   25.40    8.80
   5  -3  -3   21.80    5.80
  -5   3   3   23.20    7.40
  -5   3   3   37.50    8.30
   4  -3  -3   39.30    6.60
   4  -3  -3   36.70    5.60
   4  -3  -3   34.50    7.40
   4  -3  -3   24.60    7.40
   4  -3  -3   47.00    9.00
  -4   3   3   43.70    7.60
  -4   3   3   49.10    8.10
   3  -3  -3  106.79    9.70
   3  -3  -3   85.19    3.90
   3  -3  -3   96.49    8.30
   3  -3  -3  102.09   10.80
   3  -3  -3  100.29    6.60
  -3   3   3  122.29   10.60
  -3   3   3   90.89    9.10
   2  -3  -3    3.40    1.70
   2  -3  -3   -0.60    2.50
   2  -3  -3   -0.40    3.30
   2  -3  -3    0.60    1.40
   2  -3  -3    1.00    4.40
   2  -3  -3   -1.60    1.80
   2  -3  -3   -0.90    1.80
   2  -3  -3    0.60    4.30
  -2   3   3    3.20    3.60
  -2   3   3   -1.60    3.60
   1  -3  -3  371.46   12.90
   1  -3  -3  388.86   13.20
   1  -3  -3  401.36   16.20
   1  -3  -3  374.76   14.50
   1  -3  -3  379.86   16.70
  -1   3   3  386.06   14.50
  -1   3   3  371.76   14.30
  -1   3   3  371.56   15.90
   0  -3  -3  130.49    8.50
   0  -3  -3  126.89    5.00
   0  -3  -3  133.89    8.30
   0  -3  -3  125.09    6.60
   0  -3  -3  128.99    6.20
   0   3   3  130.49    6.00
   0   3   3  138.99    6.20
   0   3   3  146.29    8.20
   0   3   3  133.09    8.60
  -1  -3  -3  162.28    6.40
  -1  -3  -3  153.08    7.80
  -1  -3  -3  158.38    7.10
  -1  -3  -3  164.48    8.90
  -1  -3  -3  159.88    9.20
   1   3   3  141.99    8.50
   1   3   3  155.88    8.10
   1   3   3  156.98    7.20
   1   3   3  154.08    8.80
   1   3   3  156.08    9.00
  -2  -3  -3   97.69    6.70
  -2  -3  -3  100.19    6.70
  -2  -3  -3  101.59    6.90
  -2  -3  -3  106.49    8.10
  -2  -3  -3  108.29    7.40
  -2  -3  -3  102.29    7.10
   2   3   3  108.69    7.00
   2   3   3   96.29    6.80
   2   3   3  112.69    7.80
   2   3   3  109.79    7.50
   2   3   3  104.39    7.20
  -3  -3  -3    4.60    2.70
  -3  -3  -3    2.00    1.90
  -3  -3  -3    3.60    2.90
  -3  -3  -3    8.60    3.90
   3   3   3    3.90    3.20
   3   3   3    1.70    3.80
   3   3   3    0.70    3.70
   3   3   3    3.40    3.60
   3   3   3    6.00    4.00
  -4  -3  -3  323.87   13.90
  -4  -3  -3  337.97   16.30
  -4  -3  -3  322.57   12.70
   4   3   3  325.57   15.90
   4   3   3  314.07   15.80
   4   3   3  315.57   14.10
   4   3   3  319.57   15.70
   4   3   3  291.07   15.20
   4   3   3  337.97   16.00
  -5  -3  -3  215.38   11.20
   5   3   3  220.68   14.40
   5   3   3  203.88   13.50
   5   3   3  222.18   14.50
   5   3   3  249.28   12.80
   5   3   3  221.98   14.20
   5   3   3  228.08   13.70
  -6  -3  -3  115.59    9.40
   6   3   3   95.09   12.00
   6   3   3  126.19   13.70
   6   3   3  108.79   11.80
   6   3   3  130.59   13.30
   6   3   3  135.79   13.20
  -7  -3  -3   95.69   11.30
   7   3   3   75.09   12.20
   7   3   3   65.09   11.20
   7   3   3   64.49   10.60
   7   3   3   64.19   11.40
  -8  -3  -3   -1.40    5.90
  -8  -3  -3    4.50    6.00
   8   3   3   10.70    8.40
   8   3   3    8.20    9.70
   8   3   3   12.60    8.50
   8   3   3    2.50    7.70
  -9  -3  -3   -3.10    6.70
   9   3   3   14.50    9.90
   9   3   3    1.90   11.00
   9   3   3   16.60    9.50
   9   3   3   20.30   11.00
 -10  -3  -3   23.10   11.80
  10   3   3   21.20   13.10
  10   3   3    7.80   10.40
  10   3   3   21.90   13.00
   8  -4  -3   35.10   15.60
   8  -4  -3   37.20   13.00
  -8   4   3   53.69   15.20
   7  -4  -3   56.99   15.00
   7  -4  -3   52.59   13.40
  -7   4   3   65.49   15.30
   6  -4  -3   -8.70    8.60
   6  -4  -3   -0.70    9.50
  -6   4   3   -1.30    7.70
  -6   4   3   -6.00    6.30
   5  -4  -3  300.37   19.80
   5  -4  -3  300.57   15.40
   5  -4  -3  283.27   19.80
   5  -4  -3  331.97   19.10
  -5   4   3  241.88   16.80
  -5   4   3  283.27   18.40
   4  -4  -3  433.16   22.90
   4  -4  -3  469.25   23.40
   4  -4  -3  475.65   18.50
   4  -4  -3  478.65   22.40
  -4   4   3  463.95   21.80
  -4   4   3  453.55   21.40
   3  -4  -3   16.60    5.60
   3  -4  -3   12.00    3.40
   3  -4  -3   12.20    2.60
   3  -4  -3   14.00    6.80
   3  -4  -3   15.10    4.40
  -3   4   3   14.30    6.30
  -3   4   3   11.80    5.40
   2  -4  -3  145.49    7.60
   2  -4  -3  149.79   11.40
   2  -4  -3  126.19    6.60
   2  -4  -3  150.58    9.70
   2  -4  -3  140.19    6.70
   2  -4  -3  147.39    6.50
   2  -4  -3  150.08   12.10
  -2   4   3  151.68    9.70
  -2   4   3  141.59   10.90
   1  -4  -3   29.20    3.70
   1  -4  -3   29.60    4.50
   1  -4  -3   25.20    2.90
   1  -4  -3   27.40    6.00
  -1   4   3   33.10    4.80
  -1   4   3   28.20    4.20
  -1   4   3   24.40    5.50
   0  -4  -3  167.58    7.60
   0  -4  -3  174.38   11.00
   0  -4  -3  171.28    8.40
   0  -4  -3  164.28    6.80
   0   4   3  163.48    7.60
   0   4   3  177.58    7.50
   0   4   3  160.48   10.70
   0   4   3  164.58   10.50
  -1  -4  -3   51.59    3.30
  -1  -4  -3   40.90    5.80
  -1  -4  -3   66.89    6.50
  -1  -4  -3   54.89    4.60
   1   4   3   49.40    3.00
   1   4   3   54.99    5.90
   1   4   3   64.39    7.50
  -2  -4  -3  193.58    8.60
  -2  -4  -3  202.38    9.90
  -2  -4  -3  207.58   11.70
   2   4   3  196.28   11.20
   2   4   3  191.98   10.90
   2   4   3  202.18   10.10
   2   4   3  208.98   10.90
  -3  -4  -3  310.77   12.00
  -3  -4  -3  300.57   15.40
  -3  -4  -3  331.37   13.60
  -3  -4  -3  305.47   10.30
   3   4   3  343.87   15.70
   3   4   3  338.57   15.10
   3   4   3  314.27   15.50
   3   4   3  319.07   15.50
   3   4   3  329.37   15.00
  -4  -4  -3   99.49    6.90
  -4  -4  -3   97.39    5.70
  -4  -4  -3   85.39    9.30
   4   4   3  131.69   12.40
   4   4   3   87.89    9.20
   4   4   3  104.79   10.00
   4   4   3  106.79    8.70
   4   4   3   68.69    8.60
  -5  -4  -3  201.78   14.20
  -5  -4  -3  203.18   10.00
   5   4   3  200.28   13.90
   5   4   3  200.38   14.10
   5   4   3  197.78   14.00
   5   4   3  207.18   13.80
   5   4   3  189.78   12.40
  -6  -4  -3  137.59    9.40
  -6  -4  -3  131.39   13.60
   6   4   3  162.48   12.20
   6   4   3  127.89   13.30
   6   4   3  125.29   13.90
   6   4   3  115.49   12.50
   6   4   3  119.79   13.80
   6   4   3  112.19   12.20
  -7  -4  -3   22.40    8.50
  -7  -4  -3   45.40    7.60
   7   4   3   19.40    8.30
   7   4   3   29.00    9.90
   7   4   3   18.30    8.10
   7   4   3   18.20    7.60
   7   4   3   41.10    9.70
  -8  -4  -3    7.00    6.70
   8   4   3   11.40    8.40
   8   4   3    7.20    8.50
   8   4   3   15.50   10.30
   8   4   3   11.90    8.00
  -9  -4  -3   -4.90    6.50
   9   4   3    2.80    9.10
   9   4   3   13.00   10.90
   9   4   3    3.00    9.80
   9   4   3    7.70    8.50
 -10  -4  -3   38.40   13.40
  10   4   3   29.60   12.50
  10   4   3   72.19   18.40
  10   4   3   21.20   13.50
   7  -5  -3    3.30   12.20
   7  -5  -3    2.90   11.90
  -7   5   3    2.80    9.80
   6  -5  -3    7.00   10.60
   6  -5  -3    5.60    9.80
  -6   5   3   -5.30    7.30
   5  -5  -3   95.99   14.90
   5  -5  -3   73.09   14.00
  -5   5   3  101.89   14.00
  -5   5   3  117.79   12.90
   4  -5  -3    1.60    7.70
   4  -5  -3   -5.50    5.50
   4  -5  -3    7.90    4.50
   4  -5  -3   13.80    8.30
  -4   5   3    5.80    6.00
  -4   5   3   24.60    7.40
   3  -5  -3   14.80    3.60
   3  -5  -3   14.00    3.70
   3  -5  -3   16.00    3.20
   3  -5  -3   27.80    8.00
   3  -5  -3   28.60    6.90
  -3   5   3   19.10    6.00
  -3   5   3   16.30    7.00
   2  -5  -3    1.80    2.30
   2  -5  -3   -4.10    4.00
   2  -5  -3   -5.90    5.10
   2  -5  -3   -1.60    5.80
   2  -5  -3    5.10    2.80
   2  -5  -3   -1.30    2.70
  -2   5   3    1.00    5.70
  -2   5   3   -5.20    4.00
   1  -5  -3   45.10    5.30
   1  -5  -3   31.00    7.30
   1  -5  -3   42.60    5.50
  -1   5   3   52.89    5.50
  -1   5   3   61.29    8.50
  -1   5   3   46.00    6.00
  -1   5   3   51.09    8.80
   0  -5  -3  178.78    7.80
   0  -5  -3  173.78   12.50
   0  -5  -3  190.58    9.90
   0  -5  -3  179.28    8.20
   0   5   3  188.38    8.70
   0   5   3  199.38   12.40
   0   5   3  171.48    8.00
   0   5   3  175.38   12.40
  -1  -5  -3    0.20    1.40
  -1  -5  -3    2.40    1.40
  -1  -5  -3    3.00    4.10
  -1  -5  -3    3.70    2.80
   1   5   3    3.30    2.00
   1   5   3   -0.40    4.30
  -2  -5  -3   46.10    2.70
  -2  -5  -3   60.19    6.50
  -2  -5  -3   54.39    4.70
  -2  -5  -3   53.39    7.50
   2   5   3   62.89    8.30
   2   5   3   61.79    7.60
  -3  -5  -3   15.70    4.00
  -3  -5  -3   18.30    2.70
  -3  -5  -3   17.60    5.70
   3   5   3    9.10    5.70
   3   5   3   26.10    6.20
   3   5   3   17.70    6.00
   3   5   3   10.50    5.30
   3   5   3   16.20    5.60
  -4  -5  -3  101.39    5.20
  -4  -5  -3   98.19    6.50
  -4  -5  -3   98.79   10.50
   4   5   3  115.79   11.20
   4   5   3  110.09   11.30
   4   5   3  113.09   11.40
   4   5   3  130.49   13.10
   4   5   3  126.99   10.70
  -5  -5  -3  433.46   21.50
  -5  -5  -3  417.76   15.60
   5   5   3  430.56   21.10
   5   5   3  436.56   21.90
   5   5   3  407.16   19.90
   5   5   3  411.86   21.60
   5   5   3  444.46   21.30
  -6  -5  -3   17.30    4.40
  -6  -5  -3   12.50    6.80
   6   5   3   19.00    7.10
   6   5   3    3.50    6.40
   6   5   3   22.10    7.00
   6   5   3    6.10    7.30
   6   5   3   12.20    6.80
  -7  -5  -3   13.30    5.30
  -7  -5  -3   22.60    8.50
   7   5   3    9.30    7.50
   7   5   3   15.90    7.70
   7   5   3    0.30    7.50
   7   5   3    2.10    6.70
   7   5   3   -0.30    7.20
  -8  -5  -3   12.00    6.40
  -8  -5  -3   14.40    9.50
   8   5   3   25.60   10.90
   8   5   3    5.90    8.20
   8   5   3   10.20    9.00
   8   5   3    9.70    8.20
  -9  -5  -3   64.99   11.70
  -9  -5  -3   67.09   13.50
  -9  -5  -3   47.50   13.00
   9   5   3   83.49   15.00
   9   5   3   54.29   13.10
   9   5   3   35.80   11.60
 -10  -5  -3   99.29   17.40
  10   5   3  120.69   22.30
  10   5   3   80.19   16.90
  10   5   3  121.29   18.80
   6  -6  -3   68.79   16.00
   6  -6  -3   72.39   15.20
  -6   6   3   65.99   13.80
   5  -6  -3   -0.20    9.40
   5  -6  -3    5.80    9.40
  -5   6   3    0.90    6.80
  -5   6   3   11.80    8.50
   4  -6  -3  111.89   15.90
   4  -6  -3   87.89   14.40
  -4   6   3   95.89   13.30
  -4   6   3   99.09   13.00
   3  -6  -3   15.20    4.40
   3  -6  -3    1.00    7.90
  -3   6   3   25.90    7.70
  -3   6   3   18.30    8.70
  -3   6   3   29.40    8.40
   2  -6  -3   11.60    7.00
   2  -6  -3    5.30    3.60
   2  -6  -3    7.40    4.50
   2  -6  -3   13.40    7.50
  -2   6   3   -0.60    6.70
  -2   6   3    9.00    5.30
  -2   6   3   19.30    7.70
   1  -6  -3  113.49    8.20
   1  -6  -3  134.89   13.80
  -1   6   3  122.79   13.60
  -1   6   3  126.69    8.90
   0  -6  -3    3.70    2.80
   0  -6  -3    0.50    2.30
   0  -6  -3    0.50    5.10
   0   6   3   -6.00    5.20
   0   6   3   -0.50    2.30
   0   6   3   -0.20    2.80
  -1  -6  -3  284.37   16.90
  -1  -6  -3  289.27   12.70
   1   6   3  311.17   15.00
   1   6   3  264.57   16.80
   1   6   3  304.67   11.10
  -2  -6  -3   11.80    2.60
  -2  -6  -3    6.20    5.30
   2   6   3   16.30    6.80
   2   6   3   14.00    5.30
  -3  -6  -3   76.69    6.10
  -3  -6  -3   78.29   10.10
   3   6   3   78.49    9.90
   3   6   3   81.59   10.20
  -4  -6  -3  752.32   31.30
  -4  -6  -3  761.62   24.60
   4   6   3  771.02   31.10
   4   6   3  749.62   30.90
   4   6   3  751.22   31.80
   4   6   3  763.62   31.40
  -5  -6  -3   77.19   11.40
  -5  -6  -3   70.49    5.50
   5   6   3   68.69   12.00
   5   6   3   74.59   10.70
   5   6   3   73.29   11.30
   5   6   3   64.39   10.30
   5   6   3   57.39   10.10
  -6  -6  -3   -2.60    3.00
  -6  -6  -3   10.00    7.10
   6   6   3   -8.30    6.20
   6   6   3    6.50    6.30
   6   6   3    3.80    5.80
   6   6   3    9.10    6.90
   6   6   3    8.60    6.50
  -7  -6  -3   49.90   11.00
  -7  -6  -3   50.39    7.60
   7   6   3   20.10    9.60
   7   6   3   47.40   10.80
   7   6   3   66.09   12.70
   7   6   3   29.00    8.20
   7   6   3   37.00   10.60
  -8  -6  -3    6.20    8.70
  -8  -6  -3    0.90    5.50
   8   6   3   -0.20    7.30
   8   6   3   -4.00    7.00
   8   6   3   -1.40    8.30
   8   6   3  -11.30    8.90
   8   6   3   -4.30    9.40
  -9  -6  -3  114.89   17.00
   9   6   3  120.19   19.80
   9   6   3  135.39   20.90
   9   6   3   54.29   13.50
   9   6   3  138.39   19.00
 -10  -6  -3    3.90   10.50
  10   6   3    8.20   11.70
  10   6   3   -0.20   10.20
   6  -7  -3   17.90   12.90
   6  -7  -3    7.70   13.90
  -6   7   3   10.30   10.70
  -6   7   3  -12.70   11.90
   5  -7  -3   84.99   16.70
   5  -7  -3   99.59   17.40
  -5   7   3   80.89   17.20
  -5   7   3   84.29   14.20
   4  -7  -3   12.60   10.60
   4  -7  -3   14.40   10.40
  -4   7   3   20.30    7.90
  -4   7   3   -4.70   10.00
   3  -7  -3   19.20   10.40
  -3   7   3   27.60    7.60
  -3   7   3   29.60   11.00
   2  -7  -3  137.39   16.20
   2  -7  -3  122.19    8.70
   2  -7  -3  122.79   15.90
  -2   7   3  134.79   12.60
  -2   7   3  108.89   14.60
   1  -7  -3   20.00    7.60
   1  -7  -3   10.50    7.90
  -1   7   3   18.50    7.60
  -1   7   3   22.20    5.80
   0  -7  -3  251.77   17.50
   0  -7  -3  231.88   11.00
   0   7   3  225.18   16.40
   0   7   3  224.28   11.30
   0   7   3  220.18   10.10
  -1  -7  -3   36.60    8.50
   1   7   3   39.60    4.60
   1   7   3   36.70    8.40
   1   7   3   36.00    6.90
  -2  -7  -3   10.60    6.40
   2   7   3   23.50    6.40
   2   7   3   18.70    7.90
  -3  -7  -3  633.74   28.70
  -3  -7  -3  656.83   22.40
   3   7   3  658.33   27.90
   3   7   3  628.64   28.80
  -4  -7  -3   -0.30    5.60
   4   7   3    8.80    6.10
   4   7   3    3.20    6.30
   4   7   3   -4.30    5.00
  -5  -7  -3   72.19   11.10
   5   7   3   58.29   10.60
   5   7   3   50.69   10.70
   5   7   3   44.00   10.20
  -6  -7  -3   33.90    9.70
   6   7   3   23.00    8.40
   6   7   3   34.20    8.40
   6   7   3   17.20    9.10
  -7  -7  -3   25.30    9.40
   7   7   3   41.70   11.40
   7   7   3   26.40    9.00
   7   7   3   39.40   11.00
   7   7   3   31.60   10.90
  -8  -7  -3   70.19   13.40
   8   7   3   35.80   11.90
   8   7   3   64.09   12.30
   8   7   3   46.00   12.50
  -9  -7  -3   -2.00   10.00
   9   7   3   13.60   10.60
   9   7   3   12.70   12.20
   9   7   3    8.80    9.20
 -10  -7  -3   73.99   16.20
  10   7   3   12.80   12.30
  10   7   3   80.79   17.80
   5  -8  -3    6.60   11.70
   5  -8  -3   16.00   13.00
  -5   8   3    9.10   13.10
  -5   8   3    0.30    9.80
   4  -8  -3    5.00   10.30
   4  -8  -3    3.20   10.50
  -4   8   3   -1.30   11.90
  -4   8   3   -2.00    7.60
   3  -8  -3   -9.90    8.80
  -3   8   3    4.60    9.40
  -3   8   3   -9.90    5.50
   2  -8  -3   10.40    9.40
   2  -8  -3   -3.40    7.70
  -2   8   3   13.20    9.60
  -2   8   3    5.80    5.80
   1  -8  -3  109.29   15.70
   1  -8  -3  106.29   15.30
   1  -8  -3  117.89   10.80
  -1   8   3  124.49   11.50
  -1   8   3   94.39   13.70
  -1   8   3  105.19    9.30
   0  -8  -3   23.20    9.40
   0   8   3   20.10    6.20
   0   8   3   29.10    9.30
   0   8   3   29.30    5.50
  -1  -8  -3   57.19   10.80
   1   8   3   77.19    9.70
   1   8   3   76.79    6.00
   1   8   3   66.59   11.10
  -2  -8  -3   86.39   12.20
   2   8   3   96.19   13.90
   2   8   3   99.89   11.10
  -3  -8  -3    9.10    7.30
   3   8   3    9.60    7.40
   3   8   3    8.90    6.60
  -4  -8  -3   10.50    7.30
   4   8   3   20.00    8.50
   4   8   3   12.50    7.60
   4   8   3   13.40    8.40
  -5  -8  -3   59.19   10.80
   5   8   3   47.50   10.50
   5   8   3   43.50   10.10
   5   8   3   74.49   12.70
  -6  -8  -3    7.40    8.70
   6   8   3   -1.30    7.80
   6   8   3    7.00    8.10
   6   8   3   18.30    8.60
  -7  -8  -3   98.09   15.20
   7   8   3   84.29   15.00
   7   8   3  108.09   14.70
   7   8   3   82.99   14.80
  -8  -8  -3   10.40    9.90
   8   8   3   17.10    9.60
   8   8   3   12.60    9.50
   8   8   3   14.70   11.20
  -9  -8  -3   49.30   13.50
   9   8   3   41.80   12.50
   9   8   3   47.50   16.10
   9   8   3   15.80   11.40
   4  -9  -3   -8.80   11.70
   4  -9  -3   13.20   12.40
  -4   9   3   -8.90   11.40
  -4   9   3    1.00    9.10
   3  -9  -3   21.40   12.40
  -3   9   3    1.90   10.50
  -3   9   3    7.60    7.90
   2  -9  -3   63.59   13.70
   2  -9  -3   91.49   16.50
  -2   9   3   65.39   14.10
  -2   9   3   73.79   10.90
   1  -9  -3    7.60    9.00
   1  -9  -3   -4.10    9.50
  -1   9   3   12.90   10.20
  -1   9   3    8.20    5.90
   0  -9  -3   16.20    9.30
   0  -9  -3   45.70    9.50
   0   9   3   32.30   11.40
   0   9   3   52.19    8.90
  -1  -9  -3   19.50    9.30
   1   9   3    4.80    7.80
   1   9   3   27.60    7.70
  -2  -9  -3    8.10    8.10
   2   9   3   -4.80    5.40
   2   9   3    1.20    7.40
  -3  -9  -3  113.19   15.80
   3   9   3  141.99   17.80
   3   9   3  163.78   16.70
  -4  -9  -3  137.59   16.60
   4   9   3  130.49   17.30
   4   9   3  108.49   13.90
   4   9   3  104.19   15.40
  -5  -9  -3    6.80    8.10
   5   9   3    5.10    7.70
   5   9   3    9.80    8.60
   5   9   3   15.40    9.30
  -6  -9  -3   20.10    9.80
   6   9   3    9.30    8.80
   6   9   3   14.90    9.70
   6   9   3    7.30    9.20
  -7  -9  -3   -4.40    8.80
   7   9   3   -3.40    9.30
   7   9   3    5.60    9.10
   7   9   3    4.00    8.70
  -8  -9  -3   13.40   10.40
   8   9   3   25.80   10.70
   8   9   3    6.90   10.70
   8   9   3   22.20   11.20
  -9  -9  -3   64.89   15.20
   9   9   3   33.30   13.70
   9   9   3   63.99   14.20
   9   9   3   58.49   16.90
   2 -10  -3   -0.60   11.80
  -2  10   3    1.60    9.60
   1 -10  -3   -7.50    8.70
   1 -10  -3   18.50   12.90
  -1  10   3   19.80   11.30
   0 -10  -3   63.29   14.90
   0 -10  -3   95.99   16.10
   0 -10  -3   92.59   18.30
   0  10   3   46.80   12.90
  -1 -10  -3   -3.80    7.40
  -1 -10  -3    2.70    9.20
   1  10   3    2.20    8.30
  -2 -10  -3   25.80   10.70
   2  10   3   48.70   10.30
   2  10   3   31.80   11.30
  -3 -10  -3   31.00   10.70
   3  10   3   43.90   12.70
   3  10   3   46.50   10.30
  -4 -10  -3    1.90    9.70
   4  10   3   -0.40    7.40
   4  10   3   -9.60    7.80
   4  10   3   11.60    9.30
  -5 -10  -3   30.70   11.30
   5  10   3   14.70   10.00
   5  10   3   21.90    9.90
   5  10   3   25.90   11.20
  -6 -10  -3   -0.60    8.90
   6  10   3   15.30    9.40
   6  10   3    4.60    9.10
   6  10   3   15.10   10.50
  -7 -10  -3   -0.40    9.10
   7  10   3    3.30    9.90
   7  10   3   -1.00    8.00
   7  10   3    7.00   11.50
  -8 -10  -3   60.49   14.40
   8  10   3   81.69   15.30
   8  10   3   70.59   17.70
   8  10   3   56.69   15.00
   1 -11  -3    4.60   11.20
   1 -11  -3   10.90   13.60
  -1  11   3    2.00   11.50
   0 -11  -3    4.20   10.10
   0 -11  -3   15.90   12.30
   0  11   3    5.00    9.80
  -1 -11  -3    4.30    9.20
  -1 -11  -3   15.30    9.90
   1  11   3    6.70    9.90
  -2 -11  -3   18.00   11.60
  -2 -11  -3   36.20   11.10
   2  11   3   32.10   11.70
  -3 -11  -3   -5.80    9.20
   3  11   3    6.10    9.00
   3  11   3    5.00   10.10
  -4 -11  -3   27.80   11.60
   4  11   3   17.70   10.50
   4  11   3    4.40    9.20
   4  11   3   15.00   11.80
  -5 -11  -3   22.30   12.40
   5  11   3   21.70   10.50
   5  11   3    9.20    9.30
   5  11   3    9.30   11.00
  -6 -11  -3  -12.50    9.40
   6  11   3   -0.80    9.30
   6  11   3   -6.70    7.80
   6  11   3    8.30   12.30
  -7 -11  -3    3.80   11.10
   7  11   3    6.90   15.00
   7  11   3    4.10   10.10
   7  11   3  -11.70    9.50
  -2 -12  -3    1.60   10.30
  -2 -12  -3   16.30   10.80
   2  12   3  -12.20    8.90
  -3 -12  -3   29.50   12.70
  -3 -12  -3   25.30   12.60
   3  12   3   32.50   12.60
   3  12   3   25.00   13.60
  -4 -12  -3   -2.00   10.30
  -4 -12  -3   21.60   12.20
   4  12   3   17.00   12.30
   4  12   3    4.70    9.30
  -5 -12  -3  -10.10    9.80
  -5 -12  -3   -3.90   10.50
   5  12   3   -1.30    9.80
   5  12   3    5.20   10.30
   5  12   3   10.10   11.60
   6  11  -4   90.89   18.50
   6  11  -4   54.49   14.50
  -6 -11   4   95.49   18.60
   5  11  -4    7.70   10.00
   5  11  -4    4.20   11.10
  -5 -11   4    6.80   11.90
   4  11  -4   44.40   13.40
   4  11  -4   20.40   12.20
  -4 -11   4   47.10   12.80
  -4 -11   4   26.40   13.40
   3  11  -4   -7.10    9.80
   3  11  -4    1.30    9.80
  -3 -11   4   13.70   10.50
  -3 -11   4   13.00    9.60
   2  11  -4   43.10   14.20
   2  11  -4   50.39   14.80
  -2 -11   4   35.50   11.30
  -2 -11   4   24.10   12.40
   1  11  -4   57.99   15.50
  -1 -11   4   44.30   16.00
  -1 -11   4   47.90   12.90
  -1 -11   4   63.99   14.10
   0  11  -4   -5.10   11.20
   0 -11   4    1.30   12.60
   7  10  -4   87.09   16.90
   7  10  -4   79.99   16.30
  -7 -10   4  171.88   22.80
   6  10  -4  126.79   19.70
   6  10  -4  169.78   22.10
  -6 -10   4  144.09   21.40
   5  10  -4   -2.00    8.80
   5  10  -4    6.40    9.20
  -5 -10   4   -0.20    7.50
  -5 -10   4   -2.10    9.60
   4  10  -4    1.00    8.40
   4  10  -4    2.00    9.30
  -4 -10   4   10.60   10.90
  -4 -10   4    7.50    8.50
   3  10  -4   13.40   10.50
   3  10  -4    5.00    8.10
  -3 -10   4   17.70    9.40
  -3 -10   4    4.70    9.80
   2  10  -4   -0.60    9.40
   2  10  -4    5.90   10.20
  -2 -10   4   14.40    9.90
  -2 -10   4    4.40    7.90
   1  10  -4   25.00   11.40
  -1 -10   4   21.10   11.70
  -1 -10   4   12.80   10.10
  -1 -10   4   24.40   10.50
   0  10  -4   20.80   11.80
   0 -10   4   10.60   13.00
   0 -10   4    6.40    9.20
   0 -10   4    9.40    9.10
  -1  10  -4   90.69   18.20
   1 -10   4   85.89   17.20
  -2  10  -4    1.80   11.20
   2 -10   4   14.80   13.50
   8   9  -4   14.80   11.90
   8   9  -4   11.80   11.50
  -8  -9   4   28.30   13.20
   7   9  -4   28.80   12.70
   7   9  -4   73.69   15.60
  -7  -9   4   58.99   14.90
   6   9  -4    5.60    9.70
   6   9  -4   11.80   10.10
   6   9  -4   17.80    9.90
  -6  -9   4   23.40    8.50
  -6  -9   4   29.70   11.80
   5   9  -4   -0.50    7.90
   5   9  -4    6.20    8.80
   5   9  -4   12.10    8.70
  -5  -9   4    2.30    8.60
  -5  -9   4   -3.30    6.50
   4   9  -4   18.80    9.70
   4   9  -4   10.30    7.60
   4   9  -4    7.30    8.40
  -4  -9   4   24.60   11.10
  -4  -9   4   24.80    8.40
   3   9  -4   10.60    6.50
   3   9  -4   -1.70    7.70
   3   9  -4   16.50    8.70
  -3  -9   4    6.20    8.60
  -3  -9   4   14.00    7.60
   2   9  -4   36.40   10.90
   2   9  -4   37.60   10.60
  -2  -9   4   36.50    9.60
  -2  -9   4   24.50   10.10
   1   9  -4   20.00    6.40
   1   9  -4   23.40    9.80
  -1  -9   4   22.10    9.60
  -1  -9   4   39.50   10.20
   0   9  -4  111.69   12.10
   0   9  -4  116.09   17.00
   0  -9   4  117.69   15.30
   0  -9   4   99.29   14.70
   0  -9   4  128.69   17.40
  -1   9  -4   24.50   11.00
  -1   9  -4    5.10    6.40
   1  -9   4   -7.20   10.40
   1  -9   4   16.20    8.80
  -2   9  -4    4.40    7.20
  -2   9  -4   10.40   10.80
   2  -9   4    3.70   10.00
  -3   9  -4   -3.10    7.40
  -3   9  -4   -5.30    9.40
   3  -9   4   12.60   13.10
  -4   9  -4    4.50    9.30
  -4   9  -4   -3.80   10.80
   4  -9   4   -7.40   10.40
   9   8  -4   -5.10   11.30
   9   8  -4   14.10   13.80
  -9  -8   4   -1.00   10.00
   8   8  -4   55.79   14.30
   8   8  -4  105.89   18.20
  -8  -8   4  105.59   18.50
   7   8  -4   30.40   11.90
   7   8  -4   25.60   11.40
  -7  -8   4   18.00   11.20
  -7  -8   4   28.80    8.70
   6   8  -4   55.59   12.60
   6   8  -4   61.89   13.30
   6   8  -4   60.09   13.80
   6   8  -4   52.59    9.60
  -6  -8   4   92.19   15.50
  -6  -8   4   72.09   10.80
   5   8  -4    8.20    7.40
   5   8  -4   -5.80    4.40
   5   8  -4   -2.30    7.30
   5   8  -4   12.30    9.30
  -5  -8   4   -0.20    5.40
  -5  -8   4   -8.60    8.10
   4   8  -4    1.80    6.40
   4   8  -4   10.60    4.90
   4   8  -4    8.80    8.20
   4   8  -4   11.10    8.60
  -4  -8   4    2.20    6.00
  -4  -8   4    9.00    8.50
   3   8  -4   14.70    8.60
   3   8  -4    8.70    8.20
   3   8  -4    4.70    6.00
   3   8  -4    8.40    4.10
  -3  -8   4    2.10    5.70
  -3  -8   4    8.10    8.40
   2   8  -4   64.39   11.20
   2   8  -4   77.39   12.50
   2   8  -4   80.09    9.30
  -2  -8   4   84.69   13.30
  -2  -8   4   79.29   11.20
   1   8  -4  362.26   22.70
   1   8  -4  339.07   17.20
  -1  -8   4  360.06   21.30
  -1  -8   4  391.96   22.00
   0   8  -4    5.90    5.20
   0   8  -4   -3.10    7.70
   0  -8   4    4.90    8.40
   0  -8   4   11.50    7.60
   0  -8   4    9.60    7.70
  -1   8  -4    3.80    8.10
  -1   8  -4    5.00    5.90
   1  -8   4   -1.80    8.40
   1  -8   4    7.40    6.80
  -2   8  -4   45.50   10.10
  -2   8  -4  107.39   16.00
   2  -8   4   47.60   12.40
  -3   8  -4    5.60    8.10
  -3   8  -4   11.60   10.40
   3  -8   4   -5.60    9.40
   3  -8   4    8.10   10.40
  -4   8  -4   45.80   11.90
  -4   8  -4   69.39   15.40
   4  -8   4   56.39   15.50
  -5   8  -4    3.20   12.00
  -5   8  -4    7.40   13.40
   5  -8   4    8.20   12.10
   9   7  -4   25.60   13.10
  -9  -7   4   73.59   15.50
  -9  -7   4   35.40   13.90
   8   7  -4   -5.40    9.70
   8   7  -4  -17.80    9.30
  -8  -7   4   -7.00    6.50
  -8  -7   4   13.60   10.40
   7   7  -4   45.20   12.90
   7   7  -4   64.39   11.10
   7   7  -4   72.09   14.00
  -7  -7   4   83.89   14.70
  -7  -7   4  103.29   12.70
   6   7  -4   15.70    9.00
   6   7  -4   10.10    6.40
   6   7  -4   11.20    8.70
   6   7  -4    2.90    7.70
  -6  -7   4   -1.30    8.00
  -6  -7   4    8.90    5.80
   5   7  -4   -1.40    6.20
   5   7  -4   13.60    5.60
   5   7  -4    6.40    8.30
   5   7  -4   16.90    8.70
  -5  -7   4    6.10    8.30
  -5  -7   4   13.60    5.80
   4   7  -4    4.50    7.20
   4   7  -4   10.10    6.20
   4   7  -4    8.00    4.90
   4   7  -4    3.20    6.60
  -4  -7   4    4.10    7.30
  -4  -7   4   10.20    5.60
   3   7  -4    1.90    5.40
   3   7  -4    0.50    3.60
   3   7  -4    3.90    6.60
   3   7  -4    0.70    6.40
  -3  -7   4    6.50    6.70
  -3  -7   4   -4.70    4.60
   2   7  -4  599.84   27.80
   2   7  -4  585.64   24.00
   2   7  -4  557.14   27.60
   2   7  -4  584.64   20.70
  -2  -7   4  569.54   27.10
  -2  -7   4  585.24   25.40
   1   7  -4   22.60    5.20
   1   7  -4   15.20    5.40
   1   7  -4   15.70    8.10
  -1  -7   4   19.30    6.80
  -1  -7   4   15.70    7.00
   0   7  -4   33.90    7.10
   0   7  -4   29.00    8.40
   0  -7   4   44.60    8.80
   0  -7   4   41.50    9.00
   0  -7   4   33.40    9.00
  -1   7  -4   64.99    9.60
  -1   7  -4   55.69   10.60
   1  -7   4   73.49   12.50
   1  -7   4   87.59   11.20
  -2   7  -4   58.39   11.60
  -2   7  -4   34.50    8.00
   2  -7   4   40.30   10.10
   2  -7   4   37.20    8.00
  -3   7  -4  147.89   17.30
  -3   7  -4   89.49   12.90
   3  -7   4   83.79   14.20
   3  -7   4  101.69   13.60
   3  -7   4  118.29   12.20
  -4   7  -4    5.60    8.90
  -4   7  -4    2.50    7.60
   4  -7   4    7.80    8.90
   4  -7   4   -2.50    7.40
   4  -7   4   -3.20   10.10
  -5   7  -4   33.80   11.90
  -5   7  -4   10.90   11.00
   5  -7   4   50.89   14.40
  -6   7  -4   34.60   13.80
  -6   7  -4   66.89   16.10
   6  -7   4   14.60   12.40
  -9  -6   4   -2.10   10.70
  -9  -6   4   30.20   11.40
  -9  -6   4   -1.70    7.60
  -9  -6   4   16.90   12.90
   8   6  -4  186.28   21.60
   8   6  -4  176.58   21.90
   8   6  -4  125.19   15.50
  -8  -6   4  162.18   15.90
  -8  -6   4  205.78   22.00
   7   6  -4   11.20    8.30
   7   6  -4   11.70    9.80
   7   6  -4    3.40    8.80
  -7  -6   4   12.50    6.80
  -7  -6   4    0.90    8.30
   6   6  -4   18.40    8.70
   6   6  -4   30.00    8.00
   6   6  -4   23.80    9.10
   6   6  -4   22.90    9.20
   6   6  -4   30.40    6.50
  -6  -6   4   44.90   11.70
  -6  -6   4   27.50    7.00
   5   6  -4   12.50    8.00
   5   6  -4   11.60    5.70
   5   6  -4    2.70    4.10
   5   6  -4    5.50    6.90
   5   6  -4    9.70    6.30
  -5  -6   4    0.20    4.70
  -5  -6   4   11.20    8.00
   4   6  -4   24.00    4.40
   4   6  -4   22.80    7.20
   4   6  -4   15.90    8.20
   4   6  -4   16.90    7.50
   4   6  -4   30.30    6.20
  -4  -6   4   32.30    9.20
  -4  -6   4   25.10    4.00
  -4  -6   4   15.10    5.50
   3   6  -4  227.68   12.00
   3   6  -4  216.88    9.00
   3   6  -4  238.48   14.50
   3   6  -4  211.38   15.60
   3   6  -4  227.58   15.90
  -3  -6   4  226.28   13.10
  -3  -6   4  235.88   16.00
   2   6  -4    2.00    6.20
   2   6  -4   10.00    3.60
   2   6  -4   15.00    5.20
   2   6  -4    1.00    5.90
  -2  -6   4    2.30    6.00
  -2  -6   4   13.80    5.20
   1   6  -4   47.50    6.60
   1   6  -4   41.30    5.70
   1   6  -4   47.70    3.80
   1   6  -4   44.00    4.40
   1   6  -4   46.30    9.20
  -1  -6   4   40.50    7.00
  -1  -6   4   47.30    8.70
   0   6  -4   -2.10    2.50
   0   6  -4   12.80    5.00
   0   6  -4    8.60    6.40
   0  -6   4    1.90    5.10
   0  -6   4    2.90    5.80
  -1   6  -4    1.20    5.10
  -1   6  -4   -0.10    5.70
   1  -6   4    4.40    5.70
   1  -6   4   -1.70    6.10
   1  -6   4   -6.80    4.80
  -2   6  -4  122.29   13.60
  -2   6  -4  148.99   14.20
   2  -6   4  129.59   10.60
   2  -6   4  125.79   14.20
  -3   6  -4  112.69   12.50
  -3   6  -4  105.69   13.10
   3  -6   4  110.79   11.30
   3  -6   4  110.89   12.90
   3  -6   4  103.49   14.00
   3  -6   4  114.09   10.50
  -4   6  -4  117.39   15.20
  -4   6  -4   97.99   13.20
   4  -6   4  129.79   14.00
   4  -6   4  148.69   14.30
   4  -6   4   94.09   15.20
  -5   6  -4    4.30    8.60
  -5   6  -4   19.60   10.00
   5  -6   4    6.00    8.50
   5  -6   4    5.00   11.40
   5  -6   4   13.40    8.80
  -6   6  -4    0.40   10.50
  -6   6  -4   -5.10    8.70
   6  -6   4   -8.10   11.80
   6  -6   4   -2.30   10.50
  -7   6  -4   10.20   11.70
   7  -6   4    2.10   12.10
 -10  -5   4    4.80    9.40
 -10  -5   4   11.40   12.40
  -9  -5   4    6.20    8.30
  -9  -5   4   15.10   11.80
  -9  -5   4   14.30    9.00
  -9  -5   4   15.40    9.50
   8   5  -4   53.99   11.40
  -8  -5   4   62.19   10.90
  -8  -5   4   49.70   11.90
  -8  -5   4   69.89   14.10
   7   5  -4   37.50    8.80
   7   5  -4   25.40    8.70
   7   5  -4   31.80   11.50
   7   5  -4   28.40   10.40
  -7  -5   4   30.80   10.20
  -7  -5   4   19.00    7.40
   6   5  -4   16.20    8.10
   6   5  -4    3.80    8.10
   6   5  -4   13.90    6.80
   6   5  -4    6.70    5.60
  -6  -5   4    8.40    7.90
  -6  -5   4    2.80    5.30
   5   5  -4   -2.50    4.90
   5   5  -4    0.20    6.70
   5   5  -4   10.30    6.50
   5   5  -4    2.40    6.10
   5   5  -4    4.50    4.50
  -5  -5   4   -1.40    4.60
  -5  -5   4   -5.30    6.00
   4   5  -4  157.58   13.30
   4   5  -4  163.68   13.00
   4   5  -4  155.38   11.10
   4   5  -4  159.18   13.00
   4   5  -4  167.08    9.40
  -4  -5   4  141.49   10.20
  -4  -5   4  147.79   13.40
   3   5  -4  294.27   16.40
   3   5  -4  289.17   15.50
   3   5  -4  272.77   16.50
   3   5  -4  279.07   11.60
   3   5  -4  292.67   13.80
  -3  -5   4  297.57   13.80
  -3  -5   4  277.97   11.40
  -3  -5   4  298.17   17.30
   2   5  -4  100.79    8.80
   2   5  -4  102.99    5.50
   2   5  -4  108.09   11.60
   2   5  -4   93.29    7.20
   2   5  -4   70.69    9.30
  -2  -5   4  113.79   12.00
  -2  -5   4   99.69    8.10
  -2  -5   4  105.39    7.10
   1   5  -4  216.28    8.70
   1   5  -4  220.58   14.00
   1   5  -4  207.38   11.10
   1   5  -4  230.48    9.60
   1   5  -4  212.68   11.00
  -1  -5   4  226.08   12.20
  -1  -5   4  220.88   13.70
  -1  -5   4  198.88   10.50
   0   5  -4    2.00    4.70
   0   5  -4    1.50    4.00
   0  -5   4   -0.10    4.80
   0  -5   4    2.60    4.50
  -1   5  -4  184.58   11.50
  -1   5  -4  153.08    8.90
  -1   5  -4  187.58   13.00
   1  -5   4  166.58   12.50
   1  -5   4  172.28   11.40
   1  -5   4  162.28   12.30
  -2   5  -4  127.59   12.20
  -2   5  -4  112.39    6.60
  -2   5  -4  116.49   11.20
   2  -5   4  122.49    9.60
   2  -5   4  118.09    8.60
   2  -5   4   94.79   11.40
  -3   5  -4    0.60    6.00
  -3   5  -4   -1.00    5.60
   3  -5   4   10.50    6.60
   3  -5   4    6.20    4.90
   3  -5   4   -2.30    6.00
   3  -5   4   -2.10    4.50
  -4   5  -4   14.40    7.80
  -4   5  -4   18.10    7.90
   4  -5   4   21.70    9.20
   4  -5   4   18.80    7.00
   4  -5   4   29.40    7.90
  -5   5  -4    3.20    7.60
  -5   5  -4   -0.10    7.90
   5  -5   4    6.50    7.20
   5  -5   4    8.20   10.00
   5  -5   4   -4.50    6.50
   5  -5   4    1.30    6.50
  -6   5  -4   30.00   11.00
  -6   5  -4   19.30   11.40
   6  -5   4   54.09   13.10
   6  -5   4   44.60   10.90
   6  -5   4   40.30   12.80
  -7   5  -4   14.30   14.10
  -7   5  -4   23.70   12.40
   7  -5   4   29.30   12.80
   7  -5   4   24.20   12.80
 -10  -4   4   44.60   14.80
 -10  -4   4  -11.80   13.70
   9   4  -4   -3.70   11.00
  -9  -4   4   21.40    9.90
  -9  -4   4   15.60   10.70
  -9  -4   4   20.90    9.40
  -9  -4   4   30.20   11.60
   8   4  -4   68.59   13.90
   8   4  -4   75.79   12.90
   8   4  -4   51.29   11.60
  -8  -4   4   84.69   11.80
  -8  -4   4   84.69   14.50
  -8  -4   4   87.49   13.30
   7   4  -4  134.09   15.30
   7   4  -4  162.68   14.80
   7   4  -4  109.39   14.90
  -7  -4   4  137.19   15.50
  -7  -4   4  129.29   14.50
  -7  -4   4  129.39   13.20
   6   4  -4    1.40    7.10
   6   4  -4   -1.30    5.40
   6   4  -4    3.10    5.90
   6   4  -4    2.70    7.40
   6   4  -4    4.70    7.00
  -6  -4   4   -5.90    4.30
  -6  -4   4    2.00    7.00
   5   4  -4  209.18   12.90
   5   4  -4  225.68   14.40
   5   4  -4  209.78   16.10
   5   4  -4  211.18   16.00
   5   4  -4  193.68   14.30
  -5  -4   4  223.58   12.90
  -5  -4   4  204.88   15.20
   4   4  -4   89.99   10.90
   4   4  -4   67.39    6.90
   4   4  -4   69.39    8.20
   4   4  -4   54.79    8.00
   4   4  -4   54.19    9.50
  -4  -4   4   83.39   10.40
  -4  -4   4   71.79    7.30
   3   4  -4  238.68   12.20
   3   4  -4  254.67   14.50
   3   4  -4  246.88   13.50
   3   4  -4  247.08   10.90
   3   4  -4  226.78   14.00
  -3  -4   4  217.88   14.20
  -3  -4   4  216.58   10.90
  -3  -4   4  243.48   10.40
   2   4  -4  174.28   11.60
   2   4  -4  173.08   11.00
   2   4  -4  162.78    7.70
   2   4  -4  167.18    8.80
   2   4  -4  163.88    9.00
   2   4  -4  178.48   10.30
  -2  -4   4  161.28    8.80
  -2  -4   4  167.78   11.90
  -2  -4   4  177.18    8.90
  -2  -4   4  179.18    9.00
   1   4  -4  162.08    8.00
   1   4  -4  149.19   10.50
   1   4  -4  167.88    7.30
   1   4  -4  174.88    9.30
   1   4  -4  170.88    9.10
   1   4  -4  157.58    8.70
  -1  -4   4  166.08    8.70
  -1  -4   4  149.39    8.90
  -1  -4   4  176.08   11.10
  -1  -4   4  157.18    8.50
   0   4  -4   31.80    6.10
   0   4  -4   28.30    5.30
   0  -4   4   44.40    6.80
   0  -4   4   36.30    5.70
   0  -4   4   40.70    4.00
  -1   4  -4   76.89    8.50
  -1   4  -4  100.29    8.90
   1  -4   4   91.59    7.80
   1  -4   4  100.49   10.30
   1  -4   4   92.89    7.60
  -2   4  -4   12.40    5.60
  -2   4  -4   27.70    6.20
   2  -4   4   23.00    5.40
   2  -4   4   22.90    4.80
   2  -4   4   17.30    6.40
   2  -4   4   11.90    4.00
  -3   4  -4  170.68   12.50
  -3   4  -4  188.28   12.90
   3  -4   4  168.98   10.10
   3  -4   4  166.28   10.60
   3  -4   4  158.88   13.70
   3  -4   4  170.18   12.20
   3  -4   4  157.88    9.50
  -4   4  -4   79.69   10.60
  -4   4  -4   72.29   10.40
   4  -4   4  104.39   10.80
   4  -4   4   83.99    9.90
   4  -4   4   84.89   12.60
  -5   4  -4   28.60    8.90
  -5   4  -4   38.10    9.20
   5  -4   4   38.50    8.70
   5  -4   4   37.90    8.70
   5  -4   4   30.80    8.10
   5  -4   4   25.30    9.80
  -6   4  -4   32.10   10.60
  -6   4  -4   46.50   11.80
   6  -4   4   48.70   11.00
   6  -4   4   35.00   10.50
   6  -4   4   57.39   13.80
   6  -4   4   46.30    9.70
  -7   4  -4    3.70    8.40
  -7   4  -4   -7.50   10.10
   7  -4   4    5.10    8.60
   7  -4   4   -9.30   10.50
   7  -4   4    0.20    7.70
  -8   4  -4   49.10   13.90
   8  -4   4   67.09   16.20
   8  -4   4   59.79   16.30
  10   3  -4   40.00   16.00
 -10  -3   4   14.10   10.80
   9   3  -4   41.60   14.20
  -9  -3   4   29.10   11.30
  -9  -3   4   36.00   12.30
   8   3  -4   71.19   13.20
   8   3  -4   84.39   13.80
   8   3  -4   76.79   12.80
   8   3  -4   77.29   14.50
  -8  -3   4   97.79   14.80
  -8  -3   4   71.29   11.50
   7   3  -4    3.60    6.80
   7   3  -4    3.50    6.60
   7   3  -4   -1.30    6.70
   7   3  -4    7.40    7.70
  -7  -3   4    1.70    6.30
  -7  -3   4    5.90    7.50
   6   3  -4    8.60    6.20
   6   3  -4   19.60    7.60
   6   3  -4   20.20    7.20
  -6  -3   4   10.60    6.80
  -6  -3   4   25.60    8.80
   5   3  -4   20.90    8.10
   5   3  -4   31.10    7.90
   5   3  -4   30.30    6.90
   5   3  -4   28.20    8.10
   5   3  -4   38.50    7.10
  -5  -3   4   29.80    7.80
   4   3  -4   58.59    8.70
   4   3  -4   66.09    8.80
   4   3  -4   62.09    9.20
   4   3  -4   60.69    7.10
   4   3  -4   52.99    7.20
  -4  -3   4   65.09    6.70
  -4  -3   4   70.29    9.20
   3   3  -4  179.58    9.40
   3   3  -4  164.18   11.20
   3   3  -4  183.68   10.50
   3   3  -4  186.98   10.30
   3   3  -4  171.98   11.60
  -3  -3   4  190.58    9.60
  -3  -3   4  180.38   11.80
  -3  -3   4  183.78    9.00
  -3  -3   4  177.58    8.90
   2   3  -4   67.29    5.30
   2   3  -4   80.69    6.70
   2   3  -4   68.89    5.40
   2   3  -4   64.59    7.50
   2   3  -4   82.09    8.40
  -2  -3   4   75.19    6.70
  -2  -3   4   85.39    5.90
  -2  -3   4   70.39    5.10
  -2  -3   4   67.49    4.90
  -2  -3   4   71.19    5.50
  -2  -3   4   87.59    9.20
   1   3  -4  123.79    7.40
   1   3  -4  132.99    6.70
   1   3  -4  131.69    8.40
   1   3  -4  124.59    6.30
   1   3  -4  115.39    8.50
  -1  -3   4  121.39    6.70
  -1  -3   4  124.59    7.10
  -1  -3   4  134.59    9.50
  -1  -3   4  121.59    8.50
  -1  -3   4  126.79    7.10
  -1  -3   4  128.69    6.00
   0   3  -4    7.70    2.90
   0   3  -4   10.60    4.00
   0   3  -4    4.50    3.30
   0   3  -4    6.90    3.20
   0  -3   4    8.10    2.20
   0  -3   4    6.40    3.30
   0  -3   4    7.80    3.20
   0  -3   4    5.30    3.10
   0  -3   4    6.30    4.10
  -1   3  -4   54.99    6.40
  -1   3  -4   48.10    5.70
  -1   3  -4   61.29    6.20
  -1   3  -4   47.20    6.10
   1  -3   4   55.29    6.50
   1  -3   4   50.49    6.20
   1  -3   4   61.79    7.50
  -2   3  -4  398.56   15.40
  -2   3  -4  398.96   16.90
  -2   3  -4  403.96   17.20
   2  -3   4  401.36   15.00
   2  -3   4  354.76   17.50
   2  -3   4  400.06   15.00
   2  -3   4  411.36   16.10
  -3   3  -4    7.40    4.90
  -3   3  -4   11.80    3.40
  -3   3  -4   17.00    5.90
   3  -3   4   10.80    5.50
   3  -3   4    2.20    5.40
   3  -3   4    9.20    3.90
   3  -3   4    9.80    4.20
   3  -3   4    4.00    2.80
  -4   3  -4   -1.60    5.30
  -4   3  -4    2.60    5.80
  -4   3  -4    5.70    3.10
   4  -3   4    4.10    5.40
   4  -3   4    4.70    5.00
   4  -3   4   -2.10    2.60
   4  -3   4   -1.80    6.00
  -5   3  -4   52.49    9.50
   5  -3   4   55.79    9.10
   5  -3   4   52.39   10.60
   5  -3   4   44.00    8.90
   5  -3   4   56.99    8.60
  -6   3  -4  190.58   17.90
   6  -3   4  158.88   14.40
   6  -3   4  150.48   16.10
   6  -3   4  197.48   17.70
   6  -3   4  141.99   16.90
  -7   3  -4  125.29   16.70
   7  -3   4  156.98   17.00
   7  -3   4  133.99   17.10
   7  -3   4  170.68   14.40
   7  -3   4  143.49   18.90
  -8   3  -4   12.50   11.10
   8  -3   4    4.20    9.70
   8  -3   4    2.10   10.80
   8  -3   4    1.20    7.80
  10   2  -4    5.90   12.30
 -10  -2   4   12.00   11.60
   9   2  -4  159.48   18.00
   9   2  -4  153.58   19.70
  -9  -2   4  158.48   21.00
  -9  -2   4  161.88   17.80
   8   2  -4    3.70    8.20
   8   2  -4    2.00    8.30
   8   2  -4    3.60    7.80
   8   2  -4   -9.60    8.20
  -8  -2   4   -1.30    6.90
  -8  -2   4    7.80    7.10
  -8  -2   4  -14.60    7.40
   7   2  -4   11.00    7.50
   7   2  -4   21.50    8.40
   7   2  -4   13.10    7.20
   7   2  -4   15.80    7.80
  -7  -2   4   25.90    7.30
  -7  -2   4   21.40    8.60
   6   2  -4   10.90    6.70
   6   2  -4   16.70    7.30
   6   2  -4   24.00    7.90
   6   2  -4   25.00    7.20
  -6  -2   4   30.70    7.30
  -6  -2   4   37.80    9.10
   5   2  -4    6.10    5.30
   5   2  -4   -1.60    5.00
   5   2  -4   -1.90    4.40
   5   2  -4    7.80    5.50
  -5  -2   4   12.90    6.40
  -5  -2   4   -8.20    4.20
   4   2  -4  442.46   19.20
   4   2  -4  456.75   18.90
   4   2  -4  417.56   20.30
   4   2  -4  404.86   19.90
   4   2  -4  432.76   17.50
   4   2  -4  426.26   18.90
  -4  -2   4  443.86   19.20
  -4  -2   4  450.95   19.60
  -4  -2   4  425.96   18.80
   3   2  -4  227.98   11.60
   3   2  -4  238.28   11.40
   3   2  -4  217.28   11.70
   3   2  -4  246.98   13.20
   3   2  -4  242.58   13.20
  -3  -2   4  217.78   11.00
  -3  -2   4  226.78   12.10
  -3  -2   4  223.58   11.70
  -3  -2   4  233.98   10.30
   2   2  -4 1010.50   32.70
   2   2  -4  958.40   31.40
   2   2  -4  970.40   30.90
   2   2  -4  927.51   30.70
   2   2  -4  940.51   32.70
  -2  -2   4  939.21   32.10
  -2  -2   4  983.60   32.60
  -2  -2   4  953.50   29.30
  -2  -2   4  930.81   32.20
  -2  -2   4  967.30   30.20
  -2  -2   4  917.21   31.80
  -2  -2   4  942.81   30.70
  -2  -2   4  943.01   30.50
   1   2  -4  113.99    5.20
   1   2  -4  120.39    7.40
   1   2  -4  128.49    7.90
   1   2  -4  110.79    7.20
   1   2  -4  112.79    5.60
   1   2  -4  111.59    6.20
  -1  -2   4  119.89    6.10
  -1  -2   4  120.59    7.40
  -1  -2   4  119.99    5.50
  -1  -2   4  119.89    6.70
  -1  -2   4  124.59    5.20
  -1  -2   4  120.79    7.00
  -1  -2   4  113.49    6.70
  -1  -2   4  120.19    7.70
   0   2  -4   89.19    6.30
   0   2  -4   87.99    6.20
   0   2  -4   89.89    6.40
   0   2  -4   79.99    5.00
   0  -2   4   85.49    6.40
   0  -2   4   85.29    5.70
   0  -2   4   88.89    6.00
   0  -2   4   86.69    4.80
   0  -2   4   85.39    5.90
  -1   2  -4  267.97   11.90
  -1   2  -4  269.67   11.70
  -1   2  -4  287.67   11.90
  -1   2  -4  271.67   12.20
  -1   2  -4  273.97   11.70
   1  -2   4  280.67   11.80
   1  -2   4  279.97    9.50
   1  -2   4  288.97   12.50
   1  -2   4  292.37   11.80
   1  -2   4  296.97   12.20
  -2   2  -4  213.78   10.30
  -2   2  -4  221.48    9.70
  -2   2  -4  213.48   11.00
   2  -2   4  235.58   10.60
   2  -2   4  226.18   12.10
   2  -2   4  222.48   11.30
   2  -2   4  201.58    8.40
   2  -2   4  208.88    9.20
  -3   2  -4   -1.00    3.30
  -3   2  -4   -0.60    2.50
  -3   2  -4    3.20    4.10
   3  -2   4    2.00    4.30
   3  -2   4    1.40    3.00
   3  -2   4    0.80    3.30
   3  -2   4   -2.40    4.20
   3  -2   4    1.60    1.80
  -4   2  -4  128.19    7.30
  -4   2  -4  136.69   10.80
   4  -2   4  133.89   10.30
   4  -2   4   98.99   11.30
   4  -2   4  165.48   11.20
  -5   2  -4   66.79    9.70
  -5   2  -4   55.59    5.40
   5  -2   4   53.49    8.80
   5  -2   4   43.30    9.60
   5  -2   4   50.19    9.00
   5  -2   4   54.69    8.30
  -6   2  -4   51.69   10.00
   6  -2   4   42.40    9.60
   6  -2   4   40.90   10.20
   6  -2   4   27.70    7.90
   6  -2   4   22.60    8.50
  -7   2  -4   16.50    8.40
   7  -2   4   13.90    9.20
   7  -2   4   25.50   11.10
   7  -2   4   13.50    7.90
   7  -2   4   14.70    7.00
  -8   2  -4   -5.80    6.40
   8  -2   4   -7.20   10.60
   8  -2   4   -4.70    8.90
   8  -2   4   14.10    9.60
  -9   2  -4    1.10    8.70
   9  -2   4   -8.70   13.30
   9  -2   4   13.00   12.00
   9  -2   4   -5.30   10.30
   9   1  -4  -10.20   11.10
   9   1  -4  -11.40    8.00
  -9  -1   4  -14.10    7.10
   8   1  -4   93.49   13.70
   8   1  -4  115.79   16.40
   8   1  -4   80.59   14.20
   8   1  -4   59.59   13.20
  -8  -1   4   61.89   11.70
  -8  -1   4   92.39   13.80
   7   1  -4    0.60    7.00
   7   1  -4    9.20    7.40
   7   1  -4    0.70    7.00
   7   1  -4   -1.40    6.80
   7   1  -4   -7.10    7.00
  -7  -1   4    3.80    7.10
  -7  -1   4   -1.30    5.00
   6   1  -4   96.49   11.50
   6   1  -4  127.09   13.30
   6   1  -4   86.79   11.10
   6   1  -4  107.49   11.60
   6   1  -4   71.99   11.20
  -6  -1   4  104.79   11.90
  -6  -1   4  107.09    9.70
   5   1  -4  221.38   14.50
   5   1  -4  215.28   14.40
   5   1  -4  220.08   14.30
   5   1  -4  229.88   13.10
   5   1  -4  187.68   14.20
  -5  -1   4  248.58   12.70
  -5  -1   4  226.88   14.60
   4   1  -4  144.19   10.50
   4   1  -4  140.09   10.50
   4   1  -4  138.19   10.30
   4   1  -4  120.09    8.80
  -4  -1   4  125.89    9.90
  -4  -1   4  136.39    9.00
  -4  -1   4  141.39    8.50
  -4  -1   4  150.78    8.40
   3   1  -4  770.12   26.20
   3   1  -4  784.62   28.10
   3   1  -4  804.02   28.10
   3   1  -4  818.12   28.30
  -3  -1   4  809.82   26.30
  -3  -1   4  811.12   28.40
  -3  -1   4  794.82   26.60
  -3  -1   4  784.32   27.40
   2   1  -4    5.00    3.60
   2   1  -4    2.30    2.70
   2   1  -4    5.90    2.80
   2   1  -4    6.40    3.40
   2   1  -4    3.30    3.00
   2   1  -4    1.60    3.60
  -2  -1   4    0.60    3.00
  -2  -1   4   -0.40    2.20
  -2  -1   4    7.30    3.00
  -2  -1   4    3.20    3.50
  -2  -1   4    4.00    3.30
  -2  -1   4    7.30    3.40
  -2  -1   4    4.30    2.00
  -2  -1   4    5.70    3.00
  -2  -1   4    2.00    2.90
   1   1  -4   76.99    5.70
   1   1  -4   78.09    4.80
   1   1  -4   76.19    5.40
   1   1  -4   71.79    5.70
   1   1  -4   82.29    6.40
  -1  -1   4   77.29    5.40
  -1  -1   4   76.49    5.80
  -1  -1   4   71.89    4.90
  -1  -1   4   73.69    6.30
  -1  -1   4   67.39    6.00
   0   1  -4  540.05   17.40
   0   1  -4  537.55   18.50
   0   1  -4  533.15   18.30
   0   1  -4  550.34   19.10
   0  -1   4  551.04   17.70
   0  -1   4  566.44   18.30
   0  -1   4  539.25   18.40
   0  -1   4  537.45   19.10
  -1   1  -4   58.49    5.70
  -1   1  -4   38.50    4.80
  -1   1  -4   39.70    4.60
  -1   1  -4   40.30    3.70
  -1   1  -4   43.50    2.90
   1  -1   4   53.39    5.40
   1  -1   4   51.09    4.80
   1  -1   4   41.30    3.80
   1  -1   4   49.90    5.30
   1  -1   4   60.09    5.90
  -2   1  -4   63.89    4.70
  -2   1  -4   72.79    4.80
  -2   1  -4   79.09    6.80
  -2   1  -4   56.59    5.20
  -2   1  -4   73.19    6.80
   2  -1   4   68.99    6.10
   2  -1   4   81.79    6.00
   2  -1   4   69.49    6.00
   2  -1   4   58.29    4.00
   2  -1   4   71.39    7.00
   2  -1   4   61.69    4.90
  -3   1  -4   60.39    5.70
  -3   1  -4   74.39    7.30
  -3   1  -4   84.59    8.40
  -3   1  -4   77.59    6.30
   3  -1   4   68.09    5.20
   3  -1   4   70.99    5.80
   3  -1   4   70.09    7.10
   3  -1   4   80.19    7.20
   3  -1   4   77.29    8.50
  -4   1  -4   40.10    6.80
  -4   1  -4   35.10    5.30
   4  -1   4   39.40    6.90
   4  -1   4   30.70    6.10
   4  -1   4   35.30    6.30
   4  -1   4   39.70    5.10
   4  -1   4   32.00    7.20
  -5   1  -4   69.79    9.70
  -5   1  -4   44.20    6.10
   5  -1   4   53.99    9.20
   5  -1   4   49.10    7.70
   5  -1   4   30.30    8.60
   5  -1   4   53.29    8.10
  -6   1  -4  165.18    6.50
  -6   1  -4  231.38   15.00
   6  -1   4  205.58   14.70
   6  -1   4  181.68   14.70
   6  -1   4  210.38   13.30
   6  -1   4  209.58   16.50
  -7   1  -4   34.60    9.60
   7  -1   4   41.70   10.90
   7  -1   4   34.30    8.30
   7  -1   4   31.30    9.50
   7  -1   4   38.50   11.50
  -8   1  -4   23.30    9.60
   8  -1   4   33.30   11.70
   8  -1   4   34.20   13.10
   8  -1   4   23.40    9.00
   8  -1   4   49.70   13.10
  -9   1  -4   -9.90    7.70
   9  -1   4   10.60   11.00
   9  -1   4    0.30   11.70
   9  -1   4  -10.00   10.60
   9   0  -4   -1.30   12.50
   9   0  -4   13.80   11.00
  -9   0   4    4.40    9.10
   8   0  -4   18.50    9.20
   8   0  -4   26.70   11.90
   8   0  -4   24.80   11.30
  -8   0   4   20.10    9.80
  -8   0   4   40.00   10.40
   7   0  -4   96.99   12.80
   7   0  -4   92.49   12.50
   7   0  -4   93.39   13.80
   7   0  -4   64.19   13.00
   7   0  -4   68.29   11.90
  -7   0   4  106.09   14.60
  -7   0   4   82.59   11.80
   6   0  -4   35.10    9.00
   6   0  -4   24.60    8.10
   6   0  -4   20.80    7.50
   6   0  -4    9.40    6.90
   6   0  -4   16.70    6.90
  -6   0   4   16.90    6.90
  -6   0   4   20.00    5.10
   5   0  -4   58.99    8.50
   5   0  -4   87.19    9.60
   5   0  -4   93.09   10.50
   5   0  -4   79.19    9.50
   5   0  -4   71.19   10.50
  -5   0   4   78.39    9.60
  -5   0   4   72.39    6.60
  -5   0   4   82.69    7.60
   4   0  -4  473.65   19.00
   4   0  -4  472.85   19.70
   4   0  -4  483.45   20.40
   4   0  -4  452.25   20.60
   4   0  -4  452.15   20.40
  -4   0   4  462.55   16.80
  -4   0   4  480.55   17.90
  -4   0   4  500.75   20.80
   3   0  -4 1057.89   36.60
   3   0  -4 1057.69   37.00
   3   0  -4 1138.39   35.20
   3   0  -4 1109.79   36.70
  -3   0   4 1075.69   33.80
  -3   0   4 1100.89   34.70
  -3   0   4 1083.89   35.60
  -3   0   4 1098.59   34.90
  -3   0   4 1077.79   36.90
   2   0  -4   84.49    4.90
   2   0  -4   84.49    5.50
   2   0  -4   93.29    6.60
   2   0  -4   90.49    6.70
   2   0  -4   88.69    6.60
   2   0  -4   74.29    6.10
  -2   0   4   94.69    6.30
  -2   0   4   90.69    5.90
  -2   0   4   84.39    6.90
  -2   0   4   86.99    6.90
  -2   0   4   92.49    5.80
  -2   0   4   89.69    4.70
  -2   0   4   88.49    5.30
  -2   0   4   74.79    6.80
  -2   0   4   84.79    4.70
   1   0  -4   52.49    4.70
   1   0  -4   48.40    4.70
   1   0  -4   50.09    2.40
   1   0  -4   52.99    3.60
   1   0  -4   67.89    5.70
  -1   0   4   63.39    5.90
  -1   0   4   46.30    2.30
  -1   0   4   56.69    5.10
  -1   0   4   55.89    3.50
  -1   0   4   73.69    6.10
  -1   0   4   56.79    4.70
   0   0  -4   29.10    2.50
   0   0  -4   33.40    3.60
   0   0  -4   33.80    3.70
   0   0  -4   27.80    3.40
   0   0  -4   36.50    4.30
   0   0  -4   29.10    2.20
   0   0   4   32.10    2.30
   0   0   4   45.10    3.80
   0   0   4   50.39    5.40
   0   0   4   36.20    3.70
   0   0   4   42.30    4.40
  -1   0  -4   49.40    4.80
  -1   0  -4   47.60    5.10
  -1   0  -4   36.10    3.20
  -1   0  -4   50.39    4.30
  -1   0  -4   44.40    4.20
  -1   0  -4   40.30    2.50
   1   0   4   49.40    4.30
   1   0   4   51.19    4.70
   1   0   4   43.70    3.40
   1   0   4   36.90    2.30
   1   0   4   46.50    4.90
   1   0   4   49.70    5.40
  -2   0  -4   32.90    4.50
  -2   0  -4   30.40    3.30
  -2   0  -4   25.60    3.60
  -2   0  -4   33.60    4.60
  -2   0  -4   24.20    4.10
  -2   0  -4   22.10    1.60
  -2   0  -4   26.60    4.30
   2   0   4   28.50    4.90
   2   0   4   28.70    4.30
   2   0   4   25.30    3.70
   2   0   4   23.20    4.30
  -3   0  -4   51.39    6.00
  -3   0  -4   34.50    4.80
  -3   0  -4   48.20    5.40
  -3   0  -4   61.19    5.90
  -3   0  -4   52.39    6.00
   3   0   4   38.00    6.00
   3   0   4   47.20    5.70
   3   0   4   61.09    6.50
   3   0   4   51.79    5.20
  -4   0  -4  320.17   12.90
  -4   0  -4  308.97   14.60
  -4   0  -4  322.97   13.70
  -4   0  -4  317.67   10.40
   4   0   4  315.87   14.00
   4   0   4  332.07   15.20
   4   0   4  303.27   14.70
   4   0   4  322.37   16.00
   4   0   4  309.27   15.50
  -5   0  -4   59.39    4.20
  -5   0  -4   59.79    6.80
  -5   0  -4   85.39    9.50
  -5   0  -4   63.59    7.20
   5   0   4   69.69    8.00
   5   0   4   58.09    8.40
   5   0   4   73.79    8.70
   5   0   4   67.39    8.70
   5   0   4   59.29    9.20
  -6   0  -4   93.19    5.80
  -6   0  -4  105.29   11.70
   6   0   4  104.49   12.10
   6   0   4  128.29   11.90
   6   0   4  129.69   13.50
   6   0   4  124.29   12.20
   6   0   4  110.29   13.60
  -7   0  -4   39.70    9.60
   7   0   4   19.40    8.40
   7   0   4   33.60    9.40
   7   0   4   27.30   10.00
   7   0   4   29.20    8.10
  -8   0  -4   20.80    8.90
   8   0   4    0.20    9.00
   8   0   4    9.60   10.20
   8   0   4    3.90    8.50
   8   0   4   10.60    8.00
  -9   0  -4   60.19   13.70
   9   0   4   44.60   13.80
   9   0   4   40.30   15.60
   9   0   4   74.89   14.80
   9   0   4   78.89   15.60
 -10   0  -4   65.99   18.90
  10   0   4   80.39   23.40
  10   0   4   79.99   18.50
  10   0   4   44.30   14.90
   9  -1  -4   29.70   14.40
   9  -1  -4   34.40   12.10
  -9   1   4   22.10   10.90
   8  -1  -4   -6.70    7.80
   8  -1  -4    9.80   11.80
  -8   1   4    5.70    8.10
  -8   1   4    7.20    8.00
   7  -1  -4   36.00    9.50
   7  -1  -4   33.10   10.70
   7  -1  -4   -1.20    8.90
   7  -1  -4   20.70    9.00
   7  -1  -4   22.90    9.60
  -7   1   4   25.20    8.40
  -7   1   4   30.20    9.30
   6  -1  -4   32.10    8.20
   6  -1  -4   34.20    8.90
   6  -1  -4   25.40    8.50
   6  -1  -4   33.70    8.90
   6  -1  -4   31.50    8.50
  -6   1   4   27.80    7.50
  -6   1   4   37.70    8.50
   5  -1  -4   95.19   11.30
   5  -1  -4  114.39   11.30
   5  -1  -4  140.89   10.70
   5  -1  -4  128.79   12.50
   5  -1  -4  129.19   11.80
  -5   1   4  102.99    6.50
  -5   1   4  116.39    6.70
  -5   1   4  141.49   11.60
   4  -1  -4  192.58   11.60
   4  -1  -4  196.78   11.20
   4  -1  -4  184.68   12.00
   4  -1  -4  193.08   13.10
   4  -1  -4  196.58   12.90
  -4   1   4  201.98   12.80
  -4   1   4  183.28    7.90
  -4   1   4  178.68    8.50
   3  -1  -4  172.98   10.80
   3  -1  -4  178.98   11.40
   3  -1  -4  190.98   10.60
   3  -1  -4  186.48    9.80
   3  -1  -4  173.18    9.30
  -3   1   4  176.18   11.20
  -3   1   4  181.38    6.80
  -3   1   4  180.08    9.10
  -3   1   4  178.08    8.10
  -3   1   4  195.88    9.10
   2  -1  -4  540.35   17.90
   2  -1  -4  538.75   19.40
   2  -1  -4  549.54   18.60
   2  -1  -4  558.54   20.10
   2  -1  -4  557.74   20.00
  -2   1   4  541.35   18.20
  -2   1   4  542.15   18.00
  -2   1   4  558.24   18.10
  -2   1   4  531.25   20.10
  -2   1   4  486.25   15.90
  -2   1   4  516.45   19.20
  -2   1   4  521.65   19.60
   1  -1  -4   11.50    3.50
   1  -1  -4   17.00    3.30
   1  -1  -4   14.80    3.00
   1  -1  -4   15.00    2.60
   1  -1  -4   13.00    3.20
  -1   1   4   16.40    1.80
  -1   1   4    8.50    2.70
  -1   1   4   13.70    2.80
  -1   1   4   15.90    3.50
  -1   1   4   21.00    4.60
   0  -1  -4   -1.20    2.80
   0  -1  -4   -0.50    2.50
   0  -1  -4    0.70    2.30
   0  -1  -4   -1.10    2.20
   0  -1  -4    1.10    2.00
   0   1   4    4.40    3.20
   0   1   4    1.40    2.20
   0   1   4    2.80    2.10
   0   1   4    1.40    2.00
   0   1   4    0.00    3.10
  -1  -1  -4 9712.43  283.57
  -1  -1  -4 9919.71  284.67
  -1  -1  -4 9810.72  284.17
  -1  -1  -4 9936.91  283.17
  -1  -1  -4 9706.73  283.97
  -1  -1  -4 9718.43  283.67
   1   1   4 9999.00  284.17
   1   1   4 9878.71  283.67
   1   1   4 9975.70  284.77
   1   1   4 9823.32  282.97
   1   1   4 9768.02  283.67
  -2  -1  -4   38.60    3.90
  -2  -1  -4   39.30    4.00
  -2  -1  -4   45.00    5.30
  -2  -1  -4   36.30    4.90
  -2  -1  -4   32.60    4.30
  -2  -1  -4   34.30    2.40
  -2  -1  -4   35.80    3.30
   2   1   4   40.10    5.30
   2   1   4   43.80    4.20
   2   1   4   29.80    4.60
   2   1   4   30.70    2.30
   2   1   4   41.40    3.90
  -3  -1  -4  204.88    7.60
  -3  -1  -4  180.58    9.60
  -3  -1  -4  180.38    9.70
  -3  -1  -4  203.68    9.90
  -3  -1  -4  182.58    7.70
  -3  -1  -4  187.38    9.20
  -3  -1  -4  193.08    9.30
   3   1   4  195.98    9.10
   3   1   4  191.78    9.40
   3   1   4  198.78   10.70
   3   1   4  194.48   10.50
   3   1   4  187.88   10.20
   3   1   4  208.08   10.00
  -4  -1  -4   14.30    3.10
  -4  -1  -4   12.30    4.50
  -4  -1  -4   12.60    5.10
  -4  -1  -4   11.70    4.10
   4   1   4    9.80    4.30
   4   1   4    9.70    4.40
   4   1   4   19.50    5.60
   4   1   4   18.00    5.20
   4   1   4    9.90    4.40
  -5  -1  -4    5.20    3.10
  -5  -1  -4   -0.10    4.00
  -5  -1  -4    1.20    3.10
   5   1   4   -2.40    5.00
   5   1   4    2.50    4.30
   5   1   4    5.20    5.60
   5   1   4   -2.10    4.50
   5   1   4    5.00    4.80
  -6  -1  -4  264.47   15.10
  -6  -1  -4  220.98   11.10
   6   1   4  240.28   15.10
   6   1   4  247.38   16.60
   6   1   4  238.78   15.10
   6   1   4  252.07   16.20
   6   1   4  264.07   16.70
  -7  -1  -4   45.20    8.90
  -7  -1  -4   41.70    5.60
   7   1   4   29.50    8.60
   7   1   4   20.90    7.50
   7   1   4   25.10    8.70
   7   1   4   22.50    8.80
   7   1   4   28.00    9.50
  -8  -1  -4   29.90    9.90
   8   1   4   30.90   11.10
   8   1   4   24.00   10.00
   8   1   4   25.50   10.90
   8   1   4   37.80   10.40
  -9  -1  -4   25.90   10.70
   9   1   4   25.00   12.50
   9   1   4   20.40   12.00
   9   1   4   21.00   12.10
   9   1   4   19.80   10.00
 -10  -1  -4   10.00   10.70
  10   1   4   11.90   13.40
  10   1   4   14.60   12.80
   9  -2  -4   22.90   11.70
   9  -2  -4    3.30   13.10
  -9   2   4   18.80   12.20
   8  -2  -4   29.90   11.90
   8  -2  -4   45.60   14.60
  -8   2   4   57.29   13.60
   7  -2  -4    7.30    8.10
   7  -2  -4    0.70    8.40
   7  -2  -4    9.00   10.10
   7  -2  -4    6.10    8.70
  -7   2   4    4.30    7.30
  -7   2   4    5.50    7.60
   6  -2  -4  214.38   18.40
   6  -2  -4  137.79   16.40
   6  -2  -4  166.28   14.70
   6  -2  -4  163.38   15.30
   6  -2  -4  139.39   15.00
  -6   2   4  167.38   13.80
  -6   2   4  145.79   15.50
   5  -2  -4  244.58   13.60
   5  -2  -4  253.07   15.40
   5  -2  -4  246.58   17.00
   5  -2  -4  245.38   15.20
   5  -2  -4  243.18   16.40
  -5   2   4  251.07   15.60
  -5   2   4  268.97   15.80
   4  -2  -4    0.90    3.60
   4  -2  -4   -2.70    4.80
   4  -2  -4   -0.40    5.40
   4  -2  -4    2.00    4.50
   4  -2  -4   -4.20    5.10
  -4   2   4   -7.20    4.80
   3  -2  -4  557.44   21.10
   3  -2  -4  510.65   18.60
   3  -2  -4  512.55   20.20
   3  -2  -4  507.45   21.50
  -3   2   4  542.35   21.50
   2  -2  -4   59.09    7.30
   2  -2  -4   43.90    5.70
   2  -2  -4   58.39    6.00
   2  -2  -4   53.89    5.40
   2  -2  -4   55.59    3.90
  -2   2   4   56.89    7.10
   1  -2  -4   15.60    3.00
   1  -2  -4   12.00    3.80
   1  -2  -4   20.20    3.30
   1  -2  -4   14.50    4.00
   1  -2  -4   14.10    1.50
   1  -2  -4   13.60    3.30
  -1   2   4   12.20    3.30
  -1   2   4   14.50    4.00
  -1   2   4   15.10    3.10
   0  -2  -4    5.80    2.90
   0  -2  -4    9.80    2.70
   0  -2  -4   11.70    3.50
   0  -2  -4   10.50    2.30
   0  -2  -4    8.90    3.20
   0   2   4   10.40    2.30
   0   2   4    8.80    1.50
   0   2   4    8.40    3.00
   0   2   4    3.50    2.20
   0   2   4    2.80    3.50
  -1  -2  -4 1121.69   34.00
  -1  -2  -4 1060.49   34.70
  -1  -2  -4 1104.89   34.60
   1   2   4 1068.19   33.90
   1   2   4 1056.59   32.10
   1   2   4 1086.89   33.30
   1   2   4 1073.69   34.60
   1   2   4 1061.99   34.50
   1   2   4 1084.99   33.90
  -2  -2  -4  503.35   18.40
  -2  -2  -4  500.95   16.90
  -2  -2  -4  507.15   19.10
  -2  -2  -4  501.25   18.40
  -2  -2  -4  520.45   18.00
  -2  -2  -4  484.55   16.20
   2   2   4  513.85   17.10
   2   2   4  506.35   18.60
   2   2   4  518.15   18.70
   2   2   4  485.55   18.10
   2   2   4  521.05   18.10
   2   2   4  503.25   16.20
  -3  -2  -4   -3.40    2.10
  -3  -2  -4    0.10    2.90
  -3  -2  -4    1.80    2.00
  -3  -2  -4   -4.20    1.90
   3   2   4   -1.10    3.00
   3   2   4    0.50    3.10
   3   2   4    1.90    2.30
   3   2   4   -0.50    3.10
   3   2   4   -1.00    3.30
   3   2   4    1.50    2.10
   3   2   4   -0.90    3.80
  -4  -2  -4   21.80    3.50
  -4  -2  -4   25.20    4.20
   4   2   4   24.20    4.00
   4   2   4   25.30    5.80
   4   2   4   17.40    4.80
   4   2   4   31.30    6.80
   4   2   4   24.90    5.80
   4   2   4   21.80    5.20
  -5  -2  -4  780.12   27.50
  -5  -2  -4  815.12   28.70
   5   2   4  790.12   30.60
   5   2   4  789.12   31.40
   5   2   4  804.12   30.40
   5   2   4  796.82   31.20
   5   2   4  846.32   31.00
  -6  -2  -4   22.00    6.40
   6   2   4   34.10    8.10
   6   2   4   11.40    6.80
   6   2   4   43.40    8.00
   6   2   4   25.90    8.70
  -7  -2  -4   84.69   10.30
  -7  -2  -4   78.09    8.30
   7   2   4   57.09   10.10
   7   2   4   80.19   13.20
   7   2   4   65.39   11.70
   7   2   4   92.09   12.30
  -8  -2  -4    6.00    6.80
   8   2   4   -9.90    6.80
   8   2   4    8.60   10.60
   8   2   4    5.60    8.70
   8   2   4    8.10    7.60
  -9  -2  -4   16.20    9.90
   9   2   4   19.30   10.10
   9   2   4   -4.00    7.80
   9   2   4    2.20   10.10
 -10  -2  -4   18.90   12.90
  10   2   4   61.79   14.50
  10   2   4   34.60   15.40
  10   2   4   30.30   14.80
   8  -3  -4   21.80   12.20
   8  -3  -4   22.10   14.50
  -8   3   4   -8.50    7.40
   7  -3  -4   -1.60    9.10
   7  -3  -4   -7.70    9.10
  -7   3   4    0.50    7.60
  -7   3   4    5.70    7.60
   6  -3  -4  176.68   18.10
   6  -3  -4  131.39   16.70
   6  -3  -4  168.68   13.60
   6  -3  -4  131.19   15.20
  -6   3   4  191.18   18.90
  -6   3   4  130.89   14.00
   5  -3  -4    6.50    4.20
   5  -3  -4    0.90    6.80
   5  -3  -4    0.80    6.60
   5  -3  -4   -7.30    6.40
   5  -3  -4    9.20    6.10
  -5   3   4    9.80    6.70
  -5   3   4   -3.50    5.50
   4  -3  -4  274.27   14.70
   4  -3  -4  263.97   16.00
   4  -3  -4  281.17   12.60
   4  -3  -4  279.97   16.40
   4  -3  -4  260.27   16.60
  -4   3   4  225.78   14.90
  -4   3   4  279.87   16.20
   3  -3  -4   33.50    7.10
   3  -3  -4   19.70    3.70
   3  -3  -4   19.50    5.70
   3  -3  -4   23.10    5.00
  -3   3   4   24.80    6.30
  -3   3   4   21.20    6.30
   2  -3  -4    8.20    2.60
   2  -3  -4    5.40    4.50
   2  -3  -4    7.90    3.20
   2  -3  -4   12.00    5.00
   2  -3  -4    4.60    3.80
  -2   3   4    0.40    4.60
   1  -3  -4  879.21   27.80
   1  -3  -4  827.62   26.20
   1  -3  -4  849.72   28.60
   1  -3  -4  872.91   30.70
   1  -3  -4  849.32   27.30
  -1   3   4  846.32   30.20
  -1   3   4  885.71   28.50
   0  -3  -4    1.50    2.20
   0  -3  -4    1.90    3.10
   0  -3  -4    3.80    3.30
   0  -3  -4   -0.10    1.90
   0   3   4    2.50    2.10
   0   3   4   -0.90    2.00
   0   3   4   -1.60    2.40
   0   3   4    2.30    3.30
  -1  -3  -4  472.65   18.10
  -1  -3  -4  471.15   17.00
  -1  -3  -4  477.85   18.50
  -1  -3  -4  462.75   15.80
  -1  -3  -4  464.55   15.80
   1   3   4  469.55   17.90
   1   3   4  461.15   15.80
   1   3   4  444.46   17.80
   1   3   4  467.65   18.40
   1   3   4  476.05   17.10
  -2  -3  -4   56.79    5.90
  -2  -3  -4   64.89    6.00
  -2  -3  -4   65.89    6.00
  -2  -3  -4   54.39    6.60
  -2  -3  -4   62.09    6.60
  -2  -3  -4   69.29    6.90
   2   3   4   65.79    6.20
   2   3   4   65.29    6.80
   2   3   4   67.79    7.10
   2   3   4   53.39    5.60
  -3  -3  -4   72.69    6.20
  -3  -3  -4   77.59    4.60
  -3  -3  -4   87.49    6.10
  -3  -3  -4   77.49    7.80
   3   3   4   87.59    7.40
   3   3   4   89.89    8.20
   3   3   4   71.69    7.60
   3   3   4   93.49    9.00
   3   3   4   77.39    6.20
  -4  -3  -4  203.38   10.10
  -4  -3  -4  201.58    9.50
  -4  -3  -4  192.48   12.70
   4   3   4  206.48   12.50
   4   3   4  239.38   13.10
   4   3   4  213.38   12.20
   4   3   4  206.78   12.20
   4   3   4  216.88   12.60
   4   3   4  218.58   10.60
  -5  -3  -4   44.90    6.00
  -5  -3  -4   29.30    5.90
   5   3   4   40.30    6.20
   5   3   4   41.00    7.50
   5   3   4   45.00    7.70
   5   3   4   46.90    8.20
   5   3   4   43.90    7.40
   5   3   4   47.10    8.20
  -6  -3  -4   93.79    9.50
   6   3   4   83.89   10.80
   6   3   4   74.09   10.70
   6   3   4   90.39   11.20
   6   3   4   96.49   12.30
   6   3   4   76.79   10.80
  -7  -3  -4   15.70    5.90
   7   3   4   17.20    7.70
   7   3   4   19.90    7.80
   7   3   4    9.60    8.30
   7   3   4   35.50    8.80
  -8  -3  -4   27.40    7.90
  -8  -3  -4   19.30    6.50
   8   3   4    0.20    7.90
   8   3   4   22.30    9.20
   8   3   4   15.60    8.80
   8   3   4   18.60    9.60
  -9  -3  -4   90.79   14.10
   9   3   4   70.59   13.50
   9   3   4   34.10   11.40
   9   3   4   59.79   14.20
   9   3   4   70.69   14.30
 -10  -3  -4    2.50    9.00
  10   3   4    1.50   11.00
  10   3   4   -3.50    9.90
  10   3   4    0.00   11.80
   8  -4  -4   -3.50   10.60
   8  -4  -4   -5.90   12.20
  -8   4   4   11.50   10.40
   7  -4  -4   45.60   12.80
   7  -4  -4   69.19   15.60
  -7   4   4   46.00   12.80
   6  -4  -4    5.70    8.90
   6  -4  -4    1.50    8.30
   6  -4  -4   12.20   10.30
  -6   4   4    6.50    8.10
  -6   4   4   14.20    9.00
   5  -4  -4   37.60   10.60
   5  -4  -4   30.60    6.40
   5  -4  -4   53.09   10.20
   5  -4  -4   30.80    9.80
  -5   4   4   23.40    7.90
  -5   4   4   40.90    9.20
   4  -4  -4    8.60    7.60
   4  -4  -4   25.70    8.60
   4  -4  -4   20.60    5.50
   4  -4  -4   17.40    4.50
   4  -4  -4   19.40    6.70
  -4   4   4   15.20    6.10
  -4   4   4   20.50    7.80
   3  -4  -4    3.10    5.90
   3  -4  -4    5.00    5.20
   3  -4  -4   11.30    4.40
   3  -4  -4    0.50    2.50
  -3   4   4   10.70    5.80
  -3   4   4    4.90    5.60
   2  -4  -4  274.27   13.80
   2  -4  -4  279.57   10.90
   2  -4  -4  279.77   11.70
   2  -4  -4  290.87   15.30
   2  -4  -4  268.27    9.80
   2  -4  -4  282.67   16.30
  -2   4   4  279.27   15.10
  -2   4   4  275.77   13.50
   1  -4  -4   97.29    6.40
   1  -4  -4   92.29    6.90
   1  -4  -4   88.59    9.00
   1  -4  -4   93.29    5.60
   1  -4  -4   85.39    5.20
  -1   4   4   87.29    6.60
  -1   4   4   96.19    6.80
  -1   4   4  101.79    8.80
   0  -4  -4  578.54   23.10
   0  -4  -4  537.85   19.30
   0  -4  -4  563.94   17.60
   0  -4  -4  569.54   19.90
   0   4   4  581.04   19.40
   0   4   4  611.94   23.30
   0   4   4  550.24   22.70
   0   4   4  571.74   19.00
  -1  -4  -4   -1.00    3.20
  -1  -4  -4    2.40    2.20
  -1  -4  -4   -0.30    1.60
  -1  -4  -4    1.60    2.90
   1   4   4   -1.20    1.40
   1   4   4    2.60    3.80
   1   4   4    1.30    3.10
   1   4   4    5.20    4.10
  -2  -4  -4  122.39    7.60
  -2  -4  -4  119.09    9.50
   2   4   4  138.49    9.20
   2   4   4  113.39    8.10
   2   4   4  127.09    7.70
  -3  -4  -4  720.03   25.80
  -3  -4  -4  683.33   26.80
   3   4   4  689.03   26.20
   3   4   4  692.63   25.40
   3   4   4  657.93   25.30
   3   4   4  709.43   26.80
   3   4   4  692.93   26.50
  -4  -4  -4   92.29    5.60
  -4  -4  -4   91.39   10.00
  -4  -4  -4   93.59    6.90
   4   4   4  103.09   10.00
   4   4   4  104.49    9.90
   4   4   4   82.09    9.00
   4   4   4  128.99   11.90
   4   4   4  110.39    8.40
  -5  -4  -4  121.39   12.40
  -5  -4  -4  112.99    7.50
   5   4   4  110.39   11.20
   5   4   4  108.59   11.80
   5   4   4  116.09    9.70
   5   4   4  156.08   14.10
   5   4   4  120.99   11.70
  -6  -4  -4   17.40    5.10
  -6  -4  -4    4.30    6.60
   6   4   4    8.50    5.50
   6   4   4   19.50    7.10
   6   4   4   10.80    6.80
   6   4   4   14.60    7.80
   6   4   4   25.00    8.20
   6   4   4   29.50    8.20
  -7  -4  -4   10.80    7.90
  -7  -4  -4    5.60    5.00
   7   4   4   20.40    8.20
   7   4   4   13.90    6.90
   7   4   4   19.10    8.90
   7   4   4    9.00    7.30
   7   4   4    1.30    7.80
  -8  -4  -4  224.68   16.90
   8   4   4  246.18   18.30
   8   4   4  254.07   20.50
   8   4   4  214.98   18.20
   8   4   4  218.08   18.70
  -9  -4  -4   35.20    9.90
   9   4   4   10.50    9.80
   9   4   4   31.40   13.00
   9   4   4   35.60   11.70
   9   4   4   21.20   10.60
  10   4   4    1.00    9.90
  10   4   4   14.30   11.00
  10   4   4  -17.30   10.20
  10   4   4   24.00   11.50
   7  -5  -4   15.20   11.80
   7  -5  -4   19.10   13.40
  -7   5   4   15.70   10.40
   6  -5  -4   38.80   11.60
   6  -5  -4   38.80   13.30
  -6   5   4   54.89   10.80
  -6   5   4   38.40   11.30
   5  -5  -4   39.70   11.70
   5  -5  -4   30.40    9.40
   5  -5  -4   21.30   11.00
  -5   5   4   40.90   10.50
  -5   5   4   35.40    9.40
   4  -5  -4   59.09    9.80
   4  -5  -4   67.09   12.10
   4  -5  -4   38.50   10.30
  -4   5   4   30.60    8.10
  -4   5   4   49.40    9.90
   3  -5  -4   35.40    8.40
   3  -5  -4   55.79    8.70
  -3   5   4   51.39    8.70
  -3   5   4   46.00    9.20
   2  -5  -4    2.50    4.00
   2  -5  -4    1.10    2.80
   2  -5  -4    6.60    2.70
   2  -5  -4    1.70    6.60
   2  -5  -4   -1.80    2.60
   2  -5  -4    0.30    6.00
  -2   5   4    2.50    5.40
  -2   5   4   -2.20    3.70
   1  -5  -4   87.49    7.50
   1  -5  -4   68.79    6.00
   1  -5  -4   57.09    8.80
   1  -5  -4   72.79    4.50
  -1   5   4   81.79    7.50
  -1   5   4   78.69   10.00
   0  -5  -4    1.80    1.80
   0  -5  -4    0.50    2.40
   0  -5  -4    3.20    3.30
   0  -5  -4    3.00    4.80
   0   5   4    3.10    2.40
   0   5   4    1.20    5.10
   0   5   4    6.50    3.00
   0   5   4   -1.90    4.50
  -1  -5  -4   49.90    5.00
  -1  -5  -4   45.20    3.80
  -1  -5  -4   35.20    6.80
   1   5   4   40.60    7.40
   1   5   4   42.90    3.40
  -2  -5  -4  335.77   11.70
  -2  -5  -4  341.37   12.80
  -2  -5  -4  353.36   14.60
  -2  -5  -4  338.87   17.10
   2   5   4  329.77   15.80
   2   5   4  358.36   16.90
  -3  -5  -4   37.80    7.30
  -3  -5  -4   38.50    5.80
   3   5   4   17.50    6.30
   3   5   4   39.00    7.60
   3   5   4   38.40    7.00
   3   5   4   39.40    6.50
   3   5   4   44.30    7.50
  -4  -5  -4  210.18    7.90
  -4  -5  -4  212.38   10.00
  -4  -5  -4  208.68   14.30
   4   5   4  220.78   14.40
   4   5   4  224.78   13.50
   4   5   4  220.58   13.00
   4   5   4  200.38   13.80
   4   5   4  231.48   14.40
  -5  -5  -4   54.49    9.20
  -5  -5  -4   59.99    5.50
   5   5   4   52.29    8.30
   5   5   4   50.09    9.00
   5   5   4   54.19    9.10
   5   5   4   58.59    8.50
   5   5   4   56.19    9.90
  -6  -5  -4   20.20    4.50
  -6  -5  -4   15.60    7.20
   6   5   4   14.40    6.30
   6   5   4   16.30    6.80
   6   5   4   12.80    6.80
   6   5   4   20.80    7.60
   6   5   4   10.90    7.40
  -7  -5  -4   78.49    8.90
  -7  -5  -4   60.29   11.90
   7   5   4   64.99   12.20
   7   5   4   81.99   11.00
   7   5   4   98.09   13.90
   7   5   4   49.20   11.20
   7   5   4   57.29   11.00
  -8  -5  -4   13.00    6.00
  -8  -5  -4    6.00    8.70
   8   5   4    8.00    8.60
   8   5   4   -4.30    7.60
   8   5   4    2.10    8.00
   8   5   4   -4.00    8.90
  -9  -5  -4   27.10   12.20
  -9  -5  -4   73.69   12.70
   9   5   4   99.19   17.90
   9   5   4   89.19   16.20
   9   5   4   61.09   13.60
 -10  -5  -4   43.00   11.40
 -10  -5  -4    5.50   11.60
  10   5   4   27.10   12.70
  10   5   4   49.90   14.30
  10   5   4   37.70   13.00
   6  -6  -4    7.40   12.40
   6  -6  -4   14.10   11.80
  -6   6   4   21.90   11.50
   5  -6  -4   -8.80    9.20
   5  -6  -4    9.10   10.20
  -5   6   4   10.30    8.50
  -5   6   4   -2.90    7.40
   4  -6  -4    8.50    9.70
   4  -6  -4   10.90   10.10
  -4   6   4   14.00    7.70
  -4   6   4   16.60    8.50
   3  -6  -4   37.20    7.70
   3  -6  -4   41.50   10.00
  -3   6   4   29.40    7.30
  -3   6   4   43.20   10.00
   2  -6  -4   78.29   12.10
   2  -6  -4   84.39    8.70
   2  -6  -4   49.40    9.30
  -2   6   4   68.89   10.90
  -2   6   4   82.89    9.80
  -2   6   4   37.70    8.80
   1  -6  -4   73.19   11.10
   1  -6  -4   65.99   10.40
   1  -6  -4   71.89    7.20
  -1   6   4   69.99    7.70
  -1   6   4   41.80    9.30
  -1   6   4   51.69    9.50
   0  -6  -4   55.29    4.70
   0  -6  -4   49.10    5.00
   0  -6  -4   56.19    9.30
   0   6   4   58.89    6.00
   0   6   4   37.80    8.40
   0   6   4   47.00    5.00
  -1  -6  -4  177.38    7.40
  -1  -6  -4  197.68   14.20
  -1  -6  -4  185.08    9.20
   1   6   4  196.38   14.10
   1   6   4  169.88    7.60
  -2  -6  -4  150.08   12.30
  -2  -6  -4  145.79    7.00
   2   6   4  148.79   12.30
   2   6   4  149.69   11.20
  -3  -6  -4   71.39    4.30
  -3  -6  -4   89.89    7.20
  -3  -6  -4   78.69    4.20
  -3  -6  -4   82.19   10.40
   3   6   4   64.49    9.70
   3   6   4   89.19   10.60
   3   6   4   93.49   10.30
  -4  -6  -4  233.48   15.90
  -4  -6  -4  215.68    9.70
   4   6   4  252.87   15.90
   4   6   4  251.47   16.10
   4   6   4  234.98   14.50
   4   6   4  210.88   15.10
   4   6   4  221.68   14.60
  -5  -6  -4    4.80    6.30
  -5  -6  -4    2.90    2.30
   5   6   4    3.70    6.20
   5   6   4    8.30    6.40
   5   6   4    0.70    5.20
   5   6   4    6.50    6.40
   5   6   4    2.60    5.60
  -6  -6  -4   97.39    8.00
  -6  -6  -4   78.19   11.90
   6   6   4   70.79   11.90
   6   6   4   71.89   11.30
   6   6   4   86.49   12.10
   6   6   4   99.89   13.10
   6   6   4  106.69   12.30
  -7  -6  -4   34.50    6.30
  -7  -6  -4   28.60    9.80
   7   6   4   26.30    9.10
   7   6   4   26.30    9.00
   7   6   4    9.90    8.30
   7   6   4   25.80    8.20
   7   6   4   36.60   10.30
  -8  -6  -4   44.70   12.10
  -8  -6  -4   47.70    8.20
   8   6   4   48.40   13.00
   8   6   4   40.00    9.90
   8   6   4   19.20   11.00
   8   6   4   40.40   11.80
   8   6   4   40.60   12.10
  -9  -6  -4   53.39   13.50
   9   6   4   53.89   15.10
   9   6   4   98.19   15.60
   9   6   4   79.99   16.00
   9   6   4   57.09   15.40
 -10  -6  -4   12.30   11.60
  10   6   4   -2.10   11.50
  10   6   4  -11.30   10.90
  10   6   4    7.60   10.70
   6  -7  -4    9.60   14.20
   6  -7  -4    4.70   11.00
  -6   7   4  -11.90   12.60
  -6   7   4    2.20    8.80
   5  -7  -4   56.29   14.80
   5  -7  -4   40.20   14.90
  -5   7   4   43.90   10.80
  -5   7   4   39.80   14.50
   4  -7  -4    7.20   10.50
   4  -7  -4    7.20    9.80
  -4   7   4    2.30    8.30
  -4   7   4    5.80    7.00
  -4   7   4  -13.50    8.90
   3  -7  -4   82.89   14.00
  -3   7   4  114.79   14.70
  -3   7   4   84.09   11.50
  -3   7   4   65.09   13.30
   2  -7  -4   53.69   10.90
   2  -7  -4   89.49    7.90
   2  -7  -4   69.09   12.30
  -2   7   4   60.19   11.60
  -2   7   4   78.99    9.80
   1  -7  -4   24.50    9.20
   1  -7  -4    9.90    6.80
  -1   7   4   26.40    5.60
  -1   7   4   34.50    9.30
   0  -7  -4   66.69    7.60
   0  -7  -4   61.09   10.30
   0   7   4   58.19   10.30
   0   7   4   54.49    6.20
   0   7   4   62.49    8.80
  -1  -7  -4  122.99    7.90
  -1  -7  -4  121.79   13.50
   1   7   4  128.19   13.40
   1   7   4  128.99   10.60
   1   7   4  115.69    6.50
  -2  -7  -4   13.10    2.50
  -2  -7  -4   28.60    8.10
   2   7   4   26.30    8.50
   2   7   4   14.70    6.30
  -3  -7  -4  219.78   16.10
  -3  -7  -4  211.68   10.20
   3   7   4  225.58   16.30
   3   7   4  218.88   14.90
  -4  -7  -4    3.60    6.20
   4   7   4   -0.70    5.60
   4   7   4   -3.20    5.60
   4   7   4    1.40    6.20
  -5  -7  -4  -14.90    5.50
   5   7   4    4.70    6.40
   5   7   4   -4.60    6.60
   5   7   4   -4.00    6.20
   5   7   4    6.10    7.00
  -6  -7  -4   30.10    9.10
   6   7   4   26.20    8.20
   6   7   4   32.60    9.30
   6   7   4   20.80    9.50
   6   7   4   25.50    9.00
   6   7   4   32.10    9.90
  -7  -7  -4   76.89   13.00
   7   7   4   75.69   14.10
   7   7   4   66.99   12.70
   7   7   4   74.19   11.80
   7   7   4   86.39   14.40
   7   7   4   59.79   12.80
  -8  -7  -4   66.79   13.80
   8   7   4   74.09   12.80
   8   7   4   58.29   13.70
   8   7   4   73.99   15.20
   8   7   4   83.89   15.70
   8   7   4   73.09   15.60
  -9  -7  -4    8.10   10.40
   9   7   4    8.30   11.60
   9   7   4   15.70   10.80
   9   7   4   12.00   10.90
   9   7   4   10.70    8.60
   9   7   4   -5.50    9.10
 -10  -7  -4    8.60   11.90
  10   7   4   10.50   10.80
  10   7   4   18.00   13.70
   5  -8  -4   -1.50   11.60
   5  -8  -4    7.90   12.70
  -5   8   4   -2.10   12.50
  -5   8   4   -5.60    8.60
   4  -8  -4    1.80   10.40
   4  -8  -4    1.30   10.20
  -4   8   4  -19.20    9.90
  -4   8   4   -0.40    7.00
   3  -8  -4   18.90   10.80
  -3   8   4   19.30    8.10
  -3   8   4    4.40   10.50
   2  -8  -4   24.30   10.00
   2  -8  -4   27.70   10.60
  -2   8   4   35.50   11.30
  -2   8   4   39.60    8.20
   1  -8  -4  107.19   15.20
   1  -8  -4   90.79   10.40
   1  -8  -4   83.69   13.40
  -1   8   4  105.19   15.10
  -1   8   4   82.49    9.30
   0  -8  -4   -0.90    6.90
   0   8   4   -4.80    7.40
   0   8   4    0.50    4.60
   0   8   4    6.10    4.20
  -1  -8  -4   71.89   11.80
   1   8   4   60.79    9.30
   1   8   4   66.29   11.80
   1   8   4   70.39    6.00
  -2  -8  -4   22.20    8.90
   2   8   4   21.60    7.10
   2   8   4   31.30    8.70
  -3  -8  -4   78.19   11.90
   3   8   4   99.19   12.60
   3   8   4   91.79   13.50
  -4  -8  -4   -3.50    6.30
   4   8   4    0.50    6.60
   4   8   4   -5.80    5.80
   4   8   4   -6.40    6.40
  -5  -8  -4   24.10    9.20
   5   8   4    8.30    8.00
   5   8   4   17.00    8.50
   5   8   4    5.60    8.20
  -6  -8  -4   22.20   10.00
   6   8   4    8.90    8.40
   6   8   4   17.60    8.10
   6   8   4    8.80    8.60
  -7  -8  -4   61.39   12.40
   7   8   4   48.90   12.30
   7   8   4   64.49   13.30
   7   8   4   69.59   12.20
  -8  -8  -4    0.50    9.50
   8   8   4    6.80   10.30
   8   8   4    0.60    8.80
   8   8   4    6.90    8.80
  -9  -8  -4   -0.80   10.40
   9   8   4  -10.10    9.60
   9   8   4    7.40    9.90
   9   8   4   -6.00   10.00
   4  -9  -4    2.90   13.00
   4  -9  -4   15.10   12.80
  -4   9   4   20.80   10.80
  -4   9   4    0.40   11.90
   3  -9  -4   16.00   12.50
  -3   9   4   -4.80    6.40
  -3   9   4   -4.60   10.70
   2  -9  -4   10.30   10.50
   2  -9  -4   -7.70    8.30
  -2   9   4   -4.10    6.70
  -2   9   4  -16.20    8.80
   1  -9  -4    2.80   10.70
   1  -9  -4    4.30    9.30
  -1   9   4   19.30   10.10
   0  -9  -4   -3.70    8.60
   0   9   4   11.60    8.90
   0   9   4   13.70    6.20
  -1  -9  -4  139.59   16.40
   1   9   4  175.48   19.20
   1   9   4  164.38   14.90
  -2  -9  -4   91.59   13.90
   2   9   4  129.39   13.90
   2   9   4  166.58   18.20
  -3  -9  -4   63.59   12.70
   3   9   4   65.79   11.90
   3   9   4   68.79   11.10
  -4  -9  -4   26.30    9.00
   4   9   4   27.80   10.40
   4   9   4   23.80    9.90
   4   9   4   26.30    9.40
  -5  -9  -4   13.40    9.30
   5   9   4   -0.40    6.70
   5   9   4   -0.40    8.40
   5   9   4   -3.20    7.10
  -6  -9  -4   51.59   12.30
   6   9   4   45.00   12.50
   6   9   4   66.09   12.30
   6   9   4   47.10   12.40
  -7  -9  -4   23.30   11.00
   7   9   4   -0.60    7.70
   7   9   4   34.40   12.80
   7   9   4   21.70   10.10
  -8  -9  -4    7.70   10.70
   8   9   4    4.50   11.30
   8   9   4    4.80    9.00
   8   9   4    3.90   10.00
  -9  -9  -4   11.60   12.00
   9   9   4   13.40   12.90
   9   9   4    7.00    9.80
   9   9   4    5.40   11.30
   2 -10  -4   15.50   13.00
  -2  10   4   11.70   11.30
   1 -10  -4   -0.50    9.70
   1 -10  -4   -1.20   12.10
  -1  10   4    7.00   10.60
   0 -10  -4  112.79   17.70
   0 -10  -4  109.99   17.70
   0  10   4  101.19   16.30
  -1 -10  -4   -9.30    8.10
   1  10   4    6.20    7.00
   1  10   4  -11.10    8.30
  -2 -10  -4   19.60   10.30
   2  10   4   32.20   10.70
   2  10   4   24.00    9.00
  -3 -10  -4   -2.70    8.40
   3  10   4    7.80    8.00
   3  10   4   23.90    9.80
  -4 -10  -4   27.50   10.80
   4  10   4    9.20    8.40
   4  10   4   11.10    9.10
   4  10   4   13.90   10.00
  -5 -10  -4   92.89   15.20
   5  10   4   72.49   16.50
   5  10   4   58.09   13.60
   5  10   4  109.79   16.90
  -6 -10  -4    8.00   10.20
   6  10   4   -4.20    8.60
   6  10   4    7.90    9.40
   6  10   4    9.50    9.60
  -7 -10  -4    4.20    9.60
   7  10   4   11.30   13.40
   7  10   4    9.90   10.40
   7  10   4   13.30    9.80
  -8 -10  -4   20.20   11.80
   8  10   4   11.80   12.30
   8  10   4   -1.20   10.00
   8  10   4   19.40   10.80
   1 -11  -4    6.60   11.10
   1 -11  -4   22.40   14.20
  -1  11   4    8.30   11.60
   0 -11  -4  -24.60   10.20
   0 -11  -4   -4.80    9.40
   0  11   4   16.60   11.90
  -1 -11  -4   58.19   15.00
  -1 -11  -4   97.99   17.10
   1  11   4   36.30   12.90
  -2 -11  -4   27.60   12.20
   2  11   4   42.90   13.00
  -3 -11  -4   -2.30    9.60
   3  11   4   13.40   11.20
   3  11   4   12.30    9.10
  -4 -11  -4    1.80    9.30
   4  11   4    6.50   10.30
   4  11   4   -3.40    8.10
   4  11   4   22.30   10.60
  -5 -11  -4    3.40   10.40
   5  11   4   26.10   11.90
   5  11   4    5.70   11.20
   5  11   4    0.00    8.70
  -6 -11  -4   55.99   14.50
   6  11   4   32.50   12.20
   6  11   4   42.40   15.50
   6  11   4   36.90   12.70
  -7 -11  -4   11.70   11.80
   7  11   4    3.90   10.50
   7  11   4    2.90   10.20
   7  11   4   -0.70   10.20
  -2 -12  -4    0.20    9.60
  -2 -12  -4    7.10   11.50
   2  12   4   13.70   12.00
  -3 -12  -4   37.60   13.10
  -3 -12  -4  -10.00   10.10
   3  12   4   12.00   11.80
  -4 -12  -4   -6.60   10.30
   4  12   4    0.00   10.40
   4  12   4    3.00   10.20
  -5 -12  -4    6.40   10.30
   5  12   4   11.30   10.70
   5  12   4   17.30   11.70
   5  12   4   19.70   11.50
   6  11  -5   13.70   11.20
   6  11  -5   27.50   13.30
  -6 -11   5   63.39   17.10
   5  11  -5   12.10   10.70
   5  11  -5   15.80   12.00
  -5 -11   5    0.40   10.00
   4  11  -5   29.60   12.90
   4  11  -5    5.00   11.10
  -4 -11   5   17.00   12.20
   3  11  -5    3.50   10.80
   3  11  -5   -2.60    9.70
  -3 -11   5    4.00   10.90
  -3 -11   5   -4.40    8.30
   2  11  -5   16.20   10.90
   2  11  -5    0.60   10.90
  -2 -11   5   -1.10    9.90
  -2 -11   5   -4.40    8.70
  -2 -11   5   -1.90   12.40
   1  11  -5   56.89   15.90
   1  11  -5   52.39   14.60
  -1 -11   5   46.10   13.50
  -1 -11   5   43.30   14.00
  -1 -11   5   31.10   14.80
   0  11  -5    8.60   12.30
   0 -11   5   -3.90   12.10
   7  10  -5   21.20   11.70
   7  10  -5   34.70   13.40
  -7 -10   5   35.90   13.40
   6  10  -5   22.10   12.00
   6  10  -5   26.50   12.70
  -6 -10   5    7.50   10.10
   5  10  -5   12.50   11.20
   5  10  -5   20.20   11.70
  -5 -10   5    4.10   10.70
  -5 -10   5   14.30   10.90
   4  10  -5   10.00    9.90
   4  10  -5  -10.70    8.20
  -4 -10   5   -4.20    7.10
  -4 -10   5   -0.80    9.60
   3  10  -5    5.20    9.60
   3  10  -5  -14.00    8.20
  -3 -10   5   -2.00    7.40
  -3 -10   5   -2.40    9.40
   2  10  -5   13.70   10.00
   2  10  -5   33.10   12.20
  -2 -10   5   25.70   10.10
  -2 -10   5   20.80   10.90
   1  10  -5   36.20   13.10
  -1 -10   5   47.70   12.90
  -1 -10   5   38.00   12.70
  -1 -10   5   22.50   11.00
   0  10  -5   17.30   11.90
   0 -10   5   -9.40   11.60
   0 -10   5   15.70   10.10
  -1  10  -5   46.50   14.80
   1 -10   5   32.20   15.60
  -2  10  -5   18.20   13.80
   2 -10   5   11.40   12.50
   8   9  -5   17.40   12.10
   8   9  -5   29.40   13.10
  -8  -9   5   14.80   12.50
   7   9  -5  129.09   20.00
   7   9  -5  140.19   19.90
  -7  -9   5  141.99   20.70
   6   9  -5    1.30    9.50
   6   9  -5    4.50    8.30
  -6  -9   5   27.90   11.60
   5   9  -5   12.40    9.40
   5   9  -5    2.70    8.70
  -5  -9   5    8.50    8.80
  -5  -9   5    0.30    6.50
   4   9  -5   38.50   12.00
   4   9  -5   19.50    9.40
  -4  -9   5   50.19   10.00
  -4  -9   5   50.59   12.70
   3   9  -5   42.70   11.80
   3   9  -5   43.40   12.20
  -3  -9   5   32.30   10.60
  -3  -9   5   36.60    9.80
   2   9  -5   13.90    9.20
   2   9  -5   18.90    9.80
  -2  -9   5   27.10    8.90
  -2  -9   5   33.50   10.70
   1   9  -5   42.00    8.30
   1   9  -5   17.80    9.80
  -1  -9   5   19.20   10.10
  -1  -9   5   38.80   12.40
  -1  -9   5    6.50    8.00
   0   9  -5   26.00   11.20
   0   9  -5   46.90    9.30
   0  -9   5   52.89   11.50
   0  -9   5   56.79   13.90
   0  -9   5   37.60   11.20
  -1   9  -5    0.80    5.80
  -1   9  -5   -0.50   10.10
   1  -9   5  -15.60   10.00
   1  -9   5   12.00    8.30
  -2   9  -5   43.20   10.50
  -2   9  -5   18.90   12.20
   2  -9   5   -0.50   10.20
  -3   9  -5    4.10   10.60
  -3   9  -5   -1.80    7.80
   3  -9   5  -14.00   10.20
  -4   9  -5    1.70    9.20
  -4   9  -5    8.30   11.90
   4  -9   5   28.50   14.90
   9   8  -5    1.60   13.10
   9   8  -5   21.20   14.10
  -9  -8   5   16.50   11.70
  -9  -8   5   13.40   11.80
   8   8  -5   67.09   15.80
   8   8  -5   45.20   14.30
  -8  -8   5  100.29   17.90
   7   8  -5   31.60   12.40
   7   8  -5   30.90    9.50
   7   8  -5   34.50   13.20
  -7  -8   5   32.70   12.90
   6   8  -5    1.60    8.40
   6   8  -5    0.10    5.30
   6   8  -5    6.50    9.00
  -6  -8   5   10.80    9.30
  -6  -8   5    6.20    6.20
   5   8  -5    5.20    5.70
   5   8  -5   -2.20    7.40
   5   8  -5    4.80    8.40
  -5  -8   5    1.90    8.10
  -5  -8   5   13.90    6.50
   4   8  -5    8.30    5.00
   4   8  -5   -2.30    7.70
   4   8  -5    0.00    6.70
  -4  -8   5   -9.00    8.00
  -4  -8   5    9.80    6.00
   3   8  -5   17.30    9.10
   3   8  -5   13.30    4.70
   3   8  -5    5.60    7.60
  -3  -8   5   14.00    8.90
  -3  -8   5   14.20    6.60
   2   8  -5   63.89    7.60
   2   8  -5   51.79   11.50
   2   8  -5   51.99   11.40
  -2  -8   5   57.99    9.80
  -2  -8   5   67.39   11.90
   1   8  -5  171.48   12.20
   1   8  -5  181.18   19.10
  -1  -8   5  148.09   16.50
  -1  -8   5  174.58   15.30
   0   8  -5    3.10    5.20
   0   8  -5    2.50    7.40
   0  -8   5   28.10   11.00
   0  -8   5    6.40    7.30
   0  -8   5    5.10    6.90
  -1   8  -5   69.59   13.40
  -1   8  -5   49.50    9.50
   1  -8   5   41.40    9.50
   1  -8   5   49.50   12.10
  -2   8  -5   28.80   11.10
  -2   8  -5   52.19   10.70
   2  -8   5   54.49   11.20
   2  -8   5   58.49   12.30
  -3   8  -5   31.50   11.60
  -3   8  -5   38.80   10.30
   3  -8   5   26.30   13.30
   3  -8   5   29.70   11.30
  -4   8  -5    2.70    8.50
  -4   8  -5    4.10   10.70
   4  -8   5    4.00   11.10
  -5   8  -5   -4.50    9.40
  -5   8  -5    4.40   12.80
   5  -8   5    5.30   12.70
   9   7  -5   58.69   16.70
  -9  -7   5  103.39   19.00
  -9  -7   5   88.99   16.50
   8   7  -5   26.70   12.70
   8   7  -5   21.70   13.70
   8   7  -5   11.60    8.40
  -8  -7   5   56.09   13.80
   7   7  -5   15.40    8.00
   7   7  -5   21.20   10.50
   7   7  -5   21.30   11.00
  -7  -7   5   23.90   10.40
  -7  -7   5   25.60    8.20
   6   7  -5   28.60    9.80
   6   7  -5   18.90    7.40
   6   7  -5   19.60    9.60
  -6  -7   5   25.50   11.10
  -6  -7   5   31.40    7.60
   5   7  -5    7.60    4.10
   5   7  -5    6.10    7.80
   5   7  -5    9.80    5.80
   5   7  -5    6.20    7.70
  -5  -7   5   16.20    6.20
  -5  -7   5    7.00    8.20
   4   7  -5   40.40    7.10
   4   7  -5   40.60    4.80
   4   7  -5   29.10    9.60
   4   7  -5   43.80    9.00
   4   7  -5   20.40    9.30
  -4  -7   5   47.90   11.80
  -4  -7   5   44.10    7.40
   3   7  -5   14.50    7.80
   3   7  -5   22.80    5.20
   3   7  -5   11.40    7.80
   3   7  -5    8.40    6.10
   3   7  -5   12.00    2.40
  -3  -7   5   12.80    8.40
  -3  -7   5   21.60    6.10
   2   7  -5  345.57   21.20
   2   7  -5  401.86   15.60
   2   7  -5  377.46   21.30
  -2  -7   5  367.06   21.40
  -2  -7   5  363.36   18.90
   1   7  -5   40.90    4.50
   1   7  -5   42.60    7.20
   1   7  -5   46.60    4.00
   1   7  -5   64.79   11.30
  -1  -7   5   43.30    8.30
  -1  -7   5   36.10    9.50
   0   7  -5    4.30    5.00
   0   7  -5   15.40    7.50
   0  -7   5    4.00    6.30
   0  -7   5   12.50    6.80
   0  -7   5  -20.40    5.20
  -1   7  -5    7.20    7.50
  -1   7  -5    6.00    5.80
   1  -7   5    4.50    8.20
   1  -7   5   -6.00    5.80
  -2   7  -5   12.90    8.00
  -2   7  -5    4.70    6.50
   2  -7   5   -5.40    4.70
   2  -7   5   -2.20    7.70
   2  -7   5   -8.00    5.50
  -3   7  -5   28.40   10.90
  -3   7  -5   27.70    9.20
   3  -7   5   19.50   11.90
   3  -7   5   44.60    9.40
   3  -7   5   27.00   10.00
  -4   7  -5   27.90   10.50
  -4   7  -5   14.90    9.20
   4  -7   5    0.90   10.30
   4  -7   5   37.10   10.90
  -5   7  -5   20.90   11.60
  -5   7  -5   30.20   12.00
   5  -7   5   26.30   13.50
  -6   7  -5   16.10   11.10
   6  -7   5   16.80   14.60
  -9  -6   5   47.90   14.70
  -9  -6   5   53.29   15.50
   8   6  -5   26.60   13.00
   8   6  -5   24.70   12.30
   8   6  -5   41.80   11.20
  -8  -6   5   45.80   13.30
  -8  -6   5   33.50    9.60
  -8  -6   5   51.99   12.20
   7   6  -5   10.50    6.90
   7   6  -5   28.80    8.10
   7   6  -5   14.60   10.20
   7   6  -5   10.50    9.50
  -7  -6   5   25.10   10.10
  -7  -6   5   22.90    7.10
   6   6  -5  -11.00    6.30
   6   6  -5    7.80    6.60
   6   6  -5    2.40    5.10
   6   6  -5    1.00    7.30
  -6  -6   5   -0.80    7.60
  -6  -6   5   -2.40    4.80
   5   6  -5    5.50    5.60
   5   6  -5   -0.40    7.30
   5   6  -5    6.80    7.80
   5   6  -5   13.50    4.70
  -5  -6   5   10.50    8.00
  -5  -6   5   14.30    5.20
   4   6  -5   72.09   10.00
   4   6  -5   63.39    6.40
   4   6  -5   47.50    9.30
   4   6  -5   53.59   10.10
   4   6  -5   74.99    8.90
  -4  -6   5   68.39    8.10
  -4  -6   5   63.49    6.10
  -4  -6   5   56.39   10.50
   3   6  -5  296.17   19.10
   3   6  -5  340.97   19.90
   3   6  -5  345.57   18.30
   3   6  -5  345.47   13.20
   3   6  -5  364.46   16.20
  -3  -6   5  359.26   16.50
  -3  -6   5  348.87   19.90
   2   6  -5    7.30    3.70
   2   6  -5   10.30    6.80
   2   6  -5    0.40    2.10
   2   6  -5    4.50    6.10
  -2  -6   5   -4.30    6.00
  -2  -6   5    0.80    4.30
   1   6  -5   11.00    3.50
   1   6  -5    9.10    5.00
   1   6  -5   12.60    3.00
   1   6  -5    3.90    5.90
  -1  -6   5    5.10    6.40
  -1  -6   5   16.00    5.60
   0   6  -5  131.09   10.50
   0   6  -5  105.49   12.10
   0  -6   5  140.29   13.70
   0  -6   5  137.89   13.50
   0  -6   5  124.49   11.80
  -1   6  -5    6.60    6.40
  -1   6  -5   -1.60    5.00
   1  -6   5   15.80    7.50
   1  -6   5    8.10    6.10
  -2   6  -5  108.69   11.90
  -2   6  -5   84.29   12.10
   2  -6   5  102.79   13.30
   2  -6   5   97.69   10.60
   2  -6   5  104.79    8.70
  -3   6  -5   52.39   10.40
  -3   6  -5   41.80    9.40
   3  -6   5   48.40    8.00
   3  -6   5   34.20    7.80
   3  -6   5   37.70   10.60
   3  -6   5   32.10    9.50
  -4   6  -5   -2.00    6.50
  -4   6  -5   20.10    8.90
   4  -6   5   -1.90    7.50
   4  -6   5    8.70    9.80
   4  -6   5    9.80    7.00
  -5   6  -5   13.10   10.10
  -5   6  -5   13.00    9.20
   5  -6   5   11.70    9.10
   5  -6   5   17.80    8.80
   5  -6   5   19.40   10.80
  -6   6  -5    3.60   11.30
  -6   6  -5   -9.60    7.70
   6  -6   5   12.00   11.20
   7  -6   5    8.50   12.60
   9   5  -5  100.39   16.60
  -9  -5   5   95.69   16.30
  -9  -5   5  142.29   19.60
   8   5  -5    8.80    8.20
   8   5  -5   -1.80    7.00
  -8  -5   5   -9.00    9.90
  -8  -5   5   -7.10    6.30
  -8  -5   5    8.20    8.30
   7   5  -5  -10.80    7.80
   7   5  -5   -0.90    6.60
   7   5  -5   -5.20    8.10
   7   5  -5   11.30    7.00
  -7  -5   5    0.00    8.60
  -7  -5   5    4.10    5.70
  -7  -5   5   11.30    8.30
   6   5  -5   18.30    9.10
   6   5  -5   12.90    6.10
   6   5  -5   12.80    6.80
   6   5  -5   10.90    8.60
  -6  -5   5   19.60    8.90
  -6  -5   5   16.40    5.70
   5   5  -5    1.70    6.20
   5   5  -5    7.70    7.60
   5   5  -5    0.50    5.20
   5   5  -5    1.10    4.30
  -5  -5   5    2.40    4.50
  -5  -5   5   -8.80    6.40
   4   5  -5   47.90    6.10
   4   5  -5   36.90    9.40
   4   5  -5   34.00    8.80
   4   5  -5   46.90    7.40
  -4  -5   5   38.90    9.20
  -4  -5   5   54.99    6.70
   3   5  -5  217.58   10.60
   3   5  -5  201.48   14.90
   3   5  -5  252.37   12.90
   3   5  -5  214.58   14.40
  -3  -5   5  231.38   10.30
  -3  -5   5  246.98   12.00
  -3  -5   5  256.27   16.10
   2   5  -5   32.60    5.10
   2   5  -5   33.40    4.10
   2   5  -5   22.60    6.50
   2   5  -5   35.50    7.90
   2   5  -5   44.10    6.70
  -2  -5   5   42.60    8.80
  -2  -5   5   40.90    5.80
  -2  -5   5   43.60    5.30
   1   5  -5   73.69    5.50
   1   5  -5   80.89    6.30
   1   5  -5   74.29   10.00
   1   5  -5   86.09    8.30
  -1  -5   5   84.59    5.70
  -1  -5   5   85.19   10.40
  -1  -5   5   76.39    6.80
  -1  -5   5   85.59    8.30
   0   5  -5  245.58   13.20
   0   5  -5  264.97   15.20
   0  -5   5  253.37   14.90
   0  -5   5  238.08   13.70
   0  -5   5  249.38   14.50
  -1   5  -5  241.38   15.00
  -1   5  -5  240.78   13.40
   1  -5   5  213.08   13.50
   1  -5   5  223.68   14.60
  -2   5  -5   81.49   10.10
  -2   5  -5   80.19   10.40
   2  -5   5   85.79    7.40
   2  -5   5   95.49   10.10
   2  -5   5   75.49   10.30
  -3   5  -5   -0.40    5.80
  -3   5  -5   -9.60    4.70
   3  -5   5   -2.60    6.20
   3  -5   5    5.70    4.90
   3  -5   5    1.10    4.90
   3  -5   5    5.50    6.90
  -4   5  -5   47.50    9.80
  -4   5  -5   86.39   12.00
   4  -5   5   67.79    9.60
   4  -5   5   50.79    7.80
   4  -5   5   42.50   11.20
   4  -5   5   50.29    9.80
  -5   5  -5   -0.60    7.00
  -5   5  -5   16.10    8.70
   5  -5   5    6.40    7.30
   5  -5   5   14.10    9.60
   5  -5   5  -13.20    6.20
  -6   5  -5   53.69   13.40
  -6   5  -5   35.30   11.80
   6  -5   5   53.59   13.80
   6  -5   5   41.50   11.00
   6  -5   5   70.59   12.80
  -7   5  -5    2.00    8.90
   7  -5   5   -0.70   12.90
   7  -5   5    2.40   11.50
  10   4  -5   64.79   17.20
 -10  -4   5   83.69   15.70
 -10  -4   5   69.19   17.60
   9   4  -5  -14.90    7.30
   9   4  -5    2.70   11.70
  -9  -4   5    7.10    9.40
  -9  -4   5   11.80    9.50
  -9  -4   5    3.20    8.10
  -9  -4   5   26.10   11.30
   8   4  -5   19.90    9.60
   8   4  -5   18.60   10.90
   8   4  -5   22.70    9.80
  -8  -4   5   10.60    7.80
  -8  -4   5   18.70   11.60
  -8  -4   5   23.00    9.70
   7   4  -5   18.30    8.00
   7   4  -5   11.40    7.70
   7   4  -5   11.70    9.60
  -7  -4   5   14.30    6.90
  -7  -4   5    3.40    7.40
  -7  -4   5   -2.20    9.10
   6   4  -5   -1.90    7.40
   6   4  -5    3.30    6.20
   6   4  -5    5.70    7.20
   6   4  -5    5.50    5.60
   6   4  -5  -10.70    5.70
  -6  -4   5    1.20    6.80
  -6  -4   5    3.40    4.80
  -6  -4   5    3.00    7.10
   5   4  -5  897.61   31.80
   5   4  -5  830.62   32.90
   5   4  -5  773.72   34.40
   5   4  -5  793.72   34.70
   5   4  -5  840.22   32.90
  -5  -4   5  844.92   30.40
  -5  -4   5  865.51   34.60
   4   4  -5   22.60    6.90
   4   4  -5   27.40    8.00
   4   4  -5   37.00    6.00
   4   4  -5   38.80    7.40
   4   4  -5   27.60    6.50
  -4  -4   5   34.20    5.40
  -4  -4   5   27.30    7.90
   3   4  -5  379.36   18.30
   3   4  -5  307.87   17.40
   3   4  -5  339.87   15.70
   3   4  -5  354.86   14.50
  -3  -4   5  358.66   14.20
  -3  -4   5  347.77   17.80
  -3  -4   5  339.27   14.00
   2   4  -5   46.00    7.50
   2   4  -5   35.00    6.90
   2   4  -5   36.90    5.20
   2   4  -5   41.20    4.80
   2   4  -5   38.60    4.40
  -2  -4   5   43.50    4.90
  -2  -4   5   37.20    4.60
  -2  -4   5   37.90    7.20
   1   4  -5  796.52   28.90
   1   4  -5  782.42   26.70
   1   4  -5  763.32   27.40
   1   4  -5  778.32   25.60
   1   4  -5  804.62   29.70
  -1  -4   5  782.92   26.80
  -1  -4   5  774.62   29.60
  -1  -4   5  797.52   26.90
  -1  -4   5  788.72   25.00
   0   4  -5  165.88    9.80
   0   4  -5  141.99   10.60
   0   4  -5  147.29   10.70
   0  -4   5  145.99   10.30
   0  -4   5  149.59    7.20
   0  -4   5  142.59    9.40
   0  -4   5  160.08   10.60
  -1   4  -5  100.19    9.50
  -1   4  -5   60.89    8.10
   1  -4   5   74.29    9.20
   1  -4   5   83.39    9.10
  -2   4  -5   19.40    5.90
  -2   4  -5   19.80    6.30
   2  -4   5   23.30    6.10
   2  -4   5   24.80    6.80
   2  -4   5   32.50    4.80
   2  -4   5   33.50    5.30
  -3   4  -5   61.29    8.70
  -3   4  -5   47.10    8.10
   3  -4   5   51.19    7.50
   3  -4   5   49.70    6.80
   3  -4   5   47.50    5.80
   3  -4   5   55.29    9.70
   3  -4   5   56.79    9.20
  -4   4  -5   12.20    6.30
  -4   4  -5    1.30    6.20
   4  -4   5   -4.10    5.90
   4  -4   5   16.10    7.80
   4  -4   5    2.50    3.80
   4  -4   5   -2.20    4.40
  -5   4  -5  105.59   12.10
  -5   4  -5   90.09   12.80
   5  -4   5  136.99   13.60
   5  -4   5  106.79   12.40
   5  -4   5  108.69   14.90
  -6   4  -5   18.80    9.30
  -6   4  -5   22.60    9.30
   6  -4   5   12.20   10.50
   6  -4   5   10.50    8.80
   6  -4   5   35.10    9.90
   6  -4   5   25.10    8.80
  -7   4  -5    4.30   12.70
  -7   4  -5    2.20    8.50
   7  -4   5   -4.90    7.20
   7  -4   5    3.70    9.50
   7  -4   5    2.50   11.00
  -8   4  -5   31.60   13.90
   8  -4   5   55.49   17.20
   8  -4   5   55.49   16.60
   8  -4   5   49.70   15.20
  10   3  -5    7.80   13.10
 -10  -3   5   -1.70    8.90
   9   3  -5    6.50   10.90
   9   3  -5   -4.30    9.10
  -9  -3   5    1.10    8.40
  -9  -3   5   37.30   12.60
   8   3  -5   -8.90    9.40
   8   3  -5    9.40    7.70
   8   3  -5    7.30    8.90
  -8  -3   5    4.30    7.30
  -8  -3   5    4.40    9.50
   7   3  -5   29.10    8.40
   7   3  -5   12.20    8.70
   7   3  -5   17.80    8.80
  -7  -3   5   16.60    9.60
  -7  -3   5   28.90    8.60
   6   3  -5  121.59   13.10
   6   3  -5  119.89   12.50
   6   3  -5  122.89   12.80
  -6  -3   5  143.39   14.40
  -6  -3   5  147.69   14.40
   5   3  -5   -8.10    5.50
   5   3  -5    3.90    5.60
   5   3  -5   -9.50    4.50
   5   3  -5    3.10    6.70
   5   3  -5    7.10    6.90
  -5  -3   5   -9.40    5.00
  -5  -3   5    9.50    6.60
   4   3  -5  184.38   11.80
   4   3  -5  183.28   13.50
   4   3  -5  167.48   11.60
   4   3  -5  162.18   12.90
   4   3  -5  172.88   11.10
  -4  -3   5  190.88   12.80
  -4  -3   5  176.08    9.80
   3   3  -5   11.10    4.40
   3   3  -5    5.70    4.80
   3   3  -5   12.00    5.30
   3   3  -5   15.20    4.20
   3   3  -5    9.40    4.30
  -3  -3   5   13.80    3.70
  -3  -3   5    4.70    5.30
  -3  -3   5   10.70    2.90
   2   3  -5  258.57   11.00
   2   3  -5  250.57   13.50
   2   3  -5  240.78   10.90
   2   3  -5  246.58   13.00
   2   3  -5  252.77   11.90
  -2  -3   5  268.27   13.20
  -2  -3   5  243.08   13.50
  -2  -3   5  259.37   10.70
  -2  -3   5  244.68    9.80
  -2  -3   5  263.27   10.90
   1   3  -5 2485.95   74.09
   1   3  -5 2523.85   76.19
   1   3  -5 2443.36   73.69
   1   3  -5 2547.65   75.59
   1   3  -5 2505.85   76.99
  -1  -3   5 2468.25   73.69
  -1  -3   5 2444.36   77.19
  -1  -3   5 2465.05   75.19
  -1  -3   5 2441.16   74.99
  -1  -3   5 2494.65   72.99
   0   3  -5    1.80    3.40
   0   3  -5    4.50    2.70
   0   3  -5    1.50    3.40
   0   3  -5    1.90    3.40
   0  -3   5    2.00    2.90
   0  -3   5    2.40    2.70
   0  -3   5    1.80    2.00
   0  -3   5    2.30    1.20
   0  -3   5    8.80    3.90
   0  -3   5    6.30    4.20
   0  -3   5   -0.50    2.90
  -1   3  -5  133.09    8.80
  -1   3  -5  116.79    7.90
  -1   3  -5  121.99    8.30
  -1   3  -5  108.59    8.30
   1  -3   5  119.29    8.30
   1  -3   5  121.89    8.60
   1  -3   5  116.09    8.80
   1  -3   5  123.49    5.30
  -2   3  -5  105.39    9.80
  -2   3  -5   85.79    6.80
  -2   3  -5   87.29    7.80
   2  -3   5  111.29    9.30
   2  -3   5   92.79    6.20
   2  -3   5   95.89    6.10
   2  -3   5   95.19    8.00
  -3   3  -5   41.10    5.60
  -3   3  -5   49.40    7.60
  -3   3  -5   45.00    6.80
   3  -3   5   51.79    4.80
   3  -3   5   47.30    6.60
   3  -3   5   55.29    8.20
   3  -3   5   45.80    6.00
   3  -3   5   43.70    8.20
  -4   3  -5   77.99   10.20
  -4   3  -5   56.79    6.00
  -4   3  -5   66.69    8.70
   4  -3   5   63.49    6.70
   4  -3   5   67.09   10.40
   4  -3   5   71.99    8.40
   4  -3   5   51.39    4.50
   4  -3   5   72.79    9.40
  -5   3  -5   13.50    7.00
  -5   3  -5    6.40    6.10
   5  -3   5   13.30    6.30
   5  -3   5   18.00    6.70
   5  -3   5   12.00    7.80
  -6   3  -5   96.49   11.90
  -6   3  -5  101.09   13.50
   6  -3   5   82.79   14.40
   6  -3   5  103.49   13.70
   6  -3   5  115.79   13.50
   6  -3   5   78.59   11.50
  -7   3  -5   73.99   12.50
  -7   3  -5   64.29   13.30
   7  -3   5  104.09   15.00
   7  -3   5   75.39   14.20
   7  -3   5   99.29   16.10
   7  -3   5   77.09   11.40
  -8   3  -5   -8.50    9.40
   8  -3   5    2.20    8.60
   8  -3   5    2.90   10.90
   8  -3   5   -5.50   11.60
  10   2  -5   88.99   19.40
   9   2  -5   65.29   12.80
   9   2  -5   37.30   13.40
  -9  -2   5   46.60   12.40
  -9  -2   5   47.90   14.00
   8   2  -5   25.40   10.10
   8   2  -5   22.70    9.90
   8   2  -5   20.90    9.60
   8   2  -5   26.80    9.40
  -8  -2   5   26.50    8.30
  -8  -2   5   36.40   11.10
   7   2  -5    6.60    7.80
   7   2  -5    6.00    7.20
   7   2  -5    5.30    6.90
   7   2  -5   20.80    8.90
  -7  -2   5   15.00    6.80
  -7  -2   5   15.50    8.80
   6   2  -5   -5.90    5.10
   6   2  -5    3.60    6.10
   6   2  -5   -7.20    5.30
   6   2  -5    4.90    7.40
  -6  -2   5    5.50    5.70
  -6  -2   5    2.40    6.60
   5   2  -5  286.57   16.60
   5   2  -5  273.17   16.00
   5   2  -5  285.37   14.50
   5   2  -5  273.07   16.60
  -5  -2   5  289.27   15.80
  -5  -2   5  291.37   16.70
   4   2  -5  246.48   13.90
   4   2  -5  234.08   15.10
   4   2  -5  235.78   13.70
   4   2  -5  238.28   15.10
   4   2  -5  257.37   13.70
  -4  -2   5  249.97   13.60
  -4  -2   5  233.88   11.60
  -4  -2   5  229.28   13.80
   3   2  -5   56.29    8.20
   3   2  -5   51.69    6.60
   3   2  -5   42.50    7.00
   3   2  -5   49.30    6.10
   3   2  -5   54.89    6.70
  -3  -2   5   64.59    7.80
  -3  -2   5   53.99    5.30
   2   2  -5  676.03   24.70
   2   2  -5  651.93   23.10
   2   2  -5  707.03   25.30
   2   2  -5  674.53   23.80
   2   2  -5  673.33   22.90
  -2  -2   5  664.23   20.90
  -2  -2   5  656.73   22.70
  -2  -2   5  700.53   25.90
  -2  -2   5  645.94   24.10
  -2  -2   5  661.53   24.90
  -2  -2   5  669.83   22.90
   1   2  -5  567.94   19.50
   1   2  -5  589.24   20.50
   1   2  -5  550.34   17.50
   1   2  -5  545.75   20.90
   1   2  -5  575.34   18.40
   1   2  -5  577.74   21.10
  -1  -2   5  584.54   19.40
  -1  -2   5  573.84   20.10
  -1  -2   5  553.94   20.70
  -1  -2   5  580.94   20.10
  -1  -2   5  568.24   18.30
  -1  -2   5  564.04   20.10
  -1  -2   5  563.84   17.50
  -1  -2   5  549.35   21.30
   0   2  -5  140.89    8.10
   0   2  -5  142.89    8.00
   0   2  -5  138.09    6.60
   0   2  -5  138.69    8.00
   0  -2   5  137.69    7.60
   0  -2   5  143.79    8.50
   0  -2   5  136.19    7.70
   0  -2   5  132.09    7.50
  -1   2  -5   57.29    6.20
  -1   2  -5   32.90    4.50
  -1   2  -5   33.30    4.40
  -1   2  -5   43.80    5.40
  -1   2  -5   53.59    6.20
   1  -2   5   41.60    2.50
   1  -2   5   42.30    5.30
   1  -2   5   37.50    5.30
   1  -2   5   48.80    5.00
   1  -2   5   44.40    5.90
  -2   2  -5    3.80    3.10
  -2   2  -5    5.00    4.10
  -2   2  -5    5.10    3.00
   2  -2   5    5.30    2.00
   2  -2   5    7.50    2.50
   2  -2   5    5.40    4.20
   2  -2   5    5.00    1.50
   2  -2   5    7.80    4.10
   2  -2   5    7.00    4.40
  -3   2  -5   55.79    6.10
  -3   2  -5   46.10    7.00
  -3   2  -5   43.00    5.50
   3  -2   5   51.09    7.50
   3  -2   5   40.80    3.50
   3  -2   5   39.30    5.30
   3  -2   5   37.00    2.90
   3  -2   5   47.70    6.00
   3  -2   5   43.90    7.40
  -4   2  -5   76.19    8.10
  -4   2  -5   75.49    6.60
  -4   2  -5   87.79   10.50
   4  -2   5   83.09   10.70
   4  -2   5   89.69    9.70
   4  -2   5   84.09    8.60
  -5   2  -5  200.48   14.30
  -5   2  -5  173.48    9.60
   5  -2   5  215.38   14.60
   5  -2   5  172.98   13.00
   5  -2   5  199.18   16.00
   5  -2   5  191.08   13.10
  -6   2  -5  142.99   15.00
   6  -2   5  132.69   14.80
   6  -2   5   89.99   13.60
   6  -2   5  136.79   14.00
   6  -2   5  127.59   13.30
  -7   2  -5   14.20    8.80
   7  -2   5   18.60   11.40
   7  -2   5    5.50    8.80
   7  -2   5   26.90    8.40
   7  -2   5   22.20    9.40
  -8   2  -5   18.30   10.50
   8  -2   5   18.80    9.90
   8  -2   5  -19.60    8.80
   8  -2   5   18.40   10.50
  -9   2  -5   -3.70    9.10
   9  -2   5   12.80   11.40
   9  -2   5   -7.60   10.10
   9  -2   5   12.30   13.90
   9   1  -5    0.60    8.90
   9   1  -5   12.50   12.60
  -9  -1   5   -8.80    8.00
  -9  -1   5   -4.30   10.50
   8   1  -5   34.20   10.10
   8   1  -5   30.90   11.50
   8   1  -5   35.50   11.60
   8   1  -5   11.40   10.30
  -8  -1   5   33.50   10.40
  -8  -1   5   31.70    9.90
   7   1  -5  -11.40    7.10
   7   1  -5   14.90    7.90
   7   1  -5    6.20    8.50
   7   1  -5    0.90    7.00
  -7  -1   5    4.90    5.40
  -7  -1   5    1.70    7.80
   6   1  -5   64.79   10.50
   6   1  -5   80.69   10.20
   6   1  -5   83.29   11.00
   6   1  -5   74.99   11.20
  -6  -1   5   64.79   10.80
  -6  -1   5   88.09    9.80
   5   1  -5  310.57   17.50
   5   1  -5  305.87   17.20
   5   1  -5  337.37   15.80
   5   1  -5  314.07   18.20
  -5  -1   5  324.07   18.10
  -5  -1   5  340.37   15.80
   4   1  -5   -0.90    4.30
   4   1  -5    7.90    5.10
   4   1  -5    2.90    4.60
   4   1  -5    0.90    3.70
  -4  -1   5   -3.10    4.70
  -4  -1   5    6.10    3.60
  -4  -1   5   -5.00    3.70
  -4  -1   5    1.30    3.00
   3   1  -5   88.09    8.20
   3   1  -5   80.19    7.50
   3   1  -5   75.69    5.50
   3   1  -5   75.69    7.40
  -3  -1   5   82.89    7.90
  -3  -1   5   89.39    8.70
  -3  -1   5   79.79    6.00
  -3  -1   5   72.69    5.40
   2   1  -5   96.49    6.80
   2   1  -5   86.89    7.10
   2   1  -5   91.39    6.90
   2   1  -5   85.89    7.00
   2   1  -5   88.59    8.00
   2   1  -5   92.79    6.70
  -2  -1   5   94.29    7.10
  -2  -1   5   91.29    6.20
  -2  -1   5   89.69    7.00
  -2  -1   5   79.29    6.90
  -2  -1   5   84.99    4.60
  -2  -1   5  100.49    8.50
   1   1  -5   76.69    6.30
   1   1  -5  100.09    7.20
   1   1  -5   83.39    5.20
   1   1  -5   90.39    6.00
   1   1  -5   77.99    5.90
  -1  -1   5   79.89    5.70
  -1  -1   5   85.29    5.80
  -1  -1   5   85.39    6.50
  -1  -1   5   89.39    5.70
  -1  -1   5   85.79    6.20
  -1  -1   5   96.79    7.10
   0   1  -5 1078.29   33.70
   0   1  -5 1085.19   32.60
   0   1  -5 1028.00   33.70
   0   1  -5 1060.59   34.60
   0  -1   5 1071.59   32.70
   0  -1   5 1055.69   33.60
   0  -1   5 1072.09   33.90
   0  -1   5 1085.29   34.90
   0  -1   5 1090.09   33.70
  -1   1  -5   53.49    4.60
  -1   1  -5   50.69    4.10
  -1   1  -5   64.59    6.00
  -1   1  -5   56.19    5.70
  -1   1  -5   49.50    3.00
   1  -1   5   59.49    6.30
   1  -1   5   79.09    6.90
   1  -1   5   50.29    4.00
   1  -1   5   46.50    3.90
   1  -1   5   52.09    5.30
   1  -1   5   61.49    5.80
  -2   1  -5    2.80    2.30
  -2   1  -5    4.70    3.70
  -2   1  -5    4.80    3.60
  -2   1  -5    0.20    2.90
  -2   1  -5    1.80    2.00
   2  -1   5    4.30    3.70
   2  -1   5    6.40    4.10
   2  -1   5    2.10    2.30
   2  -1   5    2.00    1.20
   2  -1   5    2.20    3.00
   2  -1   5    2.70    3.70
  -3   1  -5    2.20    3.50
  -3   1  -5    4.00    2.70
  -3   1  -5    0.90    3.70
  -3   1  -5    4.80    3.00
   3  -1   5   -0.70    3.30
   3  -1   5    7.20    4.90
   3  -1   5    0.70    3.00
   3  -1   5   -1.10    3.80
   3  -1   5    3.80    2.40
  -4   1  -5  256.97   12.50
  -4   1  -5  290.37   14.70
   4  -1   5  268.77   13.50
   4  -1   5  282.97   12.10
   4  -1   5  260.37   15.30
   4  -1   5  250.97   14.00
  -5   1  -5  390.76   18.70
  -5   1  -5  342.07   15.80
   5  -1   5  393.06   18.60
   5  -1   5  368.86   16.10
   5  -1   5  362.26   18.10
   5  -1   5  349.37   19.10
  -6   1  -5  192.78   14.70
   6  -1   5  184.78   14.60
   6  -1   5  167.28   14.20
   6  -1   5  140.99   15.40
   6  -1   5  175.08   13.20
  -7   1  -5   63.29   12.10
   7  -1   5   47.40   11.00
   7  -1   5   12.40   10.30
   7  -1   5   58.69   11.20
   7  -1   5   37.40    9.20
  -8   1  -5    1.50    7.90
   8  -1   5   15.80   11.50
   8  -1   5   14.30    8.50
   8  -1   5   26.70   10.80
   8  -1   5   18.10   12.20
  -9   1  -5    3.40    9.50
   9  -1   5    1.70   11.30
   9  -1   5    3.80   11.60
   9  -1   5   15.60   15.60
   9   0  -5   -7.60    8.90
   9   0  -5    0.60   12.60
  -9   0   5   -4.10    8.00
   8   0  -5    3.70   10.30
   8   0  -5  -10.50    8.10
   8   0  -5   -1.00    8.70
   8   0  -5    3.20    7.90
  -8   0   5   -3.60    8.50
  -8   0   5   -7.60    7.10
   7   0  -5    4.50    7.10
   7   0  -5    8.50    8.30
   7   0  -5    8.60    7.80
   7   0  -5    9.50    9.40
  -7   0   5    9.40    8.40
  -7   0   5   14.90    7.70
   6   0  -5   64.59    9.40
   6   0  -5   86.09   12.00
   6   0  -5   73.09   10.80
   6   0  -5   56.99   10.60
  -6   0   5   80.99    8.30
  -6   0   5   75.59   10.80
   5   0  -5   12.90    6.10
   5   0  -5    9.30    5.50
   5   0  -5   14.80    7.00
   5   0  -5   31.90    7.60
  -5   0   5   24.80    5.40
  -5   0   5   24.50    4.20
  -5   0   5   30.30    8.00
   4   0  -5  347.57   16.80
   4   0  -5  338.87   17.50
   4   0  -5  376.16   15.40
   4   0  -5  345.97   17.20
  -4   0   5  348.97   14.60
  -4   0   5  344.27   13.30
  -4   0   5  331.67   16.80
  -4   0   5  325.17   14.80
   3   0  -5    1.30    3.70
   3   0  -5    4.70    3.80
   3   0  -5    0.10    3.90
   3   0  -5    5.90    3.00
  -3   0   5    0.80    2.50
  -3   0   5   -2.90    2.90
  -3   0   5    0.30    2.60
  -3   0   5   -2.80    4.20
  -3   0   5   -3.50    1.80
  -3   0   5   -5.90    2.40
   2   0  -5  106.59    7.50
   2   0  -5   86.49    6.90
   2   0  -5  101.99    7.20
   2   0  -5  103.59    5.10
   2   0  -5  112.29    7.90
   2   0  -5  103.69    6.40
  -2   0   5  105.19    5.80
  -2   0   5  113.59    8.10
  -2   0   5  102.29    6.50
  -2   0   5  101.99    7.60
  -2   0   5  100.49    6.90
  -2   0   5  105.69    5.00
  -2   0   5  103.59    7.00
  -2   0   5   94.79    7.60
   1   0  -5  471.05   17.60
   1   0  -5  505.45   17.90
   1   0  -5  461.45   17.90
   1   0  -5  498.15   15.80
  -1   0   5  510.15   18.10
  -1   0   5  477.05   15.70
  -1   0   5  500.25   18.20
  -1   0   5  502.75   17.60
  -1   0   5  509.65   17.60
  -1   0   5  493.25   18.40
   0   0  -5   12.30    3.40
   0   0  -5    7.60    3.10
   0   0  -5   11.00    1.80
   0   0  -5    7.40    2.00
   0   0  -5   17.90    4.10
   0   0  -5   12.00    3.00
   0   0   5   12.30    2.30
   0   0   5    8.80    1.80
   0   0   5   10.30    4.50
   0   0   5   10.60    3.10
   0   0   5   13.70    3.00
   0   0   5   11.20    3.80
   0   0   5   18.90    3.40
  -1   0  -5   45.50    5.70
  -1   0  -5   44.50    4.90
  -1   0  -5   39.30    3.60
  -1   0  -5   36.90    4.30
  -1   0  -5   44.00    4.30
   1   0   5   30.50    3.60
   1   0   5   41.50    5.70
   1   0   5   36.80    2.80
   1   0   5   44.90    4.40
   1   0   5   39.00    5.20
   1   0   5   34.10    4.10
  -2   0  -5   23.70    2.80
  -2   0  -5   17.50    3.20
  -2   0  -5   17.10    4.20
  -2   0  -5   18.40    4.30
  -2   0  -5   20.90    2.00
  -2   0  -5   25.40    4.40
  -2   0  -5   22.10    4.10
   2   0   5   21.10    4.30
   2   0   5   17.70    4.40
   2   0   5   19.80    4.50
   2   0   5   17.90    3.60
   2   0   5   13.90    1.80
  -3   0  -5  114.59    6.60
  -3   0  -5  105.19    7.50
  -3   0  -5   98.69    7.00
  -3   0  -5   89.39    7.30
   3   0   5   98.59    6.70
   3   0   5   96.89    7.90
   3   0   5  107.99    8.20
   3   0   5   90.39    7.10
  -4   0  -5  934.31   32.80
  -4   0  -5  930.41   32.30
  -4   0  -5  967.40   32.60
  -4   0  -5  975.00   30.30
   4   0   5  922.61   34.60
   4   0   5  940.61   34.10
   4   0   5  938.51   33.40
   4   0   5  951.20   32.20
   4   0   5  952.30   33.10
  -5   0  -5   23.70    6.50
  -5   0  -5   32.20    5.00
   5   0   5   19.70    6.80
   5   0   5   26.90    7.60
   5   0   5   30.30    6.50
   5   0   5   24.90    6.50
   5   0   5   31.20    6.20
  -6   0  -5   71.79   10.10
   6   0   5   47.90    9.10
   6   0   5   58.39    8.50
   6   0   5   59.99   11.40
   6   0   5   59.59    9.00
   6   0   5   60.79    9.60
  -7   0  -5    2.70    6.90
   7   0   5    7.70    7.30
   7   0   5    3.00    6.90
   7   0   5    1.60    7.50
   7   0   5    8.40    8.90
  -8   0  -5    9.40    8.30
   8   0   5   -9.10    8.60
   8   0   5   11.70    9.40
   8   0   5   13.60   10.00
   8   0   5   -3.10    7.50
  -9   0  -5  150.08   20.50
   9   0   5  117.49   18.60
   9   0   5   78.09   16.20
   9   0   5  146.69   17.00
   9   0   5  176.18   22.60
 -10   0  -5   22.30   15.00
  10   0   5   13.20   12.40
  10   0   5    7.90   12.80
   9  -1  -5    6.80   10.30
   9  -1  -5  -14.50   11.60
  -9   1   5   -3.90    8.50
   8  -1  -5   23.20   10.60
   8  -1  -5   25.60   10.40
   8  -1  -5   14.30   12.20
  -8   1   5    0.70    8.40
  -8   1   5   12.60    9.70
   7  -1  -5  111.39   16.30
   7  -1  -5  116.59   14.30
   7  -1  -5  117.69   15.50
   7  -1  -5  173.28   18.00
  -7   1   5  134.99   15.00
  -7   1   5  179.58   18.60
   6  -1  -5   25.00    7.80
   6  -1  -5   31.50    8.60
   6  -1  -5   22.60    7.90
   6  -1  -5   25.70    8.80
  -6   1   5   37.70    9.00
  -6   1   5   29.30    8.50
   5  -1  -5  217.38   14.90
   5  -1  -5  195.58   13.80
   5  -1  -5  191.58   14.40
   5  -1  -5  193.18   13.10
  -5   1   5  182.38    9.30
  -5   1   5  192.28   14.30
  -5   1   5  179.28    8.30
   4  -1  -5   34.40    6.30
   4  -1  -5   40.80    7.90
   4  -1  -5   32.60    6.80
   4  -1  -5   28.20    6.30
  -4   1   5   41.60    5.20
  -4   1   5   28.30    7.00
  -4   1   5   29.90    3.20
   3  -1  -5    4.00    3.40
   3  -1  -5    4.20    2.50
   3  -1  -5    6.50    4.00
   3  -1  -5    7.60    4.30
   3  -1  -5    4.00    4.20
  -3   1   5    5.20    1.70
  -3   1   5    4.80    2.80
  -3   1   5    5.40    3.20
  -3   1   5   12.80    3.60
  -3   1   5    7.30    4.90
   2  -1  -5 1059.49   32.70
   2  -1  -5 1067.49   33.00
   2  -1  -5 1033.40   34.20
   2  -1  -5 1037.90   34.80
   2  -1  -5 1070.39   37.10
  -2   1   5 1039.10   35.30
  -2   1   5 1049.79   33.20
  -2   1   5 1058.09   32.60
  -2   1   5 1025.50   33.70
  -2   1   5  967.00   30.70
   1  -1  -5   40.40    4.80
   1  -1  -5   47.30    4.70
   1  -1  -5   50.59    5.10
   1  -1  -5   47.60    5.50
   1  -1  -5   43.50    3.50
  -1   1   5   42.40    4.60
  -1   1   5   40.50    4.20
  -1   1   5   43.90    3.30
  -1   1   5   42.70    5.20
  -1   1   5   55.69    6.20
   0  -1  -5  380.36   14.60
   0  -1  -5  385.36   14.10
   0  -1  -5  375.46   14.20
   0  -1  -5  372.96   13.50
   0  -1  -5  355.66   13.10
   0   1   5  394.06   14.80
   0   1   5  361.26   13.70
   0   1   5  372.06   13.30
   0   1   5  382.56   14.80
   0   1   5  376.66   13.40
  -1  -1  -5  231.78    9.30
  -1  -1  -5  237.18    9.90
  -1  -1  -5  231.38    9.90
  -1  -1  -5  223.28   10.40
  -1  -1  -5  225.48    9.40
  -1  -1  -5  222.28    9.10
   1   1   5  244.18    9.60
   1   1   5  222.38   10.10
   1   1   5  226.78    9.00
   1   1   5  221.18    9.50
   1   1   5  233.78   10.90
  -2  -1  -5   39.60    4.90
  -2  -1  -5   43.50    4.40
  -2  -1  -5   53.29    6.10
  -2  -1  -5   41.00    3.70
  -2  -1  -5   46.20    5.20
   2   1   5   41.50    3.90
   2   1   5   45.10    4.50
   2   1   5   51.59    5.70
   2   1   5   42.10    5.10
   2   1   5   43.90    3.70
  -3  -1  -5  750.22   26.50
  -3  -1  -5  743.93   26.00
  -3  -1  -5  776.12   25.20
  -3  -1  -5  745.73   25.50
  -3  -1  -5  762.12   22.80
  -3  -1  -5  731.63   23.70
   3   1   5  740.63   26.80
   3   1   5  763.22   25.30
   3   1   5  751.02   27.10
   3   1   5  757.92   26.30
   3   1   5  756.52   26.90
   3   1   5  747.33   25.20
  -4  -1  -5  107.19    5.60
  -4  -1  -5  126.49    8.20
  -4  -1  -5  114.69    5.90
  -4  -1  -5  110.59    8.30
   4   1   5  107.89    9.30
   4   1   5  113.49    9.80
   4   1   5  120.39    9.20
   4   1   5  117.19    8.70
  -5  -1  -5  165.48    9.00
  -5  -1  -5  175.58    8.10
  -5  -1  -5  197.48   11.80
   5   1   5  186.98   13.10
   5   1   5  193.48   12.60
   5   1   5  195.38   12.30
   5   1   5  174.48   12.50
   5   1   5  181.18   12.80
  -6  -1  -5   82.89   10.20
  -6  -1  -5   84.39   10.80
  -6  -1  -5   83.59    6.10
   6   1   5   98.39   10.80
   6   1   5   88.09   11.30
   6   1   5   80.69   11.60
   6   1   5   82.39   10.70
   6   1   5   70.99    9.80
  -7  -1  -5   10.10    4.50
  -7  -1  -5   17.70    7.50
   7   1   5   25.90    7.80
   7   1   5   21.90    8.50
   7   1   5   28.50    8.00
   7   1   5    8.60    8.00
   7   1   5    4.30    7.00
  -8  -1  -5   53.79   11.30
   8   1   5   52.79   12.90
   8   1   5   54.79   11.50
   8   1   5   53.89   12.90
   8   1   5   42.20   12.50
   8   1   5   57.99   10.80
  -9  -1  -5   41.50   13.90
   9   1   5   44.40   14.40
   9   1   5   48.60   15.20
   9   1   5   41.60   11.00
 -10  -1  -5    2.80   10.50
  10   1   5   17.00   12.30
  10   1   5   -3.80   11.70
   9  -2  -5   17.80   15.60
   8  -2  -5    2.90    9.00
   8  -2  -5   22.30   12.90
  -8   2   5   16.00   10.10
   7  -2  -5   15.50    9.90
   7  -2  -5   16.00    9.10
   7  -2  -5   -2.00    9.80
   7  -2  -5   12.70    9.80
  -7   2   5    0.90    7.70
  -7   2   5   10.70    8.80
   6  -2  -5  242.28   16.90
   6  -2  -5  246.38   17.50
   6  -2  -5  234.68   19.00
   6  -2  -5  269.27   18.90
  -6   2   5  259.07   17.20
  -6   2   5  221.88   16.70
   5  -2  -5  170.08   13.40
   5  -2  -5  192.38   14.80
   5  -2  -5  188.58   15.40
   5  -2  -5  196.98   12.20
   5  -2  -5  200.88   13.90
  -5   2   5  179.18   14.40
  -5   2   5  183.78   13.60
   4  -2  -5  149.29   12.70
   4  -2  -5  155.58   13.40
   4  -2  -5  152.18   11.40
   4  -2  -5  148.39   11.00
  -4   2   5  161.98   12.70
   3  -2  -5  820.82   30.20
   3  -2  -5  804.72   28.80
   3  -2  -5  763.42   25.40
   3  -2  -5  830.62   29.10
  -3   2   5  814.22   25.70
  -3   2   5  856.41   30.90
   2  -2  -5   13.10    3.80
   2  -2  -5   15.40    3.90
   2  -2  -5   11.70    4.40
   2  -2  -5   13.60    3.00
   2  -2  -5   10.00    4.00
  -2   2   5    4.30    4.50
  -2   2   5   11.70    2.40
  -2   2   5   10.10    3.10
   1  -2  -5  105.79    7.50
   1  -2  -5  114.09    7.90
   1  -2  -5  112.79    6.60
   1  -2  -5  117.99    7.40
  -1   2   5  121.29    6.80
  -1   2   5  106.79    4.40
  -1   2   5  111.99    7.10
  -1   2   5  110.19    4.40
  -1   2   5  124.69    7.00
  -1   2   5  117.79    8.30
   0  -2  -5  282.27   12.30
   0  -2  -5  281.07   12.00
   0  -2  -5  283.27   11.30
   0  -2  -5  282.47   10.30
   0  -2  -5  272.57   11.70
   0   2   5  285.47   11.20
   0   2   5  268.77   11.60
   0   2   5  281.97   10.40
   0   2   5  282.67   12.60
  -1  -2  -5  579.14   20.10
  -1  -2  -5  600.14   21.20
  -1  -2  -5  608.94   20.40
  -1  -2  -5  595.64   21.30
  -1  -2  -5  578.94   20.80
  -1  -2  -5  593.14   20.30
   1   2   5  588.54   18.90
   1   2   5  597.84   21.00
   1   2   5  607.24   21.20
   1   2   5  609.54   20.40
  -2  -2  -5  669.83   23.80
  -2  -2  -5  666.33   23.10
  -2  -2  -5  668.53   21.00
  -2  -2  -5  642.44   23.70
  -2  -2  -5  650.43   23.00
  -2  -2  -5  633.34   22.30
   2   2   5  650.63   22.80
   2   2   5  660.53   22.30
   2   2   5  649.14   23.10
   2   2   5  659.23   20.90
   2   2   5  667.63   22.80
   2   2   5  677.23   23.40
   2   2   5  669.23   21.40
  -3  -2  -5  123.19    5.90
  -3  -2  -5  110.39    6.60
  -3  -2  -5  114.99    6.90
   3   2   5  131.49    9.20
   3   2   5  121.49    8.40
   3   2   5  131.59    7.80
   3   2   5  126.19    8.70
   3   2   5  119.79    6.50
   3   2   5  123.69    6.10
   3   2   5  120.19    8.40
  -4  -2  -5  124.59   10.00
  -4  -2  -5  147.89    8.40
  -4  -2  -5  148.49    7.80
  -4  -2  -5  148.49    7.20
   4   2   5  141.69    9.60
   4   2   5  152.48   10.00
   4   2   5  140.89    7.40
   4   2   5  149.99   10.10
   4   2   5  129.89   10.10
   4   2   5  149.99   10.70
  -5  -2  -5   14.30    3.70
   5   2   5   21.60    6.20
   5   2   5   32.00    6.80
   5   2   5   23.10    7.00
  -6  -2  -5   19.00    6.60
  -6  -2  -5   32.40    7.00
   6   2   5   30.40    7.70
   6   2   5   13.10    6.90
   6   2   5   24.20    7.10
   6   2   5   21.60    8.80
  -7  -2  -5  127.59    9.30
  -7  -2  -5  167.38   12.60
   7   2   5  127.69   14.30
   7   2   5  143.59   15.70
   7   2   5  108.19   14.20
   7   2   5  132.79   14.20
  -8  -2  -5   10.20    7.70
   8   2   5   10.00   10.00
   8   2   5   10.90    7.80
   8   2   5    7.80    8.60
   8   2   5    5.50    9.30
  -9  -2  -5   78.09   14.40
   9   2   5   80.59   16.80
   9   2   5   91.89   14.20
   9   2   5   64.49   13.30
   9   2   5   46.30   14.80
 -10  -2  -5   47.10   14.30
  10   2   5   45.60   13.30
  10   2   5   34.70   14.30
  10   2   5   25.40   13.20
   8  -3  -5    9.50   11.00
   8  -3  -5    8.50   12.80
  -8   3   5    2.10    8.10
   7  -3  -5  108.09   16.70
   7  -3  -5  112.49   17.40
   7  -3  -5   84.79   13.40
  -7   3   5  136.49   17.30
  -7   3   5   93.09   13.80
   6  -3  -5   97.19   13.80
   6  -3  -5   72.59   13.60
   6  -3  -5   85.99   12.80
   6  -3  -5   96.39   14.30
  -6   3   5   68.99   12.50
  -6   3   5   95.39   12.60
   5  -3  -5   11.10    6.10
   5  -3  -5    5.60    7.40
   5  -3  -5   15.20    7.70
   5  -3  -5   -1.40    6.50
  -5   3   5   11.10    7.50
  -5   3   5   12.00    6.80
   4  -3  -5   27.50    8.00
   4  -3  -5   34.40    8.00
   4  -3  -5   42.00    7.90
   4  -3  -5   37.20    7.00
  -4   3   5   25.00    7.60
  -4   3   5   37.40    8.40
   3  -3  -5   73.59    9.00
   3  -3  -5   64.09    8.80
   3  -3  -5   69.79    7.30
  -3   3   5   64.59    9.10
   2  -3  -5   72.19    6.50
   2  -3  -5   80.59    8.10
   2  -3  -5   65.79    5.10
   2  -3  -5   78.29    8.90
   2  -3  -5   76.89    7.80
  -2   3   5   77.69    9.00
   1  -3  -5  353.66   16.10
   1  -3  -5  338.67   13.10
   1  -3  -5  343.17   13.60
   1  -3  -5  344.87   14.30
   1  -3  -5  350.06   11.60
  -1   3   5  317.27   13.80
  -1   3   5  387.66   16.60
   0  -3  -5    1.60    2.30
   0  -3  -5    5.10    3.70
   0  -3  -5    3.50    2.20
   0  -3  -5    3.10    3.00
   0   3   5    4.60    2.50
   0   3   5    2.70    3.20
   0   3   5    6.70    2.40
   0   3   5    3.40    3.70
  -1  -3  -5   39.40    5.60
  -1  -3  -5   45.60    5.00
  -1  -3  -5   40.20    5.40
  -1  -3  -5   51.69    4.70
   1   3   5   52.49    5.70
   1   3   5   47.30    3.10
   1   3   5   51.99    6.00
   1   3   5   43.00    6.00
   1   3   5   52.29    4.40
   1   3   5   57.89    6.30
  -2  -3  -5  307.87   14.20
  -2  -3  -5  291.67    9.80
  -2  -3  -5  294.87   12.90
  -2  -3  -5  315.97   14.50
  -2  -3  -5  291.47   13.10
   2   3   5  286.87    9.70
   2   3   5  288.17   13.20
   2   3   5  298.27   13.60
   2   3   5  296.27   12.40
   2   3   5  287.97   12.40
  -3  -3  -5  471.25   20.00
  -3  -3  -5  460.85   15.90
  -3  -3  -5  481.45   17.40
  -3  -3  -5  493.15   18.70
   3   3   5  452.35   18.80
   3   3   5  477.85   19.70
   3   3   5  477.35   19.10
   3   3   5  470.15   19.30
   3   3   5  494.55   17.70
  -4  -3  -5  364.06   17.90
  -4  -3  -5  376.56   15.70
  -4  -3  -5  368.96   14.40
  -4  -3  -5  344.97   13.80
   4   3   5  352.26   17.00
   4   3   5  367.46   17.20
   4   3   5  371.26   14.70
   4   3   5  358.26   17.20
   4   3   5  368.76   16.70
   4   3   5  355.36   17.20
  -5  -3  -5    9.70    4.20
  -5  -3  -5    7.90    3.40
   5   3   5    7.40    5.50
   5   3   5    9.00    5.50
   5   3   5   14.10    6.00
   5   3   5   11.40    5.80
   5   3   5   13.10    4.30
   5   3   5    0.70    5.40
  -6  -3  -5   79.39    8.50
   6   3   5   65.49   11.00
   6   3   5   82.39   11.20
   6   3   5   76.49   11.10
   6   3   5   66.99   10.60
   6   3   5   55.79    9.40
  -7  -3  -5   13.70    6.30
   7   3   5   16.40    9.40
   7   3   5   10.40    7.80
   7   3   5   12.10    7.10
   7   3   5   16.80    8.00
  -8  -3  -5   42.60    7.50
  -8  -3  -5   45.80   10.50
   8   3   5   40.40   11.00
   8   3   5   51.19   12.70
   8   3   5   40.10   11.00
   8   3   5   58.79   12.00
  -9  -3  -5   94.19   15.30
   9   3   5   81.89   16.60
   9   3   5   47.60   14.40
   9   3   5   38.60   11.00
   9   3   5   82.69   14.10
 -10  -3  -5   11.70   10.00
  10   3   5   15.50   13.80
  10   3   5    1.70   10.60
  10   3   5   26.00   12.30
   8  -4  -5   14.20   11.20
   8  -4  -5   27.00   16.30
  -8   4   5   -1.70    9.40
   7  -4  -5   32.30   12.50
   7  -4  -5   25.80   14.60
  -7   4   5   10.80    9.90
   6  -4  -5    5.40    9.50
   6  -4  -5  -11.30    7.10
   6  -4  -5  -11.50    9.50
  -6   4   5    9.10    8.30
  -6   4   5   -3.40    6.60
   5  -4  -5  106.19   14.30
   5  -4  -5   93.19   11.60
   5  -4  -5   77.19   12.30
   5  -4  -5  106.89   13.60
  -5   4   5   76.49   11.10
  -5   4   5   80.39   12.00
   4  -4  -5   57.19    9.60
   4  -4  -5   55.29   10.50
   4  -4  -5   44.10    9.20
   4  -4  -5   49.30    7.30
  -4   4   5   55.39    9.40
  -4   4   5   76.09   10.70
   3  -4  -5  104.89   10.70
   3  -4  -5  126.19   12.50
   3  -4  -5  115.59    8.90
  -3   4   5  111.69   11.80
  -3   4   5  129.79   11.50
   2  -4  -5  301.07   12.30
   2  -4  -5  301.97   15.00
   2  -4  -5  278.97   15.10
   2  -4  -5  305.87   13.00
   2  -4  -5  309.77   17.40
  -2   4   5  325.27   14.60
  -2   4   5  315.17   16.70
   1  -4  -5   60.19    4.40
   1  -4  -5   56.39    5.00
   1  -4  -5   50.59    7.60
   1  -4  -5   50.39    6.10
   1  -4  -5   67.09    6.40
  -1   4   5   58.89    8.40
   0  -4  -5   -0.90    2.50
   0  -4  -5   -4.80    3.50
   0  -4  -5    4.50    2.60
   0   4   5    1.30    4.60
   0   4   5    2.20    2.40
  -1  -4  -5   18.90    4.20
  -1  -4  -5   24.00    5.60
  -1  -4  -5   20.70    3.20
   1   4   5   33.00    5.00
   1   4   5   25.80    5.80
   1   4   5   23.10    3.40
   1   4   5   23.00    5.60
  -2  -4  -5    3.80    3.90
  -2  -4  -5    0.90    2.80
  -2  -4  -5    1.40    2.20
   2   4   5    1.10    2.90
   2   4   5    2.10    3.70
   2   4   5    0.00    3.80
  -3  -4  -5  655.33   20.40
  -3  -4  -5  679.83   24.80
  -3  -4  -5  665.53   26.50
   3   4   5  674.33   26.30
   3   4   5  675.63   25.00
   3   4   5  687.13   25.90
   3   4   5  664.03   25.80
   3   4   5  696.73   25.00
  -4  -4  -5   41.30    4.20
  -4  -4  -5   30.40    6.90
   4   4   5   35.30    7.30
   4   4   5   41.50    7.30
   4   4   5   28.50    6.20
   4   4   5   32.50    7.40
   4   4   5   35.60    5.70
  -5  -4  -5   69.39    9.80
  -5  -4  -5   60.79    6.20
   5   4   5   62.69    9.50
   5   4   5   72.29   10.30
   5   4   5   62.59    9.30
   5   4   5   66.19    7.90
   5   4   5   76.49   10.10
  -6  -4  -5    2.90    6.20
  -6  -4  -5    5.10    4.10
   6   4   5    2.80    6.30
   6   4   5   10.40    6.60
   6   4   5   -5.30    6.20
   6   4   5    6.90    6.80
   6   4   5    9.30    5.00
   6   4   5    7.10    7.00
  -7  -4  -5    9.90    5.80
  -7  -4  -5   -0.80    7.10
   7   4   5    9.60    7.60
   7   4   5   20.10    9.40
   7   4   5    4.70    7.70
   7   4   5   16.70    7.30
   7   4   5    7.60    6.90
  -8  -4  -5  311.47   20.70
   8   4   5  395.76   25.00
   8   4   5  377.46   22.80
   8   4   5  380.36   23.70
   8   4   5  400.06   24.90
  -9  -4  -5   13.90    7.90
   9   4   5   31.40   12.70
   9   4   5   17.30   12.10
   9   4   5   17.40   10.60
   9   4   5   13.00   10.50
 -10  -4  -5   -4.20   10.70
 -10  -4  -5   -4.80    7.80
  10   4   5   -5.30   11.50
  10   4   5    1.00    9.00
  10   4   5   14.10   12.80
  10   4   5   20.40   11.50
   7  -5  -5   27.90   15.60
   7  -5  -5   22.60   12.00
  -7   5   5   28.10   13.20
   6  -5  -5   96.09   15.30
   6  -5  -5   69.89   15.60
  -6   5   5   84.59   15.80
  -6   5   5   76.69   12.90
   5  -5  -5   17.30   10.40
   5  -5  -5    4.90    7.90
   5  -5  -5    2.50    8.60
  -5   5   5    6.40    7.50
  -5   5   5    0.20    7.70
   4  -5  -5   39.80   10.20
   4  -5  -5   48.90    9.50
   4  -5  -5   38.10   10.10
  -4   5   5   42.70    9.50
  -4   5   5   56.29    9.60
   3  -5  -5  106.49   11.10
   3  -5  -5   89.39    8.30
   3  -5  -5   88.09   11.40
  -3   5   5   95.29   10.50
  -3   5   5  118.79   13.00
   2  -5  -5   20.30    5.60
   2  -5  -5   21.50    4.10
   2  -5  -5   20.90    4.40
   2  -5  -5   20.50    3.00
   2  -5  -5   15.00    7.00
   2  -5  -5   21.70    7.50
  -2   5   5   21.80    5.90
  -2   5   5   21.90    7.20
   1  -5  -5  195.68   10.80
   1  -5  -5  215.78   14.70
   1  -5  -5  189.48   10.50
   1  -5  -5  193.68    8.50
   1  -5  -5  194.88    9.10
  -1   5   5  216.68   13.90
  -1   5   5  174.68   10.20
   0  -5  -5   20.20    3.90
   0  -5  -5   14.50    3.90
   0  -5  -5   20.50    6.10
   0   5   5    8.90    5.50
   0   5   5   13.30    3.40
   0   5   5   20.70    3.70
   0   5   5   13.60    6.50
  -1  -5  -5    2.90    2.50
  -1  -5  -5   -0.10    4.00
  -1  -5  -5    0.40    2.10
   1   5   5    1.30    1.80
   1   5   5    2.80    3.70
   1   5   5    3.90    4.90
   1   5   5   -0.20    4.80
  -2  -5  -5  376.66   13.40
  -2  -5  -5  349.96   18.10
  -2  -5  -5  372.06   15.20
   2   5   5  369.06   16.80
   2   5   5  383.26   15.40
   2   5   5  374.36   17.60
  -3  -5  -5   50.39    8.30
   3   5   5   42.60    7.60
   3   5   5   43.30    6.50
   3   5   5   41.60    6.90
   3   5   5   42.10    7.40
  -4  -5  -5  243.28   11.00
  -4  -5  -5  250.87   15.70
   4   5   5  256.57   13.80
   4   5   5  224.48   14.20
   4   5   5  239.48   14.20
   4   5   5  223.98   14.80
   4   5   5  237.08   14.80
  -5  -5  -5   -0.40    2.80
  -5  -5  -5   11.80    6.80
   5   5   5    1.20    6.00
   5   5   5   10.10    5.10
   5   5   5   17.40    7.00
   5   5   5    9.80    6.00
   5   5   5    1.60    5.50
  -6  -5  -5   34.60    5.50
  -6  -5  -5   27.60    8.00
   6   5   5   11.40    6.80
   6   5   5   26.00    7.80
   6   5   5   43.40    9.60
   6   5   5   29.40    6.80
   6   5   5   33.90    8.30
  -7  -5  -5  299.27   15.60
  -7  -5  -5  322.17   21.10
   7   5   5  295.07   20.30
   7   5   5  309.97   20.40
   7   5   5  250.77   19.40
   7   5   5  299.67   17.20
  -8  -5  -5    6.20    6.00
  -8  -5  -5    1.80    8.50
   8   5   5    3.40    7.80
   8   5   5   19.80   10.70
   8   5   5   17.60    9.60
   8   5   5   12.70    9.80
  -9  -5  -5   34.40   12.40
  -9  -5  -5   13.80    7.60
   9   5   5   22.70   10.60
   9   5   5   22.10   10.10
   9   5   5   34.20   12.40
 -10  -5  -5   17.10   11.80
  10   5   5   22.70   13.10
  10   5   5    2.10    9.90
  10   5   5   26.00   12.80
   6  -6  -5   -8.70   11.60
   6  -6  -5   10.80   10.60
  -6   6   5    3.00    8.20
   5  -6  -5   -9.20    9.00
   5  -6  -5   -2.40   10.20
  -5   6   5   -2.70    7.10
  -5   6   5   -1.70    8.10
   4  -6  -5   30.00    8.30
   4  -6  -5   33.90   10.80
  -4   6   5   36.40    9.70
  -4   6   5   28.70   10.30
   3  -6  -5   -0.10    5.30
   3  -6  -5    3.40    7.70
  -3   6   5   -1.30    5.00
  -3   6   5    7.30    7.50
   2  -6  -5  177.38   15.60
   2  -6  -5  189.88   15.00
   2  -6  -5  174.08   11.80
  -2   6   5  161.48   11.50
  -2   6   5  162.48   15.80
   1  -6  -5    4.40    3.50
   1  -6  -5    4.80    6.40
   1  -6  -5    3.90    3.80
  -1   6   5   10.70    7.00
  -1   6   5    3.10    4.10
  -1   6   5   10.90    6.70
   0  -6  -5    4.90    3.10
   0  -6  -5   -2.60    5.80
   0   6   5   -6.30    5.30
   0   6   5   -0.70    6.50
   0   6   5   -3.50    2.80
   0   6   5    2.70    2.90
  -1  -6  -5  144.09    7.00
  -1  -6  -5  140.59    7.80
  -1  -6  -5  125.89   12.40
   1   6   5  159.78   13.10
   1   6   5  133.39    6.40
  -2  -6  -5  257.57   10.30
  -2  -6  -5  219.28   15.40
  -2  -6  -5  245.38    9.20
   2   6   5  245.78   15.20
  -3  -6  -5   54.79    9.10
  -3  -6  -5   52.69    4.50
   3   6   5   64.29    9.10
   3   6   5   67.89    9.70
   3   6   5   79.69   10.40
  -4  -6  -5   10.90    7.10
  -4  -6  -5   14.40    3.40
   4   6   5   20.60    7.20
   4   6   5   12.70    6.80
   4   6   5   26.80    6.90
   4   6   5   22.10    7.00
   4   6   5   21.10    6.40
  -5  -6  -5   -3.40    6.00
   5   6   5   13.30    6.10
   5   6   5    0.20    5.30
   5   6   5   -6.20    5.20
   5   6   5   14.80    7.00
   5   6   5   14.10    7.60
  -6  -6  -5   87.99    6.40
  -6  -6  -5   76.69   11.60
   6   6   5   60.59   11.00
   6   6   5   54.79   10.10
   6   6   5   85.79   12.30
   6   6   5   58.49   11.20
   6   6   5   78.59   10.60
  -7  -6  -5  129.39   10.70
  -7  -6  -5   83.59   13.00
   7   6   5  114.99   12.60
   7   6   5  101.09   14.80
   7   6   5   93.09   13.90
   7   6   5  106.49   14.20
   7   6   5  118.29   15.10
  -8  -6  -5   82.89   11.60
  -8  -6  -5   88.29   14.90
   8   6   5   51.89   12.40
   8   6   5   59.19   12.60
   8   6   5   54.09   13.30
   8   6   5   67.89   10.60
   8   6   5   75.49   14.20
  -9  -6  -5   25.20   11.10
   9   6   5   32.60   12.40
   9   6   5    2.20   11.70
   9   6   5   37.10   13.00
   9   6   5   17.40   10.40
 -10  -6  -5   -4.20   11.20
  10   6   5   -4.80    9.80
  10   6   5    7.90   10.40
  10   6   5   -1.50   10.70
   6  -7  -5   11.40   14.30
   6  -7  -5   15.20   12.00
  -6   7   5  -14.80   13.00
  -6   7   5   17.60   11.60
   5  -7  -5   61.79   14.40
   5  -7  -5   77.39   17.10
  -5   7   5   98.49   15.90
  -5   7   5   91.59   14.90
  -5   7   5   53.29   16.40
   4  -7  -5    1.70    9.50
  -4   7   5  -14.30    9.20
  -4   7   5    1.70    9.10
  -4   7   5    1.60    6.80
   3  -7  -5   68.69   13.20
  -3   7   5   60.89   13.00
  -3   7   5   62.09   12.70
  -3   7   5   77.89   11.10
   2  -7  -5   54.99   11.30
   2  -7  -5   51.89   11.20
   2  -7  -5   63.59    9.00
  -2   7   5   55.19    8.60
  -2   7   5   82.39   13.70
  -2   7   5   81.79   13.40
   1  -7  -5    1.30    3.50
   1  -7  -5   -4.50    6.20
   1  -7  -5   10.30    8.20
  -1   7   5    3.90    4.10
  -1   7   5   -0.90    6.40
  -1   7   5    4.60    7.10
   0  -7  -5   40.90    9.30
   0  -7  -5   40.30    5.20
   0   7   5   43.50    9.60
   0   7   5   42.50    5.60
  -1  -7  -5   58.59    6.10
  -1  -7  -5   45.40    9.70
  -1  -7  -5   48.10    4.30
   1   7   5   55.29   10.20
   1   7   5   55.59    4.90
  -2  -7  -5  363.56   20.90
  -2  -7  -5  360.06   13.10
   2   7   5  372.76   20.60
   2   7   5  370.16   19.10
  -3  -7  -5    3.70    3.10
  -3  -7  -5   -4.20    5.70
   3   7   5    9.70    7.10
   3   7   5   10.20    6.00
  -4  -7  -5    4.80    2.80
  -4  -7  -5    9.90    6.60
  -4  -7  -5    2.30    2.30
   4   7   5   17.80    7.10
   4   7   5    4.10    5.90
   4   7   5    4.40    6.40
   4   7   5   -9.50    5.20
  -5  -7  -5   60.59   10.60
   5   7   5   61.99   11.40
   5   7   5   58.39   10.20
   5   7   5   78.79   11.20
   5   7   5   49.50   10.70
   5   7   5   55.29    9.90
  -6  -7  -5   22.00    8.60
   6   7   5    7.00    7.50
   6   7   5   -1.00    6.70
   6   7   5    2.00    7.80
   6   7   5    0.00    5.70
   6   7   5    5.10    6.80
  -7  -7  -5   21.50    9.90
   7   7   5   12.80    7.20
   7   7   5   23.20   10.20
   7   7   5   32.30   11.20
   7   7   5   14.20    9.10
   7   7   5   23.80    9.00
  -8  -7  -5   18.10   11.00
   8   7   5    4.90    7.00
   8   7   5    6.90    9.50
   8   7   5   -2.50    8.20
   8   7   5    0.10    8.60
   8   7   5    0.30    8.00
  -9  -7  -5    0.50   10.20
   9   7   5    1.10    9.00
   9   7   5    8.50    9.70
   9   7   5   15.80   11.90
   9   7   5   -7.20    9.30
   9   7   5    8.00   14.20
 -10  -7  -5   25.70   12.60
  10   7   5   15.60   12.50
  10   7   5   -4.50   12.50
  10   7   5   27.80   14.20
  10   7   5   11.50   11.90
   5  -8  -5   -1.40   11.50
   5  -8  -5    0.80   13.30
  -5   8   5   10.70    9.90
  -5   8   5   -3.40   12.20
   4  -8  -5    9.00   11.30
   4  -8  -5   25.80   14.20
  -4   8   5   15.40    9.50
  -4   8   5   11.90   11.90
   3  -8  -5   10.10   10.30
  -3   8   5   15.90   10.20
  -3   8   5   16.30    7.70
   2  -8  -5   20.00   10.20
   2  -8  -5   -3.90    9.10
  -2   8   5    6.20    5.70
  -2   8   5    5.50    9.50
   1  -8  -5    8.30    9.20
   1  -8  -5   18.60    9.00
  -1   8   5   34.40   10.30
  -1   8   5   20.80    6.00
   0  -8  -5   13.90    9.00
   0   8   5   23.40    5.20
   0   8   5   40.00   10.30
  -1  -8  -5   38.10    9.90
   1   8   5   36.40    9.40
   1   8   5   45.40    4.80
   1   8   5   47.10    8.20
  -2  -8  -5   67.29   11.50
   2   8   5   69.59   10.40
   2   8   5   94.69   13.60
  -3  -8  -5   20.40    8.10
   3   8   5   42.00    8.90
   3   8   5   29.50    9.30
  -4  -8  -5   15.30    7.60
   4   8   5    0.20    6.60
   4   8   5   11.10    7.50
   4   8   5   -1.40    6.90
  -5  -8  -5    5.10    7.90
   5   8   5   24.60    8.70
   5   8   5   15.30    9.00
   5   8   5    8.10    7.90
  -6  -8  -5   80.39   13.70
   6   8   5  146.49   17.80
   6   8   5  119.39   16.60
   6   8   5  132.59   15.50
  -7  -8  -5   54.59   12.30
   7   8   5   75.59   12.60
   7   8   5   36.50   11.70
   7   8   5   60.49   12.40
   7   8   5   65.29   13.10
  -8  -8  -5    3.80    9.80
   8   8   5   -3.80    6.90
   8   8   5  -13.60    8.30
   8   8   5    9.80    9.90
  -9  -8  -5   26.70   13.10
   9   8   5   19.60   11.50
   9   8   5    5.90   11.00
   9   8   5   33.40   13.30
   4  -9  -5   -2.30   11.10
   4  -9  -5   12.60   14.80
  -4   9   5    8.20   12.50
  -4   9   5   20.80   13.20
   3  -9  -5   16.60   12.30
  -3   9   5   -3.50    8.90
  -3   9   5   -5.70   10.50
   2  -9  -5   18.90   11.10
   2  -9  -5   29.70   11.50
  -2   9   5   16.50   11.40
   1  -9  -5   24.00   10.50
   1  -9  -5   36.60   13.00
  -1   9   5   32.00   11.80
   0  -9  -5   23.50   10.80
   0   9   5   48.50    8.90
   0   9   5    7.40    8.60
  -1  -9  -5   36.30   11.30
   1   9   5   22.90    9.10
   1   9   5   23.20    7.80
  -2  -9  -5   22.10    9.40
   2   9   5   13.70    7.30
   2   9   5   -1.30    7.40
  -3  -9  -5    6.90    8.50
   3   9   5    7.40    7.70
   3   9   5   19.60    9.20
  -4  -9  -5   22.50    9.30
   4   9   5   35.00   11.00
   4   9   5   32.50    9.70
   4   9   5   33.00   10.50
  -5  -9  -5   19.30    8.90
   5   9   5   18.10    9.60
   5   9   5   35.90   10.60
   5   9   5   10.60    8.60
  -6  -9  -5  143.79   17.10
   6   9   5  158.58   19.20
   6   9   5  143.19   16.40
   6   9   5   83.69   14.40
  -7  -9  -5   29.90   11.70
   7   9   5   25.60   12.30
   7   9   5   19.60    8.60
   7   9   5   21.00   11.20
  -8  -9  -5   -7.40    9.70
   8   9   5    3.20    9.40
   8   9   5   10.70    9.70
   8   9   5   14.20   10.00
  -9  -9  -5    3.70   11.20
   9   9   5    7.00   10.90
   9   9   5    4.80   11.20
   9   9   5   -7.50   13.90
   2 -10  -5    1.60   12.50
   2 -10  -5   -7.80   10.70
  -2  10   5   -5.00   11.00
   1 -10  -5    4.80   11.10
   1 -10  -5    7.20   10.60
  -1  10   5    9.00   10.40
   0 -10  -5  152.08   18.60
   0 -10  -5  136.09   17.80
   0  10   5  124.09   18.30
  -1 -10  -5   -1.40    9.60
   1  10   5   -0.50    9.30
   1  10   5    4.30    6.50
  -2 -10  -5   76.39   15.50
   2  10   5   67.79   13.20
   2  10   5   72.39   11.70
  -3 -10  -5    1.30    8.90
   3  10   5   26.50    9.50
   3  10   5    9.20    8.90
  -4 -10  -5    6.30    9.60
   4  10   5    2.90    7.90
   4  10   5   10.50    8.80
   4  10   5   15.00   10.50
  -5 -10  -5   51.79   12.90
   5  10   5   38.90   11.60
   5  10   5   54.19   13.40
   5  10   5   37.10   11.50
  -6 -10  -5   16.50   10.70
   6  10   5    1.90    8.20
   6  10   5    4.50    9.60
   6  10   5    0.20    8.80
  -7 -10  -5    5.20   10.60
   7  10   5   27.50   10.80
   7  10   5   20.00   11.10
   7  10   5   15.20   11.20
  -8 -10  -5    3.90   10.60
   8  10   5  -12.30    8.70
   8  10   5   14.00    9.90
   8  10   5   -3.80   11.50
   1 -11  -5   35.30   14.40
   1 -11  -5   33.60   14.80
  -1  11   5    8.70   11.50
   0 -11  -5   35.20   13.50
   0 -11  -5    6.10   12.50
   0  11   5   -6.20    8.90
  -1 -11  -5   22.80   11.60
   1  11   5   25.00   12.50
  -2 -11  -5    5.00   10.80
   2  11   5   14.90   10.70
  -3 -11  -5   -9.80    8.70
   3  11   5    3.40    9.70
   3  11   5    1.20    8.20
  -4 -11  -5   32.20   12.70
   4  11   5    8.30   10.40
   4  11   5   14.90   10.60
   4  11   5   30.50   11.80
  -5 -11  -5   11.60   11.80
   5  11   5   12.90   10.10
   5  11   5    4.80    9.20
   5  11   5    8.50   10.10
  -6 -11  -5   37.10   12.80
   6  11   5   25.50   12.00
   6  11   5   35.40   12.70
   6  11   5   31.60   13.30
  -7 -11  -5    7.30   11.30
   7  11   5    2.60   10.40
   7  11   5    5.60    9.20
   7  11   5   -3.10   10.30
  -2 -12  -5   16.70   12.50
  -2 -12  -5  -14.10   10.50
   2  12   5   18.90   11.80
  -3 -12  -5   24.20   12.90
   3  12   5    2.30   10.70
  -4 -12  -5   -2.60    9.70
   4  12   5   -0.50    8.90
   4  12   5   12.80   11.30
   4  12   5    7.60   11.20
  -5 -12  -5   32.10   14.00
   5  12   5   13.10   10.70
   5  12   5   21.30   13.00
   5  12   5   23.80   12.60
   5  11  -6   40.40   14.30
   5  11  -6   46.00   13.70
  -5 -11   6   53.89   16.10
   4  11  -6   40.90   14.40
   4  11  -6   40.40   13.70
  -4 -11   6   31.20   14.10
   3  11  -6   27.90   12.50
   3  11  -6   38.30   13.50
  -3 -11   6   43.00   14.80
   2  11  -6   -0.30   11.40
   2  11  -6   12.90   11.60
  -2 -11   6    1.90    9.30
  -2 -11   6  -11.90   11.50
  -2 -11   6    1.50    9.80
   1  11  -6   60.79   15.90
   1  11  -6   41.70   14.30
  -1 -11   6   28.00   12.10
  -1 -11   6   33.50   15.50
   0  11  -6   12.30   14.00
   0 -11   6   10.80   13.30
   7  10  -6   31.70   13.40
   7  10  -6   15.70   12.00
  -7 -10   6   45.60   14.20
   6  10  -6   18.10   12.10
   6  10  -6   14.70   11.60
  -6 -10   6   58.19   15.00
   5  10  -6   12.30    9.70
   5  10  -6   -1.30    9.20
  -5 -10   6    1.60   10.10
   4  10  -6   43.80   12.70
   4  10  -6   26.80   12.00
  -4 -10   6   47.80   15.10
  -4 -10   6   46.90   13.80
   3  10  -6   -4.70    8.50
   3  10  -6    1.00    9.80
  -3 -10   6    3.00    8.30
  -3 -10   6   12.40   11.00
   2  10  -6   32.10   12.40
   2  10  -6    0.80    9.40
  -2 -10   6   19.10    9.10
  -2 -10   6   15.30   10.40
   1  10  -6   17.10   10.70
   1  10  -6    0.70   10.30
  -1 -10   6   11.20   10.10
  -1 -10   6   -4.60    6.90
  -1 -10   6    2.20   11.70
   0  10  -6    3.40   11.40
   0 -10   6   13.00   12.90
   0 -10   6   -1.40    8.80
  -1  10  -6   75.79   16.10
   1 -10   6   69.19   17.40
  -2  10  -6   -0.90   12.60
  -2  10  -6    9.20    8.60
   2 -10   6    0.90   13.90
   8   9  -6   21.50   13.40
   8   9  -6   24.20   13.80
  -8  -9   6   12.60   11.90
   7   9  -6   -2.90   10.20
   7   9  -6    5.00   10.10
  -7  -9   6   14.90   11.10
   6   9  -6   -4.80    6.20
   6   9  -6   -0.90    8.90
   6   9  -6   -1.50    8.90
  -6  -9   6  -12.20    8.10
   5   9  -6   -6.30    8.30
   5   9  -6    0.80    6.10
   5   9  -6   -1.20    8.40
  -5  -9   6    8.80    9.00
  -5  -9   6    0.40    6.90
   4   9  -6    2.90    9.20
   4   9  -6   13.50    9.70
  -4  -9   6   -1.20    6.60
  -4  -9   6   -2.40    8.80
   3   9  -6  102.59   15.80
   3   9  -6  100.29   15.10
  -3  -9   6  124.19   17.70
  -3  -9   6  111.99   13.70
   2   9  -6   48.60   12.10
   2   9  -6   26.50   11.30
  -2  -9   6   28.70    9.50
  -2  -9   6   30.70   11.70
   1   9  -6   17.40    6.90
   1   9  -6    1.60    8.00
  -1  -9   6    1.50    7.20
  -1  -9   6   -4.40    8.10
  -1  -9   6   -2.70   10.00
   0   9  -6   20.90    7.40
   0   9  -6    9.40   10.30
   0  -9   6    2.90   10.00
   0  -9   6   26.10    9.80
  -1   9  -6   39.70   12.90
  -1   9  -6    3.20    6.90
   1  -9   6   -4.20    8.20
   1  -9   6    8.10   11.30
  -2   9  -6   72.29   12.40
  -2   9  -6   73.99   17.20
   2  -9   6   72.99   17.30
  -3   9  -6   30.30   10.90
  -3   9  -6   23.80   13.00
   3  -9   6   25.90   14.20
   8   8  -6    8.90   12.10
   8   8  -6   -2.90   11.00
   8   8  -6    1.90    7.90
  -8  -8   6   10.10   10.40
   7   8  -6   62.69   14.70
   7   8  -6   37.50    9.80
   7   8  -6   67.29   15.00
  -7  -8   6   76.59   15.80
   6   8  -6   -4.60    5.20
   6   8  -6   20.10   10.60
   6   8  -6    9.30    9.00
  -6  -8   6   18.90    9.80
   5   8  -6   -2.60    5.30
   5   8  -6   -3.50    7.30
   5   8  -6    8.20    8.00
  -5  -8   6    3.60    8.50
  -5  -8   6   -5.70    5.10
   4   8  -6   88.49    9.70
   4   8  -6  114.99   16.50
   4   8  -6   62.79   12.30
  -4  -8   6  108.19   11.70
  -4  -8   6   85.59   14.90
   3   8  -6    1.30    7.20
   3   8  -6    4.00    7.90
   3   8  -6    6.80    4.60
  -3  -8   6   -6.00    5.10
  -3  -8   6   -4.10    7.10
   2   8  -6   52.69   11.80
   2   8  -6   74.29   12.90
   2   8  -6   51.09    7.30
  -2  -8   6   53.89    9.30
  -2  -8   6   37.60   10.30
   1   8  -6   20.00    9.40
   1   8  -6   22.40    6.90
  -1  -8   6   17.70    8.50
  -1  -8   6   18.70    7.50
   0   8  -6   10.40    8.50
   0   8  -6   14.70    6.60
   0  -8   6   15.10    8.40
   0  -8   6   21.20   11.00
  -1   8  -6   52.09    9.70
  -1   8  -6   39.70   12.00
   1  -8   6   41.90   12.10
   1  -8   6   46.90   10.70
  -2   8  -6   14.60   10.00
  -2   8  -6    0.10    6.50
   2  -8   6    0.70    7.30
   2  -8   6  -12.70    8.50
  -3   8  -6   21.20    9.50
  -3   8  -6   18.40   10.70
   3  -8   6   12.40   11.10
   3  -8   6   16.90   12.20
  -4   8  -6   34.20   15.70
  -4   8  -6   26.10   11.40
   4  -8   6   24.90   13.80
  -5   8  -6    2.00    9.80
  -5   8  -6   26.90   16.20
   5  -8   6   10.70   12.60
  -9  -7   6   44.90   16.20
  -9  -7   6   23.00   12.30
   8   7  -6   58.79   16.20
   8   7  -6  118.19   19.70
   8   7  -6   94.59   15.30
  -8  -7   6  119.79   17.70
  -8  -7   6  143.89   19.70
   7   7  -6    2.90    9.10
   7   7  -6    8.00   10.30
   7   7  -6  -11.40    5.40
  -7  -7   6    6.60    9.70
   6   7  -6   36.40   10.70
   6   7  -6   40.90    7.80
   6   7  -6   20.50   10.00
   6   7  -6   27.10    8.00
  -6  -7   6   42.40    8.00
  -6  -7   6   56.49   13.10
   5   7  -6   68.29   10.00
   5   7  -6   53.49   11.20
   5   7  -6   53.49   11.60
   5   7  -6   62.79    7.50
  -5  -7   6   73.79   13.60
  -5  -7   6   53.29    8.30
   4   7  -6   74.89    9.30
   4   7  -6   68.29   11.60
   4   7  -6   56.49   11.10
   4   7  -6   74.19    6.60
  -4  -7   6   88.79    9.70
  -4  -7   6   63.69   11.90
   3   7  -6   39.00    9.70
   3   7  -6   42.50    6.70
   3   7  -6   35.60    4.00
   3   7  -6   45.60   10.10
  -3  -7   6   40.50    7.30
  -3  -7   6   40.90    9.90
   2   7  -6   62.19    4.60
   2   7  -6   75.39   12.10
   2   7  -6   58.09    6.50
   2   7  -6   56.19   10.60
  -2  -7   6   54.19   10.50
  -2  -7   6   77.29    9.40
   1   7  -6   42.60    7.50
   1   7  -6   48.70    5.40
   1   7  -6   41.70    9.80
   1   7  -6   50.09    4.80
  -1  -7   6   36.70    7.80
  -1  -7   6   52.99   10.20
   0   7  -6   40.90    9.90
   0   7  -6   34.90    4.20
   0   7  -6   58.19    9.00
   0  -7   6   43.50    9.60
   0  -7   6   52.79    9.10
   0  -7   6   36.90   10.30
  -1   7  -6  119.29   12.70
  -1   7  -6  124.09   15.10
   1  -7   6  134.89   15.50
   1  -7   6  120.99   13.30
  -2   7  -6    3.50    7.70
  -2   7  -6    4.80    6.40
   2  -7   6   -4.60    7.60
   2  -7   6    5.90    6.50
  -3   7  -6   23.70    8.80
  -3   7  -6    5.90    9.00
   3  -7   6    4.90    9.60
   3  -7   6   -3.50    9.10
  -4   7  -6  -11.00    6.80
  -4   7  -6    2.90    9.00
   4  -7   6    3.10    9.10
   4  -7   6   -4.70    9.70
  -5   7  -6    0.60    8.90
  -5   7  -6    0.90   10.30
   5  -7   6   15.40   12.30
  -6   7  -6   20.10   13.30
   6  -7   6   25.50   13.20
   9   6  -6   38.70   11.70
  -9  -6   6   88.19   18.30
  -9  -6   6   48.90   14.20
   8   6  -6   57.99   11.40
   8   6  -6   67.99   13.00
   8   6  -6   57.39   15.00
  -8  -6   6   60.89   14.80
  -8  -6   6   50.49   13.30
   7   6  -6   49.99   12.90
   7   6  -6   52.19    9.70
   7   6  -6   48.70   10.70
   7   6  -6   42.50   12.30
  -7  -6   6   79.19   14.50
  -7  -6   6   70.39    9.90
   6   6  -6    6.30    8.60
   6   6  -6   13.10    6.30
   6   6  -6    1.40    8.00
   6   6  -6    2.60    6.30
  -6  -6   6   12.80    5.60
  -6  -6   6   11.60    8.70
   5   6  -6    7.60    7.40
   5   6  -6   22.70    5.60
   5   6  -6   16.00    7.70
   5   6  -6   19.40    6.60
  -5  -6   6   22.60    5.90
  -5  -6   6   17.60    8.90
   4   6  -6   62.39   11.60
   4   6  -6   85.79    7.50
   4   6  -6   94.79   10.00
   4   6  -6   75.69   12.00
  -4  -6   6   77.59    8.20
  -4  -6   6   72.19   12.40
   3   6  -6   59.79   10.80
   3   6  -6   69.39    6.20
   3   6  -6   59.89   10.70
   3   6  -6   78.59    8.40
  -3  -6   6   55.19   10.80
  -3  -6   6   65.39    7.80
   2   6  -6    9.60    4.20
   2   6  -6    5.30    6.10
   2   6  -6    6.90    3.10
   2   6  -6   -2.80    5.30
  -2  -6   6    8.40    4.60
  -2  -6   6    5.80    3.60
  -2  -6   6    2.40    6.70
   1   6  -6   24.10    5.90
   1   6  -6   22.80    3.90
   1   6  -6   16.40    7.30
   1   6  -6   25.00    4.60
  -1  -6   6   12.10    5.20
  -1  -6   6   15.70    3.60
  -1  -6   6   18.30    8.10
   0   6  -6   36.90    8.70
   0   6  -6   41.60    7.40
   0  -6   6   36.50    7.40
   0  -6   6   53.09   10.10
   0  -6   6   18.20    7.40
  -1   6  -6   74.99   10.90
  -1   6  -6   62.29    9.20
   1  -6   6   65.89    9.80
   1  -6   6   72.59   11.80
  -2   6  -6    9.20    7.40
  -2   6  -6    9.30    6.20
   2  -6   6    4.70    4.20
   2  -6   6   18.60    7.20
   2  -6   6    0.90    6.20
  -3   6  -6    6.20    7.20
  -3   6  -6    6.10    7.00
   3  -6   6    7.70    8.10
   3  -6   6    4.50    5.00
   3  -6   6   -8.70    6.30
   3  -6   6   -3.40    5.80
  -4   6  -6  107.99   14.50
  -4   6  -6  127.09   16.10
   4  -6   6  117.79   16.70
   4  -6   6  132.29   13.10
   4  -6   6  145.29   15.50
  -5   6  -6   85.59   14.00
  -5   6  -6   74.39   14.50
   5  -6   6   66.99   12.10
   5  -6   6   57.39   15.20
  -6   6  -6   -5.10   10.80
  -6   6  -6    8.90    9.90
   6  -6   6   -1.60   11.20
   9   5  -6   22.60   11.90
  -9  -5   6   16.40   10.20
  -9  -5   6   49.80   14.40
   8   5  -6   15.60    9.00
   8   5  -6   13.30    9.40
  -8  -5   6    6.60    7.10
  -8  -5   6   11.60    8.80
  -8  -5   6   19.10   12.40
   7   5  -6    0.20    9.40
   7   5  -6    1.10    6.90
   7   5  -6   20.50   11.30
   7   5  -6  -11.30    5.80
  -7  -5   6    0.90    5.60
  -7  -5   6    6.70    9.70
  -7  -5   6    1.70    7.80
   6   5  -6    6.10    8.40
   6   5  -6    8.70    6.00
   6   5  -6   -3.50    7.50
   6   5  -6    5.30    6.10
  -6  -5   6   -4.20    4.40
  -6  -5   6    1.50    6.80
   5   5  -6   29.70    6.30
   5   5  -6   26.60    9.20
   5   5  -6   13.00    8.00
   5   5  -6   39.20    7.80
  -5  -5   6   37.90    6.10
  -5  -5   6   33.70   10.00
   4   5  -6  748.43   26.70
   4   5  -6  672.03   31.00
   4   5  -6  729.43   28.60
  -4  -5   6  754.72   31.90
  -4  -5   6  712.93   26.10
   3   5  -6    9.50    6.40
   3   5  -6    9.80    4.80
   3   5  -6    6.80    6.70
   3   5  -6    3.10    3.60
  -3  -5   6   11.20    7.30
  -3  -5   6    6.20    3.60
   2   5  -6   75.89   10.30
   2   5  -6   79.89    7.20
   2   5  -6   69.29    6.10
   2   5  -6   69.09    9.90
   2   5  -6   71.69    7.30
  -2  -5   6   74.29    6.50
  -2  -5   6   73.89   10.70
  -2  -5   6   72.29    7.20
   1   5  -6    7.30    5.70
   1   5  -6   -1.30    3.00
   1   5  -6    0.50    4.10
   1   5  -6   -1.10    4.70
  -1  -5   6   -2.40    3.30
  -1  -5   6   -2.80    3.30
  -1  -5   6   -0.50    5.90
  -1  -5   6    0.10    2.20
   0   5  -6   14.30    5.70
   0   5  -6   31.50    7.60
   0  -5   6   21.50    6.90
   0  -5   6   21.20    5.80
   0  -5   6   26.60    7.00
   0  -5   6   14.10    3.40
  -1   5  -6  167.68   12.80
  -1   5  -6  150.58   11.60
   1  -5   6  171.38   13.50
   1  -5   6  144.49   11.70
  -2   5  -6    4.60    5.90
  -2   5  -6    3.20    5.60
   2  -5   6   -1.40    5.50
   2  -5   6   10.00    6.90
   2  -5   6    4.60    3.40
  -3   5  -6  100.49   12.40
  -3   5  -6   81.89   11.10
   3  -5   6   94.19    8.70
   3  -5   6   72.49   11.90
   3  -5   6   80.39    9.80
   3  -5   6  101.19   12.30
  -4   5  -6    3.50    6.40
  -4   5  -6   16.60    7.00
   4  -5   6   11.20    8.80
   4  -5   6    2.30    7.30
   4  -5   6    7.20    5.00
   4  -5   6   -5.60    5.50
  -5   5  -6  111.99   14.00
  -5   5  -6   83.89   13.80
   5  -5   6   96.99   16.60
   5  -5   6  107.49   13.30
   5  -5   6  124.99   13.60
  -6   5  -6   52.09   12.30
  -6   5  -6   51.19   13.50
   6  -5   6   35.60   11.20
   6  -5   6   35.30   12.60
   6  -5   6   25.60   10.20
   6  -5   6   48.10   11.50
  -7   5  -6   -0.30    9.50
   7  -5   6   -2.60    9.30
   7  -5   6    3.70   13.40
   9   4  -6    8.50    9.60
   9   4  -6   33.00   13.80
   9   4  -6    3.90    9.30
  -9  -4   6    9.50    9.00
  -9  -4   6   34.50   13.20
   8   4  -6    4.60    8.40
   8   4  -6   -2.50   10.00
   8   4  -6    7.60    8.30
  -8  -4   6    8.60    8.30
  -8  -4   6   13.50    7.70
  -8  -4   6   12.20   10.90
   7   4  -6   -4.30    6.30
   7   4  -6    2.60    8.80
   7   4  -6    4.00    7.10
  -7  -4   6    3.90    5.90
  -7  -4   6   -0.20    9.20
  -7  -4   6   10.00    7.80
   6   4  -6   16.40    7.90
   6   4  -6   52.79   10.40
   6   4  -6   38.00    9.80
   6   4  -6   37.80    8.60
   6   4  -6   37.60    8.20
  -6  -4   6   44.80    7.10
  -6  -4   6   41.10    9.90
  -6  -4   6   40.60   10.00
   5   4  -6  293.07   16.10
   5   4  -6  307.87   19.40
   5   4  -6  278.37   16.90
   5   4  -6  299.57   17.40
  -5  -4   6  301.57   14.40
  -5  -4   6  300.17   18.40
   4   4  -6   11.00    5.80
   4   4  -6   20.60    7.40
   4   4  -6    4.80    6.00
   4   4  -6    7.40    4.80
   4   4  -6   17.60    5.90
  -4  -4   6   10.00    3.90
  -4  -4   6   10.30    6.90
   3   4  -6  220.28   14.20
   3   4  -6  202.38   14.20
   3   4  -6  233.68   11.50
   3   4  -6  230.18   12.80
  -3  -4   6  240.88   14.90
  -3  -4   6  215.58   10.00
   2   4  -6   83.19    6.00
   2   4  -6   78.49    9.00
   2   4  -6   96.39    8.30
   2   4  -6   75.59    9.30
   2   4  -6   84.59    6.50
  -2  -4   6   90.69    6.10
  -2  -4   6   88.19    6.10
  -2  -4   6   81.49   10.00
   1   4  -6    0.50    2.60
   1   4  -6    1.80    4.10
   1   4  -6    4.20    2.80
   1   4  -6   -2.90    3.50
   1   4  -6   -2.90    4.30
  -1  -4   6    1.80    2.90
  -1  -4   6    1.20    2.80
  -1  -4   6    0.40    2.00
  -1  -4   6   -2.60    4.80
   0   4  -6  773.12   28.10
   0   4  -6  833.32   30.30
   0   4  -6  809.42   29.00
   0  -4   6  824.12   29.60
   0  -4   6  786.22   26.20
   0  -4   6  794.92   24.20
   0  -4   6  823.52   30.40
  -1   4  -6    6.10    4.70
  -1   4  -6    0.30    4.60
   1  -4   6    3.30    4.90
   1  -4   6    4.40    1.90
   1  -4   6    1.40    4.80
  -2   4  -6   29.00    6.50
  -2   4  -6   30.30    7.00
   2  -4   6   21.60    6.80
   2  -4   6   32.10    4.30
   2  -4   6   35.10    7.00
   2  -4   6   38.60    5.50
  -3   4  -6   -2.90    5.00
  -3   4  -6    2.20    6.00
   3  -4   6   -1.30    5.90
   3  -4   6   -2.00    3.20
   3  -4   6    9.20    6.90
   3  -4   6    6.30    5.40
   3  -4   6   -2.10    3.60
  -4   4  -6   23.70    7.80
  -4   4  -6   15.20    6.50
   4  -4   6   19.30    5.90
   4  -4   6   16.70    5.20
   4  -4   6   20.40    7.60
   4  -4   6    7.40    7.80
  -5   4  -6  202.68   18.60
  -5   4  -6  216.28   15.40
   5  -4   6  189.38   15.30
   5  -4   6  199.08   14.80
   5  -4   6  173.98   18.60
  -6   4  -6   27.00    9.80
  -6   4  -6    2.60    7.50
   6  -4   6   18.20    8.20
   6  -4   6    4.70    7.50
   6  -4   6    1.00    8.00
   6  -4   6    0.60    9.00
  -7   4  -6   -6.80    8.10
   7  -4   6   10.30   11.50
   7  -4   6   -9.80    8.60
   7  -4   6   -7.60    8.30
  -8   4  -6   14.60   11.30
   8  -4   6   33.20   14.40
   8  -4   6   30.70   11.40
   9   3  -6  170.58   22.50
   9   3  -6  172.98   21.30
   9   3  -6  189.28   21.60
  -9  -3   6  205.48   22.70
  -9  -3   6  238.28   22.90
   8   3  -6    4.70    8.90
   8   3  -6   17.60   10.90
   8   3  -6   11.50    8.90
  -8  -3   6    4.80   10.60
  -8  -3   6    3.40    7.40
   7   3  -6   -7.80    6.10
   7   3  -6    0.40    6.60
   7   3  -6    0.00    8.20
  -7  -3   6   -6.80    6.10
  -7  -3   6    8.90    8.90
   6   3  -6  388.36   20.90
   6   3  -6  361.26   21.00
   6   3  -6  387.66   20.80
  -6  -3   6  384.06   22.30
  -6  -3   6  391.76   20.60
   5   3  -6  123.49   12.10
   5   3  -6  139.99   12.20
   5   3  -6  150.78   15.60
   5   3  -6  128.69   15.00
   5   3  -6  145.19   13.60
  -5  -3   6  131.29   13.70
  -5  -3   6  134.79   13.70
   4   3  -6  162.28   11.20
   4   3  -6  165.08   13.20
   4   3  -6  162.78   11.90
   4   3  -6  162.78   11.60
   4   3  -6  170.98   13.60
  -4  -3   6  158.38   12.40
  -4  -3   6  164.38    9.20
   3   3  -6   -0.10    3.70
   3   3  -6   -6.90    4.20
   3   3  -6    4.10    3.50
   3   3  -6   -2.80    3.60
   3   3  -6   -3.10    4.20
  -3  -3   6   -3.40    2.10
  -3  -3   6   -5.00    2.60
  -3  -3   6    2.40    4.70
   2   3  -6   92.49    6.80
   2   3  -6  100.79    7.80
   2   3  -6   92.99    6.60
   2   3  -6   98.59    8.50
   2   3  -6   79.59    8.50
  -2  -3   6   83.09    6.20
  -2  -3   6   91.19    6.20
  -2  -3   6   85.79    4.90
  -2  -3   6  100.69   10.10
   1   3  -6  239.38    9.60
   1   3  -6  242.08   12.20
   1   3  -6  241.88   12.80
   1   3  -6  245.78   10.80
   1   3  -6  258.17   12.10
  -1  -3   6  240.68    9.60
  -1  -3   6  247.28    9.10
  -1  -3   6  250.47   13.50
  -1  -3   6  234.48   11.20
   0   3  -6   18.00    3.60
   0   3  -6   18.60    4.80
   0   3  -6   23.40    4.90
   0  -3   6   18.10    5.50
   0  -3   6   24.20    4.90
   0  -3   6   16.70    3.10
  -1   3  -6   88.09    7.30
  -1   3  -6  100.29    8.80
  -1   3  -6   90.59    7.60
   1  -3   6   86.49    8.70
   1  -3   6   85.59    4.40
   1  -3   6   93.89    7.90
   1  -3   6   88.49    7.40
   1  -3   6   88.39    3.60
  -2   3  -6    2.50    4.20
  -2   3  -6    3.30    4.60
  -2   3  -6    8.50    4.10
   2  -3   6    8.30    5.20
   2  -3   6    8.90    2.70
   2  -3   6    4.70    2.90
   2  -3   6   11.10    5.00
   2  -3   6    9.20    5.00
  -3   3  -6   21.00    5.10
  -3   3  -6   26.10    6.50
  -3   3  -6   25.80    5.70
   3  -3   6   34.40    5.20
   3  -3   6   27.80    7.10
   3  -3   6   26.50    3.80
   3  -3   6   22.20    5.90
   3  -3   6   19.00    6.90
  -4   3  -6  243.28   15.70
  -4   3  -6  258.17   14.10
  -4   3  -6  243.28   12.00
   4  -3   6  239.88   16.60
   4  -3   6  237.68    8.60
   4  -3   6  255.37   13.70
   4  -3   6  287.17   16.30
   4  -3   6  249.08   12.80
  -5   3  -6    1.20    5.10
  -5   3  -6   -0.30    6.40
   5  -3   6   -3.20    5.00
   5  -3   6   -3.20    6.10
   5  -3   6   -0.10    6.80
  -6   3  -6   42.50   10.20
  -6   3  -6   32.80    8.70
   6  -3   6   26.10    8.30
   6  -3   6   24.30    9.00
   6  -3   6   28.10    9.20
   6  -3   6   24.80   11.40
  -7   3  -6   29.30   11.40
   7  -3   6   34.30   10.40
   7  -3   6   71.89   11.90
   7  -3   6   82.59   15.10
   7  -3   6   43.90   11.80
  -8   3  -6   -2.10    9.80
   8  -3   6   -6.70    8.80
   8  -3   6   -4.30   11.30
   8  -3   6   -0.20   13.20
   9   2  -6   15.90   11.20
   9   2  -6    4.40   12.70
   9   2  -6    3.50   11.20
  -9  -2   6   26.90   12.10
  -9  -2   6    0.50    8.60
   8   2  -6    9.00    9.30
   8   2  -6   14.00   11.30
   8   2  -6   26.30   10.50
   8   2  -6    8.40    8.20
  -8  -2   6   -1.00    9.60
  -8  -2   6   -1.60    7.30
   7   2  -6   43.70    8.90
   7   2  -6   68.19   12.10
   7   2  -6   51.59   11.90
   7   2  -6   52.09   11.20
  -7  -2   6   64.29   12.50
  -7  -2   6   37.10    8.60
   6   2  -6   -5.10    6.10
   6   2  -6   -1.40    5.00
   6   2  -6   -8.00    6.50
   6   2  -6   -1.60    5.70
  -6  -2   6    0.70    5.20
  -6  -2   6    1.80    6.90
   5   2  -6  595.54   25.40
   5   2  -6  580.74   25.90
   5   2  -6  585.84   25.70
  -5  -2   6  579.14   26.50
  -5  -2   6  581.04   24.90
   4   2  -6  133.69   10.90
   4   2  -6  142.49   10.70
   4   2  -6  135.69   10.70
  -4  -2   6  141.99   10.90
  -4  -2   6  144.69    8.50
  -4  -2   6  141.79   11.50
   3   2  -6   59.89    6.80
   3   2  -6   64.09    8.20
   3   2  -6   62.69    7.20
   3   2  -6   67.69    8.60
   3   2  -6   79.79    8.00
  -3  -2   6   78.39    8.60
  -3  -2   6   74.19    5.40
  -3  -2   6   66.39    8.20
   2   2  -6  387.26   15.90
   2   2  -6  370.36   15.30
   2   2  -6  387.26   14.90
   2   2  -6  396.16   17.20
   2   2  -6  383.96   16.60
  -2  -2   6  365.96   14.90
  -2  -2   6  363.06   12.00
  -2  -2   6  401.16   17.20
  -2  -2   6  359.06   17.20
   1   2  -6  135.79    5.10
   1   2  -6  139.49    8.30
   1   2  -6  162.88    9.40
   1   2  -6  140.29    6.50
   1   2  -6  145.89    8.00
  -1  -2   6  132.09    9.10
  -1  -2   6  137.29    8.70
  -1  -2   6  138.99    7.70
  -1  -2   6  150.58    8.30
   0   2  -6  298.17   12.70
   0   2  -6  286.87   12.40
   0   2  -6  278.97   10.70
   0   2  -6  297.77   11.50
   0   2  -6  266.37   12.80
   0  -2   6  276.67   12.20
   0  -2   6  297.67   13.50
   0  -2   6  287.27   11.80
   0  -2   6  259.57   11.90
  -1   2  -6   20.90    3.60
  -1   2  -6   16.60    4.40
  -1   2  -6   17.40    3.70
  -1   2  -6   12.20    4.10
  -1   2  -6   12.20    4.00
   1  -2   6   17.90    4.40
   1  -2   6   22.00    5.10
   1  -2   6   21.00    3.70
  -2   2  -6    3.40    4.30
  -2   2  -6    9.60    3.50
  -2   2  -6    8.00    3.90
   2  -2   6    6.80    2.40
   2  -2   6    4.60    4.50
   2  -2   6    7.60    4.60
   2  -2   6   10.60    5.20
  -3   2  -6  368.26   17.30
  -3   2  -6  375.76   15.80
  -3   2  -6  390.26   15.30
   3  -2   6  395.96   18.40
   3  -2   6  389.06   16.60
   3  -2   6  367.86   17.70
   3  -2   6  392.66   15.20
   3  -2   6  373.76   13.00
   3  -2   6  350.26   11.70
  -4   2  -6   39.10    6.10
  -4   2  -6   38.50    8.10
  -4   2  -6   36.70    5.90
   4  -2   6   34.20    4.30
   4  -2   6   38.40    6.30
   4  -2   6   45.60    6.70
   4  -2   6   30.30    8.40
   4  -2   6   27.50    7.10
  -5   2  -6  113.49   12.10
  -5   2  -6  116.29    8.60
  -5   2  -6  115.49   10.10
   5  -2   6  136.09   12.30
   5  -2   6  132.29   12.50
   5  -2   6   94.29   12.80
  -6   2  -6   97.39   12.30
   6  -2   6  118.79   12.90
   6  -2   6  116.49   14.50
   6  -2   6  106.99   14.80
   6  -2   6  112.99   12.90
  -7   2  -6   21.80    9.00
   7  -2   6    6.40    7.80
   7  -2   6    4.80    8.60
   7  -2   6    7.40   10.30
   7  -2   6    9.80    8.40
  -8   2  -6   68.79   14.90
   8  -2   6   70.89   15.50
   8  -2   6   73.09   12.20
   8  -2   6   67.09   14.40
   8  -2   6   46.30   13.80
  -9   2  -6    5.00   11.90
   9  -2   6   -7.00   11.40
   9  -2   6   10.50   12.20
   9  -2   6   -7.20    9.80
   9   1  -6   15.50   12.30
   9   1  -6   -2.30   11.10
   9   1  -6    4.00   10.60
  -9  -1   6    5.80   11.20
  -9  -1   6    8.90    9.50
   8   1  -6   91.49   15.40
   8   1  -6   91.49   16.10
   8   1  -6   49.40   11.00
   8   1  -6   66.39   13.80
  -8  -1   6   55.99   12.70
  -8  -1   6   61.69   13.40
   7   1  -6   19.00    8.70
   7   1  -6   14.80    7.40
   7   1  -6   15.80    9.30
   7   1  -6   -2.80    7.70
  -7  -1   6    9.60    6.60
  -7  -1   6   10.30    8.70
   6   1  -6   83.29   12.20
   6   1  -6   86.69   10.00
   6   1  -6   75.49   10.80
   6   1  -6   84.89   11.50
  -6  -1   6   80.69    9.70
  -6  -1   6   91.89   12.70
   5   1  -6  179.78   14.00
   5   1  -6  172.38   13.80
[truncated: 651,221 more chars]
