# Supplementary material for: Bis(1-dodecyl-4-aza-1-azoniabi­cyclo­[2.2.2]octane)tetra­iso­thio­cyanato­cobalt(II)
Source: IUCrdata. 2020 Jan 28;5(Pt 1):x200023. doi: 10.1107/S2414314620000231 (PMC9462146; doi:10.1107/S2414314620000231)
Supplement: Supplementary file 2 [file x-05-x200023-Isup2.hkl]

data_I                                                                          
_shelx_title ' TriklinP_a.res in P-1'                                           
_shelx_refln_list_code          4                                               
_shelx_F_calc_maximum      201.58                                               
_exptl_crystal_F_000       461.00                                               
_reflns_d_resolution_high  0.6995                                               
                                                                                
loop_                                                                           
 _space_group_symop_operation_xyz                                               
 'x, y, z'                                                                      
 '-x, -y, -z'                                                                   
                                                                                
_cell_length_a     7.4841                                                       
_cell_length_b     8.5868                                                       
_cell_length_c    18.5228                                                       
_cell_angle_alpha  83.782                                                       
_cell_angle_beta   81.868                                                       
_cell_angle_gamma  71.189                                                       
                                                                                
_shelx_F_squared_multiplier     1.000                                           
                                                                                
loop_                                                                           
 _refln_index_h                                                                 
 _refln_index_k                                                                 
 _refln_index_l                                                                 
 _refln_F_squared_calc                                                          
 _refln_F_squared_meas                                                          
 _refln_F_squared_sigma                                                         
 _refln_observed_status                                                         
   1   0   0         38.11         54.01         2.12 o                         
   2   0   0         42.30         63.24         3.26 o                         
   3   0   0          2.55          9.21         2.89 o                         
   4   0   0       1535.98       1603.87        22.74 o                         
   5   0   0       1487.42       1440.16        26.67 o                         
   6   0   0          8.35          8.97         9.48 o                         
   7   0   0        318.68        324.92        15.93 o                         
   8   0   0        168.91        199.08        30.67 o                         
   9   0   0          6.86         10.74        19.13 o                         
  10   0   0        100.94         92.87        28.99 o                         
  -9   1   0        399.60        378.50        35.97 o                         
  -8   1   0        276.17        322.77        30.39 o                         
  -7   1   0         92.22        138.34        14.08 o                         
  -6   1   0        784.33        737.93        18.18 o                         
  -5   1   0         61.56         76.01         6.34 o                         
  -4   1   0        217.88        261.12         8.36 o                         
  -3   1   0          1.16          3.04         3.23 o                         
  -2   1   0         57.84         79.04         3.62 o                         
  -1   1   0       7883.32       8236.59        70.00 o                         
   1   1   0         57.83         47.32         2.50 o                         
   2   1   0        501.35        525.51         6.71 o                         
   3   1   0       1893.87       2015.47        18.38 o                         
   4   1   0       4467.22       4342.48        49.67 o                         
   5   1   0        766.29        751.24        16.71 o                         
   6   1   0        735.88        723.20        22.02 o                         
   7   1   0         59.60         60.05        12.30 o                         
   8   1   0        119.00        121.85        15.82 o                         
   9   1   0        297.72        297.95        34.64 o                         
  10   1   0          0.58        -19.79        20.39 o                         
  -9   2   0         64.45        110.71        30.26 o                         
  -8   2   0          0.88         18.30        19.61 o                         
  -7   2   0        368.21        348.37        28.62 o                         
  -6   2   0         41.46         58.03        10.67 o                         
  -5   2   0        252.31        313.78        15.30 o                         
  -4   2   0         88.54        114.60         8.86 o                         
  -3   2   0         78.29         90.30         5.66 o                         
  -2   2   0       3475.54       3532.32        38.93 o                         
  -1   2   0       2777.70       2875.93        28.40 o                         
   0   2   0       1618.93       1671.81        20.48 o                         
   1   2   0        641.44        695.46         8.46 o                         
   2   2   0       1147.93       1169.59        11.56 o                         
   3   2   0         79.08        129.65         4.64 o                         
   4   2   0        711.94        629.35        13.90 o                         
   5   2   0       1410.97       1347.03        24.52 o                         
   6   2   0        856.36        846.48        21.95 o                         
   7   2   0        248.20        234.51        24.45 o                         
   8   2   0        288.97        307.09        19.13 o                         
   9   2   0         84.58        133.90        25.74 o                         
  10   2   0         77.28         69.94        25.86 o                         
  -8   3   0         36.71         18.47        23.85 o                         
  -7   3   0         25.84         35.49        18.93 o                         
  -6   3   0         14.28         21.71        10.35 o                         
  -5   3   0          5.42         32.74         9.10 o                         
  -4   3   0          3.09          1.66         6.52 o                         
  -3   3   0       1131.10       1271.11        21.68 o                         
  -2   3   0       1564.32       1668.97        24.50 o                         
  -1   3   0       4065.52       4301.01        43.91 o                         
   0   3   0       1017.05       1025.85        16.07 o                         
   1   3   0       2029.25       2042.93        22.22 o                         
   2   3   0        326.14        325.63         6.95 o                         
   3   3   0        200.31        192.18         6.94 o                         
   4   3   0       1165.30       1141.92        20.49 o                         
   5   3   0       2011.86       1965.08        31.56 o                         
   6   3   0        259.28        269.37        22.38 o                         
   7   3   0        504.09        540.69        27.33 o                         
   8   3   0          8.67         -3.02        12.92 o                         
   9   3   0          9.16         -5.76        12.60 o                         
  10   3   0        496.75        489.50        60.88 o                         
  -8   4   0         60.51         39.96        28.08 o                         
  -7   4   0         93.35         93.37        27.50 o                         
  -6   4   0        135.45        166.60        21.98 o                         
  -5   4   0        229.72        259.38        15.47 o                         
  -4   4   0        214.97        271.15        12.56 o                         
  -3   4   0          1.32          2.53         5.77 o                         
  -2   4   0        846.30        785.19        16.46 o                         
  -1   4   0       1635.57       1538.93        27.18 o                         
   0   4   0          6.78         10.57         5.15 o                         
   1   4   0          0.77         -0.64         4.00 o                         
   2   4   0         44.38         61.97         4.99 o                         
   3   4   0        316.19        344.97        11.00 o                         
   4   4   0       2200.47       2079.72        30.84 o                         
   5   4   0          2.17         -7.82         7.82 o                         
   6   4   0         38.20         28.21        11.25 o                         
   7   4   0         99.63        108.14        15.44 o                         
   8   4   0        118.15        121.74        15.99 o                         
   9   4   0        411.70        452.90        33.14 o                         
  10   4   0         12.06         10.65        32.80 o                         
  -7   5   0        108.68        146.60        31.43 o                         
  -6   5   0         19.34         44.63        22.23 o                         
  -5   5   0        122.27        148.72        32.24 o                         
  -4   5   0        151.53        172.05        13.99 o                         
  -3   5   0          1.11         12.51         9.21 o                         
  -2   5   0       1188.21       1147.32        30.06 o                         
  -1   5   0          7.87          1.86         6.37 o                         
   0   5   0        378.94        390.29        11.51 o                         
   1   5   0         70.94        101.04        13.39 o                         
   2   5   0         56.02         64.00         6.68 o                         
   3   5   0       2006.98       1921.03        28.45 o                         
   4   5   0        553.40        564.38        18.60 o                         
   5   5   0         85.05         80.18        14.59 o                         
   6   5   0        148.30        146.78        15.93 o                         
   7   5   0        191.18        181.56        17.20 o                         
   8   5   0        709.21        728.40        47.47 o                         
   9   5   0         48.77         35.80        22.45 o                         
  10   5   0         27.62         37.24        24.05 o                         
  -7   6   0         20.21         35.81        25.47 o                         
  -6   6   0        160.61        157.05        27.48 o                         
  -5   6   0         28.94         19.07        19.36 o                         
  -4   6   0         74.66         78.22        19.26 o                         
  -3   6   0        448.03        462.31        26.00 o                         
  -2   6   0         43.06         51.10        11.33 o                         
  -1   6   0        578.68        602.25        17.87 o                         
   0   6   0        365.22        378.52        13.40 o                         
   1   6   0         34.72         49.06         7.68 o                         
   2   6   0        707.65        699.28        21.14 o                         
   3   6   0        240.71        251.13        17.36 o                         
   4   6   0         97.95        102.82        11.10 o                         
   5   6   0        267.49        282.26        14.95 o                         
   6   6   0        309.87        283.18        39.19 o                         
   7   6   0        311.00        326.55        24.34 o                         
   8   6   0          7.09         12.28        14.36 o                         
   9   6   0        155.82        138.62        21.83 o                         
  10   6   0         30.08         63.51        27.82 o                         
  -6   7   0         23.16         38.81        24.90 o                         
  -5   7   0          0.67        -18.17        18.17 o                         
  -4   7   0         66.82         63.40        20.35 o                         
  -3   7   0        668.23        622.13        32.27 o                         
  -2   7   0        950.43        927.81        28.64 o                         
  -1   7   0         17.95         17.56        10.42 o                         
   0   7   0         23.51         26.06         6.63 o                         
   1   7   0         14.15         26.00         7.89 o                         
   2   7   0         99.13        106.86        11.35 o                         
   3   7   0          1.41         10.54         7.22 o                         
   4   7   0         46.71         55.94         9.52 o                         
   5   7   0         48.82         48.49        14.89 o                         
   6   7   0        156.30        157.82        19.79 o                         
   7   7   0        122.68        122.89        16.79 o                         
   8   7   0         46.33         50.37        26.37 o                         
   9   7   0        264.88        281.18        27.11 o                         
  10   7   0         17.77         22.82        25.40 o                         
  -5   8   0        130.23        119.34        28.96 o                         
  -4   8   0         77.80         81.53        28.75 o                         
  -3   8   0        167.49        119.96        25.24 o                         
  -2   8   0        168.95        173.20        25.67 o                         
  -1   8   0        171.95        178.19        17.56 o                         
   0   8   0        539.33        561.91        21.77 o                         
   1   8   0         71.63         90.29        13.85 o                         
   2   8   0        135.33        178.70        22.16 o                         
   3   8   0        891.40        907.73        54.65 o                         
   4   8   0         42.20         33.36        14.39 o                         
   5   8   0        129.55        142.44        23.47 o                         
   6   8   0        145.89        125.21        22.45 o                         
   7   8   0         53.92         55.43        19.74 o                         
   8   8   0        114.69        100.68        23.53 o                         
   9   8   0         79.11         72.85        22.10 o                         
  -4   9   0        240.84        256.47        60.44 o                         
  -3   9   0        326.74        246.40        31.51 o                         
  -2   9   0          1.50         15.30        20.39 o                         
  -1   9   0        556.05        628.29        33.08 o                         
   0   9   0         82.38        115.04        16.02 o                         
   1   9   0         20.28         10.43        14.00 o                         
   2   9   0        451.55        492.78        30.64 o                         
   3   9   0         25.63         42.57        14.80 o                         
   4   9   0        459.52        512.54        45.38 o                         
   5   9   0         12.30         25.80        17.19 o                         
   6   9   0         79.81         72.00        19.66 o                         
   7   9   0        124.09         95.85        22.15 o                         
   8   9   0          3.70          5.20        28.68 o                         
   9   9   0         31.60         14.26        22.07 o                         
  -3  10   0          1.71         31.49        54.07 o                         
  -2  10   0         40.03         83.92        44.71 o                         
  -1  10   0          4.29         21.26        27.54 o                         
   0  10   0         14.06        -17.42        17.42 o                         
   1  10   0        230.20        277.91        44.17 o                         
   2  10   0         14.04         13.72        16.36 o                         
   3  10   0        214.70        256.41        43.82 o                         
   4  10   0         40.69         34.15        16.86 o                         
   5  10   0         60.74         84.28        20.01 o                         
   6  10   0         15.25         -1.08        15.60 o                         
   7  10   0          0.65        -16.32        16.32 o                         
   8  10   0         17.15         18.34        19.04 o                         
  -1  11   0          6.32          5.39        48.66 o                         
   0  11   0        272.81        243.80        37.12 o                         
   1  11   0         41.33         52.44        22.45 o                         
   2  11   0        221.70        312.92        40.34 o                         
   3  11   0          7.04          3.58        19.74 o                         
   4  11   0         10.27          5.23        17.28 o                         
   5  11   0        192.30        224.31        25.43 o                         
   6  11   0         44.88         28.79        20.23 o                         
   7  11   0        214.31        196.73        26.89 o                         
   2  12   0        110.20        145.08        35.66 o                         
   3  12   0         17.80         16.61        21.33 o                         
   4  12   0         57.95         75.06        24.63 o                         
   5  12   0         36.31         40.76        49.91 o                         
  -4 -12   1         13.71         63.86        24.47 o                         
  -3 -12   1         23.79         24.07        22.48 o                         
  -2 -12   1         72.46        104.78        26.64 o                         
  -7 -11   1         70.73         78.22        22.65 o                         
  -6 -11   1         21.50         21.64        19.93 o                         
  -5 -11   1         21.82         27.96        18.79 o                         
  -4 -11   1         32.72         19.07        18.24 o                         
  -3 -11   1         54.58         49.65        21.13 o                         
  -2 -11   1        292.63        347.04        51.71 o                         
  -1 -11   1         13.21          1.58        22.27 o                         
   0 -11   1        138.08        186.41        35.68 o                         
   1 -11   1          1.29        -26.18        34.10 o                         
  -8 -10   1        217.82        208.93        27.04 o                         
  -7 -10   1         49.18         71.94        20.95 o                         
  -6 -10   1          0.53          2.18        16.21 o                         
  -5 -10   1          5.84         11.84        16.32 o                         
  -4 -10   1        153.40        116.39        19.96 o                         
  -3 -10   1        171.25        183.90        22.18 o                         
  -2 -10   1        155.55        205.75        39.81 o                         
  -1 -10   1        100.39        110.02        42.88 o                         
   0 -10   1         99.43         73.95        33.92 o                         
   1 -10   1          1.96        -21.43        23.71 o                         
   2 -10   1         17.05        -13.45        32.23 o                         
   3 -10   1         33.43         43.67        53.23 o                         
  -9  -9   1         55.43         61.91        26.90 o                         
  -8  -9   1          7.52         15.85        18.96 o                         
  -7  -9   1        109.95        120.52        21.08 o                         
  -6  -9   1          1.25        -14.11        14.11 o                         
  -5  -9   1          0.56         15.45        14.94 o                         
  -4  -9   1        104.18         96.20        17.94 o                         
  -3  -9   1        225.90        238.05        21.45 o                         
  -2  -9   1        456.44        491.28        60.85 o                         
  -1  -9   1          0.80         10.42        10.90 o                         
   0  -9   1         21.86         12.21        13.03 o                         
   1  -9   1        451.38        515.44        29.06 o                         
   2  -9   1        210.83        246.17        30.40 o                         
   3  -9   1        119.77        113.12        27.94 o                         
   4  -9   1        130.37        135.99        40.57 o                         
  -9  -8   1         21.51         20.24        20.56 o                         
  -8  -8   1        226.56        238.70        46.07 o                         
  -7  -8   1          0.53         12.73        16.04 o                         
  -6  -8   1         73.54         87.50        18.61 o                         
  -5  -8   1        172.06        157.27        20.28 o                         
  -4  -8   1         45.10         59.38        16.06 o                         
  -3  -8   1       1557.82       1585.47        40.85 o                         
  -2  -8   1        179.42        213.31        19.94 o                         
  -1  -8   1        358.03        358.72        19.65 o                         
   0  -8   1          1.49         14.40         9.69 o                         
   1  -8   1        130.24        177.68        17.84 o                         
   2  -8   1        290.62        263.86        38.96 o                         
   3  -8   1        473.33        453.48        36.26 o                         
   4  -8   1         67.14         27.46        22.16 o                         
   5  -8   1          4.53         18.35        26.07 o                         
 -10  -7   1         38.29         44.83        33.23 o                         
  -9  -7   1         35.05         47.72        22.53 o                         
  -8  -7   1         17.06          6.82        16.82 o                         
  -7  -7   1         91.80         65.05        18.49 o                         
  -6  -7   1        273.02        268.80        25.93 o                         
  -5  -7   1        329.30        305.11        23.28 o                         
  -4  -7   1       1318.72       1280.41        39.05 o                         
  -3  -7   1          1.31         -0.10         7.73 o                         
  -2  -7   1        242.67        224.88        17.64 o                         
  -1  -7   1         18.69         24.86        11.39 o                         
   0  -7   1        178.31        190.03        16.51 o                         
   1  -7   1        486.52        500.06        18.20 o                         
   2  -7   1        689.82        691.18        47.42 o                         
   3  -7   1        123.27        131.99        17.04 o                         
   4  -7   1          5.69          0.28        20.77 o                         
   5  -7   1         27.92          6.64        20.48 o                         
   6  -7   1        108.97        129.27        29.17 o                         
 -10  -6   1         69.70        114.03        30.80 o                         
  -9  -6   1         91.15         80.00        25.40 o                         
  -8  -6   1         47.75         55.04        17.48 o                         
  -7  -6   1         53.09         61.81        18.18 o                         
  -6  -6   1         30.05         28.70        15.01 o                         
  -5  -6   1        119.60        140.88        35.56 o                         
  -4  -6   1        369.86        379.59        12.80 o                         
  -3  -6   1         18.16          6.36         7.04 o                         
  -2  -6   1        520.28        553.03        19.65 o                         
  -1  -6   1        185.10        195.81        11.17 o                         
   0  -6   1        924.79        906.40        19.86 o                         
   1  -6   1       1321.92       1339.10        24.40 o                         
   2  -6   1        149.09        144.79        15.64 o                         
   3  -6   1        504.28        467.49        20.60 o                         
   4  -6   1        244.33        278.73        18.78 o                         
   5  -6   1         65.39         66.28        21.42 o                         
   6  -6   1        148.45        171.83        28.04 o                         
   7  -6   1         10.15          4.08        24.99 o                         
 -10  -5   1          0.76         -2.59        21.78 o                         
  -9  -5   1         85.75         79.54        24.01 o                         
  -8  -5   1        434.30        437.58        40.46 o                         
  -7  -5   1          1.30          4.73        14.33 o                         
  -6  -5   1       2407.31       2290.82        48.69 o                         
  -5  -5   1          0.92          1.35        10.00 o                         
  -4  -5   1        489.03        500.05        19.53 o                         
  -3  -5   1       1378.35       1334.82        21.89 o                         
  -2  -5   1       3239.68       3261.59        50.96 o                         
  -1  -5   1        345.37        352.21        12.89 o                         
   0  -5   1       1225.84       1221.64        20.47 o                         
   1  -5   1        567.73        553.43        13.99 o                         
   2  -5   1       1161.53       1046.48        23.61 o                         
   3  -5   1         52.29         54.81         7.81 o                         
   4  -5   1         49.72         49.28        11.46 o                         
   5  -5   1        192.64        226.08        20.91 o                         
   6  -5   1         11.06          6.76        27.40 o                         
   7  -5   1        185.42        188.82        42.13 o                         
 -10  -4   1          9.69         52.40        39.51 o                         
  -9  -4   1        392.07        432.14        44.23 o                         
  -8  -4   1         15.11        -14.43        14.43 o                         
  -7  -4   1        701.18        702.63        47.82 o                         
  -6  -4   1         45.65         46.35        11.49 o                         
  -5  -4   1         19.65          4.33         8.01 o                         
  -4  -4   1       1235.37       1139.22        21.70 o                         
  -3  -4   1        480.42        550.13        12.19 o                         
  -2  -4   1       1918.00       2012.22        23.60 o                         
  -1  -4   1          1.09          5.04         3.67 o                         
   0  -4   1        670.18        710.47        13.49 o                         
   1  -4   1       2887.56       2782.90        34.28 o                         
   2  -4   1         40.23         37.62         7.10 o                         
   3  -4   1          0.77          3.39         6.52 o                         
   4  -4   1          4.07          2.47         6.78 o                         
   5  -4   1        239.44        265.23        16.15 o                         
   6  -4   1        300.85        308.35        26.72 o                         
   7  -4   1          0.50         -5.03        18.05 o                         
   8  -4   1         80.87         45.39        27.17 o                         
 -10  -3   1        318.72        397.97        45.58 o                         
  -9  -3   1          0.34        -14.25        14.25 o                         
  -8  -3   1         25.61         45.71        15.44 o                         
  -7  -3   1         28.09         44.27        12.19 o                         
  -6  -3   1         15.52         26.99         9.10 o                         
  -5  -3   1       1148.89       1131.81        21.45 o                         
  -4  -3   1         70.95         75.94         7.01 o                         
  -3  -3   1        432.60        466.20        10.62 o                         
  -2  -3   1       1490.56       1535.59        15.22 o                         
  -1  -3   1         48.46         57.14         4.11 o                         
   0  -3   1       2994.62       3060.62        32.13 o                         
   1  -3   1        512.96        505.92         9.45 o                         
   2  -3   1        341.18        335.45        12.10 o                         
   3  -3   1        201.28        231.68         8.95 o                         
   4  -3   1         73.60         66.44         7.43 o                         
   5  -3   1       1289.59       1298.02        35.25 o                         
   6  -3   1        257.82        276.79        24.21 o                         
   7  -3   1         57.04         77.23        22.99 o                         
   8  -3   1         56.49        102.16        32.13 o                         
 -10  -2   1         52.44         24.03        23.34 o                         
  -9  -2   1        100.90         86.23        23.35 o                         
  -8  -2   1        128.30        113.83        14.34 o                         
  -7  -2   1         28.21         34.51        12.25 o                         
  -6  -2   1        955.56        938.99        21.72 o                         
  -5  -2   1        348.26        332.38        14.04 o                         
  -4  -2   1        288.66        278.92        10.54 o                         
  -3  -2   1        322.75        337.55         7.07 o                         
  -2  -2   1         46.70         67.39         3.42 o                         
  -1  -2   1       7629.78       7993.02        68.65 o                         
   0  -2   1         50.63         61.95         4.97 o                         
   1  -2   1        930.94        977.55        13.80 o                         
   2  -2   1        599.14        614.52         9.06 o                         
   3  -2   1          0.38          4.28         4.26 o                         
   4  -2   1       1012.77        996.22        21.71 o                         
   5  -2   1        569.60        585.29        19.65 o                         
   6  -2   1        163.79        151.92        13.30 o                         
   7  -2   1        209.17        227.72        20.17 o                         
   8  -2   1         79.00         73.85        22.91 o                         
   9  -2   1        578.00        522.01        44.14 o                         
 -10  -1   1         15.25          4.46        22.41 o                         
  -9  -1   1         83.54         93.83        23.63 o                         
  -8  -1   1          9.16         13.73        14.91 o                         
  -7  -1   1         52.08         72.46        11.20 o                         
  -6  -1   1        461.88        483.13        15.82 o                         
  -5  -1   1        698.33        710.29        18.54 o                         
  -4  -1   1          8.01          9.10         4.99 o                         
  -3  -1   1       3754.90       3852.04        31.28 o                         
  -2  -1   1       1280.16       1271.98        11.77 o                         
  -1  -1   1       1156.72       1251.63        11.29 o                         
   0  -1   1         20.92         39.76         2.16 o                         
   1  -1   1      14633.06      15028.87       182.31 o                         
   2  -1   1        592.21        609.62         8.95 o                         
   3  -1   1        947.34        872.01        13.81 o                         
   4  -1   1         22.76         34.03         5.08 o                         
   5  -1   1         41.29         44.22         7.34 o                         
   6  -1   1        482.82        503.09        26.06 o                         
   7  -1   1          0.50         16.47        14.69 o                         
   8  -1   1        605.14        610.96        37.92 o                         
   9  -1   1         18.16         20.57        22.55 o                         
 -10   0   1         41.74          3.33        46.58 o                         
  -9   0   1         47.37         66.45        23.62 o                         
  -8   0   1        538.45        538.76        35.35 o                         
  -7   0   1        269.63        251.63        15.23 o                         
  -6   0   1        299.12        307.58        13.51 o                         
  -5   0   1        386.87        393.69        15.67 o                         
  -4   0   1        528.37        577.08        13.30 o                         
  -3   0   1        797.04        827.13        11.40 o                         
  -2   0   1        917.08        858.79         9.54 o                         
  -1   0   1        353.10        359.71         4.44 o                         
   1   0   1        568.15        511.86         6.45 o                         
   2   0   1         42.46         41.19         3.59 o                         
   3   0   1        484.74        447.04         7.81 o                         
   4   0   1        628.88        633.14        12.93 o                         
   5   0   1       2220.97       2189.77        37.30 o                         
   6   0   1         80.53         93.25        10.14 o                         
   7   0   1        254.72        254.79        16.75 o                         
   8   0   1        389.16        467.23        41.90 o                         
   9   0   1          1.48         29.27        22.71 o                         
  10   0   1         82.31         76.90        26.24 o                         
  -9   1   1         59.01        124.57        27.23 o                         
  -8   1   1         17.37         19.45        18.17 o                         
  -7   1   1        535.53        539.75        22.87 o                         
  -6   1   1        576.19        585.41        21.30 o                         
  -5   1   1        509.10        454.22        10.31 o                         
  -4   1   1       2195.00       2043.49        23.89 o                         
  -3   1   1        309.68        338.72         7.70 o                         
  -2   1   1        910.88        905.19        10.74 o                         
  -1   1   1      10208.18      10731.33        90.91 o                         
   0   1   1       2016.20       1479.62        45.12 o                         
   1   1   1         12.70         20.34         1.99 o                         
   2   1   1        614.80        649.69         7.65 o                         
   5   1   1         69.55         93.35         9.13 o                         
   6   1   1        643.23        613.22        19.10 o                         
   7   1   1        224.16        238.35        17.45 o                         
   8   1   1         42.06         87.99        16.21 o                         
   9   1   1        343.44        371.06        36.53 o                         
  10   1   1         30.45         32.87        25.92 o                         
  -9   2   1        265.27        257.64        37.56 o                         
  -8   2   1        294.39        235.56        40.63 o                         
  -7   2   1        427.66        392.06        27.65 o                         
  -6   2   1         28.75         10.26         9.24 o                         
  -5   2   1        465.65        471.38        20.24 o                         
  -4   2   1        347.19        367.20        12.63 o                         
  -3   2   1        161.63        157.79         6.44 o                         
  -2   2   1       4891.64       4829.52        48.29 o                         
  -1   2   1       2731.57       2817.25        30.77 o                         
   0   2   1        136.53        155.28         5.49 o                         
   1   2   1          0.67          0.53         2.99 o                         
   2   2   1          3.65          7.57         2.87 o                         
   3   2   1       2534.26       2391.87        21.85 o                         
   4   2   1          0.77         11.43         5.24 o                         
   5   2   1        693.01        702.29        18.72 o                         
   6   2   1        781.93        758.74        21.06 o                         
   7   2   1         11.01         38.18        10.44 o                         
   8   2   1        464.88        492.11        24.79 o                         
   9   2   1          2.03         -1.42        17.12 o                         
  10   2   1         28.13         32.39        23.83 o                         
  -8   3   1         50.53        124.94        29.75 o                         
  -7   3   1         14.78         44.00        18.24 o                         
  -6   3   1        160.00        181.64        17.75 o                         
  -5   3   1          2.03          1.27         8.18 o                         
  -4   3   1         45.17         44.98         7.40 o                         
  -3   3   1       3742.42       3794.87        46.54 o                         
  -2   3   1       2061.43       2227.89        28.91 o                         
  -1   3   1        840.67        860.57        15.72 o                         
   0   3   1        149.30        186.33         5.56 o                         
   1   3   1       1887.47       1994.37        20.96 o                         
   2   3   1       3625.44       3741.47        35.78 o                         
   3   3   1        380.78        364.91         9.72 o                         
   4   3   1        449.61        488.82        14.81 o                         
   5   3   1        846.20        845.43        20.25 o                         
   6   3   1          3.80          6.02         8.87 o                         
   7   3   1       1051.31       1068.38        28.46 o                         
   8   3   1          0.68        -14.80        14.80 o                         
   9   3   1         10.25         19.65        15.62 o                         
  10   3   1        203.82        256.82        30.12 o                         
  -8   4   1         21.98         44.68        25.63 o                         
  -7   4   1        198.81        267.37        35.54 o                         
  -6   4   1          2.56         11.88        13.08 o                         
  -5   4   1         30.05         18.16         9.54 o                         
  -4   4   1       1281.79       1320.58        24.90 o                         
  -3   4   1        243.52        249.84        11.94 o                         
  -2   4   1       1370.28       1487.57        23.94 o                         
  -1   4   1         78.15        104.95         7.50 o                         
   0   4   1        980.13       1026.21        18.10 o                         
   1   4   1        283.65        270.35         6.91 o                         
   2   4   1        408.19        374.15         9.99 o                         
   3   4   1       2358.04       2388.50        32.21 o                         
   4   4   1        543.62        568.08        15.76 o                         
   5   4   1         61.21         45.38        10.11 o                         
   6   4   1        298.71        268.73        22.80 o                         
   7   4   1         55.95         60.86        13.21 o                         
   8   4   1        119.03        130.78        19.25 o                         
   9   4   1         98.29        122.47        19.98 o                         
  10   4   1          0.29         36.66        25.02 o                         
  -7   5   1          6.85        -10.49        24.53 o                         
  -6   5   1        203.76        206.14        30.70 o                         
  -5   5   1        250.38        307.15        21.27 o                         
  -4   5   1        193.26        219.34        14.19 o                         
  -3   5   1        828.11        860.22        27.42 o                         
  -2   5   1        289.09        332.33        17.88 o                         
  -1   5   1        236.89        291.34        14.85 o                         
   0   5   1         31.99         38.64         7.05 o                         
   1   5   1        721.12        725.86        15.43 o                         
   2   5   1         76.48         92.09        10.80 o                         
   3   5   1        260.00        284.72         9.03 o                         
   4   5   1        192.78        224.90        12.28 o                         
   5   5   1         23.67         13.97         9.87 o                         
   6   5   1        326.99        319.97        29.70 o                         
   7   5   1        738.10        700.20        32.90 o                         
   8   5   1        612.22        623.99        48.13 o                         
   9   5   1          0.23         -6.38        15.81 o                         
  10   5   1         31.98         -5.52        21.82 o                         
  -7   6   1          8.56        -17.08        23.71 o                         
  -6   6   1        184.51        172.97        28.73 o                         
  -5   6   1         14.04        -12.43        18.16 o                         
  -4   6   1        495.31        552.20        32.90 o                         
  -3   6   1        755.90        756.35        39.92 o                         
  -2   6   1          0.38         -7.42         8.80 o                         
  -1   6   1         49.83         76.21         9.49 o                         
   0   6   1          8.88         11.67         6.39 o                         
   1   6   1       1984.33       1958.85        41.01 o                         
   2   6   1        448.41        426.67        17.17 o                         
   3   6   1        323.39        297.36        13.74 o                         
   4   6   1        260.85        283.02        13.73 o                         
   5   6   1         15.36         19.16         9.12 o                         
   6   6   1        163.45        170.64        18.35 o                         
   7   6   1        402.52        401.15        26.48 o                         
   8   6   1         33.37         14.23        13.74 o                         
   9   6   1         26.21         27.09        20.04 o                         
  10   6   1        256.02        257.98        57.58 o                         
  -6   7   1         39.30          7.39        24.43 o                         
  -5   7   1         63.62         64.34        22.95 o                         
  -4   7   1        341.35        311.70        28.74 o                         
  -3   7   1         22.29         26.59        16.80 o                         
  -2   7   1        143.19        166.41        13.77 o                         
  -1   7   1          3.23          9.68         8.37 o                         
   0   7   1          1.14          2.70         6.32 o                         
   1   7   1       1798.69       1735.01        47.84 o                         
   2   7   1        523.72        485.42        33.30 o                         
   3   7   1         13.96         19.08        12.82 o                         
   4   7   1        361.58        355.90        34.64 o                         
   5   7   1        254.50        244.74        21.99 o                         
   6   7   1        733.28        752.84        40.91 o                         
   7   7   1         13.46        -12.95        16.27 o                         
   8   7   1         38.59         14.11        18.27 o                         
   9   7   1          1.11          6.27        20.14 o                         
  10   7   1          5.45          5.09        21.19 o                         
  -5   8   1        148.77         65.91        27.07 o                         
  -4   8   1         25.86         17.40        21.05 o                         
  -3   8   1        205.63        134.56        26.61 o                         
  -2   8   1        241.33        269.36        25.34 o                         
  -1   8   1        164.10        155.84        17.15 o                         
   0   8   1        342.46        396.57        20.54 o                         
   1   8   1         42.49         50.16        15.92 o                         
   2   8   1         11.93         -2.63        13.16 o                         
   3   8   1        139.15        142.87        20.64 o                         
   4   8   1         30.81         -7.16        13.81 o                         
   5   8   1       1753.70       1707.24        50.06 o                         
   6   8   1        327.66        309.05        27.21 o                         
   7   8   1         84.70         84.99        20.89 o                         
   8   8   1         17.16          3.66        18.18 o                         
   9   8   1         21.00        -22.45        22.45 o                         
  -4   9   1        311.00        273.90        54.33 o                         
  -3   9   1        178.87        162.59        42.72 o                         
  -2   9   1        101.76         79.69        27.70 o                         
  -1   9   1        573.86        591.61        60.20 o                         
   0   9   1        160.52        161.22        17.49 o                         
   1   9   1        241.57        277.41        23.91 o                         
   2   9   1        237.42        275.87        28.28 o                         
   3   9   1          1.52         20.56        17.29 o                         
   4   9   1        289.40        271.45        24.65 o                         
   5   9   1          3.42          9.40        16.32 o                         
   6   9   1        156.49        136.95        32.30 o                         
   7   9   1         24.75         13.16        24.12 o                         
   8   9   1         20.99          1.20        19.73 o                         
   9   9   1         39.32        -13.42        19.17 o                         
  -3  10   1          7.04        -33.23        33.23 o                         
  -2  10   1         58.38         47.20        42.21 o                         
  -1  10   1          0.44         -3.28        24.24 o                         
   0  10   1         52.40         58.76        20.51 o                         
   1  10   1         87.84        130.59        34.31 o                         
   2  10   1          4.39         -1.99        17.65 o                         
   3  10   1        131.28        140.17        19.80 o                         
   4  10   1         84.34         44.66        18.38 o                         
   5  10   1        193.74        224.90        31.98 o                         
   6  10   1         84.39         91.94        21.97 o                         
   7  10   1         61.88         57.28        21.70 o                         
   8  10   1         65.80         53.72        22.37 o                         
  -1  11   1          0.46          0.49        27.75 o                         
   0  11   1        159.98        235.21        35.38 o                         
   1  11   1         18.50         46.20        23.68 o                         
   2  11   1        204.06        201.41        32.97 o                         
   3  11   1         21.84         53.18        21.55 o                         
   4  11   1          9.23         29.93        17.97 o                         
   5  11   1        358.10        387.55        44.79 o                         
   6  11   1         33.16         36.96        20.06 o                         
   7  11   1         16.63         47.76        21.17 o                         
   2  12   1          1.50         31.17        32.93 o                         
   3  12   1         38.49         31.04        38.72 o                         
   4  12   1        201.41        215.67        29.93 o                         
   5  12   1          6.43          4.19        19.20 o                         
  -4 -12   2         75.18         71.06        25.00 o                         
  -3 -12   2         21.86         31.84        22.64 o                         
  -6 -11   2         16.99         11.90        19.95 o                         
  -5 -11   2        139.66        140.24        23.59 o                         
  -4 -11   2          6.90         16.69        17.57 o                         
  -3 -11   2         63.48         31.95        19.83 o                         
  -2 -11   2          0.67         25.76        19.74 o                         
  -1 -11   2         22.58         30.02        22.66 o                         
   0 -11   2        138.30        198.09        36.43 o                         
   1 -11   2          8.31         10.75        36.32 o                         
  -8 -10   2         23.51         27.43        29.05 o                         
  -7 -10   2         60.43         76.88        20.99 o                         
  -6 -10   2          4.58        -10.09        16.60 o                         
  -5 -10   2         26.00         47.98        17.84 o                         
  -4 -10   2        524.55        512.09        48.72 o                         
  -3 -10   2         68.52        105.01        18.92 o                         
  -2 -10   2          0.63         10.95        20.68 o                         
  -1 -10   2        118.60        154.09        35.72 o                         
   0 -10   2          0.42         20.55        19.75 o                         
   1 -10   2        147.93         81.53        46.16 o                         
   2 -10   2          0.46         22.44        32.35 o                         
  -8  -9   2         93.51         90.82        21.80 o                         
  -7  -9   2          0.67         -6.02        16.07 o                         
  -6  -9   2          6.50         10.50        16.03 o                         
  -5  -9   2        322.26        350.17        25.97 o                         
  -4  -9   2        128.32        152.43        22.31 o                         
  -3  -9   2        100.31        100.69        19.34 o                         
  -2  -9   2         55.52         67.26        16.87 o                         
  -1  -9   2          1.44         -3.33        10.81 o                         
   0  -9   2         14.17         19.73        13.37 o                         
   1  -9   2         69.36         91.12        17.35 o                         
   2  -9   2        295.56        313.60        33.47 o                         
   3  -9   2        140.52        144.78        29.99 o                         
   4  -9   2        145.97        138.41        34.72 o                         
  -9  -8   2         28.57         33.34        24.72 o                         
  -8  -8   2         45.43         23.89        17.80 o                         
  -7  -8   2        115.61        159.13        20.85 o                         
  -6  -8   2        243.38        222.17        22.00 o                         
  -5  -8   2        550.14        500.20        27.73 o                         
  -4  -8   2         99.20        106.55        16.47 o                         
  -3  -8   2        662.98        698.94        28.99 o                         
  -2  -8   2         23.89         32.45        13.61 o                         
  -1  -8   2          9.58         21.73        10.63 o                         
   0  -8   2        396.78        441.37        19.46 o                         
   1  -8   2        125.06        121.34        16.57 o                         
   2  -8   2        447.62        387.72        32.60 o                         
   3  -8   2          4.76         -4.72        16.82 o                         
   4  -8   2          9.47          1.62        23.23 o                         
   5  -8   2         12.94         25.17        26.85 o                         
  -9  -7   2        210.28        182.03        28.79 o                         
  -8  -7   2         86.58         72.40        18.97 o                         
  -7  -7   2         68.75         58.34        16.08 o                         
  -6  -7   2        323.38        320.60        23.45 o                         
  -5  -7   2        168.42        160.91        21.53 o                         
  -4  -7   2        518.22        520.74        25.48 o                         
  -3  -7   2         45.11         45.50         9.25 o                         
  -2  -7   2         63.05         69.71        13.75 o                         
  -1  -7   2         23.27         17.26        10.88 o                         
   0  -7   2        457.40        466.19        15.74 o                         
   1  -7   2        494.91        511.97        23.96 o                         
   2  -7   2          2.21         -7.77        12.15 o                         
   3  -7   2        353.37        329.16        22.71 o                         
   4  -7   2        141.39        174.00        24.38 o                         
   5  -7   2        103.38        124.28        32.54 o                         
   6  -7   2        179.37        168.83        35.66 o                         
 -10  -6   2         56.37         28.96        26.43 o                         
  -9  -6   2          0.31         -3.40        18.15 o                         
  -8  -6   2         31.37         37.37        16.02 o                         
  -7  -6   2         45.12         48.19        15.65 o                         
  -6  -6   2         23.36         29.19        12.61 o                         
  -5  -6   2       3975.47       3693.11        66.02 o                         
  -4  -6   2         21.15         13.07         6.96 o                         
  -3  -6   2        266.06        301.50        14.81 o                         
  -2  -6   2         99.79        105.31         9.13 o                         
  -1  -6   2         63.10         60.38        10.61 o                         
   0  -6   2       2244.12       2208.26        35.86 o                         
   1  -6   2        429.53        446.38        19.81 o                         
   2  -6   2        364.82        397.90        22.85 o                         
   3  -6   2        212.95        214.02        15.27 o                         
   4  -6   2         37.20         75.18        15.59 o                         
   5  -6   2         51.40         60.69        21.13 o                         
   6  -6   2         29.34         19.33        21.56 o                         
   7  -6   2         73.56         70.18        27.60 o                         
 -10  -5   2         38.43         32.55        27.81 o                         
  -9  -5   2          2.09         28.03        17.65 o                         
  -8  -5   2        163.05        196.94        27.71 o                         
  -7  -5   2          1.09         -2.68        11.41 o                         
  -6  -5   2       2389.63       2249.70        53.66 o                         
  -5  -5   2        300.81        304.76        16.24 o                         
  -4  -5   2          4.16         -4.04         5.52 o                         
  -3  -5   2        197.64        207.92         8.20 o                         
  -2  -5   2        610.05        630.10        15.89 o                         
  -1  -5   2       6965.87       6864.98        82.14 o                         
   0  -5   2       1166.97       1192.04        22.18 o                         
   1  -5   2        418.41        450.34        12.88 o                         
   2  -5   2        126.89        144.56        10.64 o                         
   3  -5   2        777.41        687.70        18.11 o                         
   4  -5   2        450.30        496.96        26.86 o                         
   5  -5   2        111.51         96.33        14.47 o                         
   6  -5   2         17.80         12.54        16.13 o                         
   7  -5   2        162.13        146.39        26.84 o                         
 -10  -4   2        545.61        739.84        66.75 o                         
  -9  -4   2         55.31         89.86        23.05 o                         
  -8  -4   2          2.59         -2.56        16.02 o                         
  -7  -4   2       1574.37       1546.62        36.42 o                         
  -6  -4   2          9.35         14.58         9.54 o                         
  -5  -4   2          3.41         -8.03         8.03 o                         
  -4  -4   2         10.26         12.57         6.94 o                         
  -3  -4   2        959.73       1010.87        17.00 o                         
  -2  -4   2        683.38        645.18        10.58 o                         
  -1  -4   2       3161.39       3149.21        33.53 o                         
   0  -4   2        945.82        946.39        16.33 o                         
   1  -4   2        720.87        709.65        13.57 o                         
   2  -4   2        116.68        162.71        10.04 o                         
   3  -4   2        116.82        128.85         9.18 o                         
   4  -4   2          9.38         13.07        12.11 o                         
   5  -4   2        206.11        213.78        17.75 o                         
   6  -4   2        552.89        544.77        38.96 o                         
   7  -4   2          6.61          4.84        18.50 o                         
   8  -4   2        164.55        160.04        35.02 o                         
 -10  -3   2         75.86         86.37        29.74 o                         
  -9  -3   2          7.33         17.69        20.05 o                         
  -8  -3   2        111.52        123.89        20.99 o                         
  -7  -3   2        346.65        391.80        21.56 o                         
  -6  -3   2        725.87        699.32        20.64 o                         
  -5  -3   2         61.34         61.42         9.01 o                         
  -4  -3   2        856.15        856.06        19.00 o                         
  -3  -3   2        290.90        312.23        10.21 o                         
  -2  -3   2       3220.49       3278.63        28.44 o                         
  -1  -3   2       3007.80       3015.34        30.09 o                         
   0  -3   2       1858.64       1924.10        24.91 o                         
   1  -3   2        258.68        296.65         8.67 o                         
   2  -3   2        109.41        118.20         8.75 o                         
   3  -3   2        187.59        163.07         7.23 o                         
   4  -3   2        267.60        261.91        12.08 o                         
   5  -3   2       2081.10       2045.40        38.65 o                         
   6  -3   2        122.61        158.87        16.63 o                         
   7  -3   2        202.87        193.50        24.87 o                         
   8  -3   2        102.84         66.03        28.31 o                         
 -10  -2   2         73.63         92.36        32.11 o                         
  -9  -2   2        183.53        202.04        27.65 o                         
  -8  -2   2         98.49        100.06        15.70 o                         
  -7  -2   2        227.22        289.68        18.61 o                         
  -6  -2   2        597.60        610.07        18.91 o                         
  -5  -2   2         84.89        122.12        12.35 o                         
  -4  -2   2         98.31         97.94         7.46 o                         
  -3  -2   2         32.58         28.74         4.02 o                         
  -2  -2   2       1573.32       1620.00        15.35 o                         
  -1  -2   2      12597.89      12848.92       104.79 o                         
   0  -2   2        274.93        287.45         6.22 o                         
   1  -2   2        101.86        131.27         6.03 o                         
   2  -2   2        196.03        213.10         6.43 o                         
   3  -2   2        276.25        277.54         7.61 o                         
   4  -2   2       3380.92       3276.64        38.09 o                         
   5  -2   2        632.19        592.23        19.96 o                         
   6  -2   2          6.32         18.98         9.29 o                         
   7  -2   2        218.78        223.13        20.25 o                         
   8  -2   2         41.08         46.90        21.99 o                         
   9  -2   2        272.46        293.85        33.98 o                         
 -10  -1   2         89.45        171.05        55.21 o                         
  -9  -1   2         24.87         13.96        20.30 o                         
  -8  -1   2        122.21        128.72        24.77 o                         
  -7  -1   2        175.70        213.96        13.38 o                         
  -6  -1   2         14.22         35.67         8.24 o                         
  -5  -1   2        546.99        522.35        15.53 o                         
  -4  -1   2          6.98         11.14         5.31 o                         
  -3  -1   2        883.43        918.38        11.87 o                         
  -2  -1   2       5054.19       5115.70        38.89 o                         
  -1  -1   2       1719.94       1727.73        16.22 o                         
   0  -1   2         54.85         77.10         3.48 o                         
   1  -1   2      15512.81      15712.58       165.61 o                         
   2  -1   2         42.17         57.20         2.89 o                         
   3  -1   2       3666.99       3481.99        31.96 o                         
   4  -1   2         87.35         92.51         6.30 o                         
   5  -1   2        381.17        378.06        13.21 o                         
   6  -1   2        308.11        358.88        19.22 o                         
   7  -1   2         31.98         27.19        13.82 o                         
   8  -1   2        535.84        502.53        39.42 o                         
   9  -1   2        111.46        110.47        24.63 o                         
  -9   0   2         10.72         33.67        21.09 o                         
  -8   0   2        221.82        201.14        20.83 o                         
  -7   0   2          1.70          5.72        10.14 o                         
  -6   0   2        190.81        195.25        11.14 o                         
  -5   0   2        118.02        116.49         8.23 o                         
  -4   0   2        373.32        379.32        10.54 o                         
  -3   0   2       3101.77       2985.36        28.50 o                         
  -2   0   2       2257.22       2126.04        18.87 o                         
  -1   0   2          1.01          4.47         1.96 o                         
   1   0   2       4173.06       3984.09        36.46 o                         
   2   0   2       2799.06       2634.28        24.08 o                         
   3   0   2       1152.38       1120.81        12.68 o                         
   4   0   2        440.24        446.12         9.78 o                         
   5   0   2        186.62        284.94        12.66 o                         
   6   0   2         35.12         37.84         8.54 o                         
   7   0   2        388.33        390.15        25.41 o                         
   8   0   2        338.99        371.85        26.96 o                         
   9   0   2        314.98        357.25        34.48 o                         
  10   0   2         34.46         34.73        25.15 o                         
  -9   1   2        194.47        194.01        37.88 o                         
  -8   1   2        108.42        105.27        22.57 o                         
  -7   1   2        593.77        637.24        32.73 o                         
  -6   1   2        107.97        113.99        10.96 o                         
  -5   1   2        106.73        103.74         7.13 o                         
  -4   1   2         37.07         70.16         8.10 o                         
  -3   1   2       3011.84       2973.45        29.30 o                         
  -2   1   2       2115.00       2113.90        18.75 o                         
  -1   1   2        494.83        546.68         7.16 o                         
   0   1   2       3238.11       3164.87        32.33 o                         
   1   1   2        824.13        878.18         8.67 o                         
   2   1   2         74.18         74.69         3.49 o                         
   3   1   2         17.00         21.50         3.28 o                         
   4   1   2       1107.95       1099.75        20.30 o                         
   5   1   2        137.72        138.51        10.09 o                         
   6   1   2        822.91        857.77        22.72 o                         
   7   1   2        268.43        273.41        17.20 o                         
   8   1   2         71.72         78.07        17.14 o                         
   9   1   2        120.50        114.30        29.35 o                         
  10   1   2         94.56         83.08        26.49 o                         
  -9   2   2          1.62         21.63        25.37 o                         
  -8   2   2        228.97        270.87        37.21 o                         
  -7   2   2        213.31        252.29        21.62 o                         
  -6   2   2          9.46         10.25         8.60 o                         
  -5   2   2        295.91        314.73        13.18 o                         
  -4   2   2        483.16        481.80        19.73 o                         
  -3   2   2        862.28        788.71        13.90 o                         
  -2   2   2       1102.22       1016.48        13.79 o                         
  -1   2   2        174.28        184.99        10.04 o                         
   0   2   2       6667.42       7130.83        71.19 o                         
   1   2   2          1.00          2.01         3.47 o                         
   2   2   2       1352.70       1342.09        14.53 o                         
   3   2   2        729.57        767.83         9.90 o                         
   4   2   2         34.90         48.96         6.15 o                         
   5   2   2        451.80        460.53        15.99 o                         
   6   2   2        810.40        789.08        21.16 o                         
   7   2   2        250.00        279.08        16.34 o                         
   8   2   2        339.92        377.93        22.58 o                         
   9   2   2         22.43         12.12        17.65 o                         
  10   2   2         13.62         20.30        25.98 o                         
  -8   3   2        152.94        116.94        29.57 o                         
  -7   3   2        172.43        185.88        24.64 o                         
  -6   3   2        107.83         70.45        14.65 o                         
  -5   3   2         23.95         34.72         8.60 o                         
  -4   3   2         11.73         20.80         7.86 o                         
  -3   3   2       2824.60       2783.12        38.24 o                         
  -2   3   2        400.96        419.16         8.74 o                         
  -1   3   2       4512.87       4891.18        58.94 o                         
   0   3   2        424.75        438.24         8.57 o                         
   1   3   2        232.34        296.28         7.25 o                         
   2   3   2       3384.10       3350.34        32.41 o                         
   3   3   2         50.05         67.02         4.88 o                         
   4   3   2         51.86         71.02         6.58 o                         
   5   3   2        434.90        440.59        19.71 o                         
   6   3   2        155.80        165.01        14.24 o                         
   7   3   2       1074.64       1086.61        38.68 o                         
   8   3   2          6.07         19.38        13.01 o                         
   9   3   2         21.43         37.23        19.75 o                         
  10   3   2         89.82         90.02        25.48 o                         
  -8   4   2         32.66         66.45        28.26 o                         
  -7   4   2        206.60        191.07        31.13 o                         
  -6   4   2          0.45          6.69        13.10 o                         
  -5   4   2         28.91         51.46        12.86 o                         
  -4   4   2       2604.90       2581.11        39.47 o                         
  -3   4   2         21.62         31.86         7.29 o                         
  -2   4   2        926.42        915.84        20.71 o                         
  -1   4   2          0.98          2.15         4.79 o                         
   0   4   2        299.19        364.12         9.58 o                         
   1   4   2        381.28        367.13         7.86 o                         
   2   4   2        128.64        136.44         6.65 o                         
   3   4   2        935.67        988.75        17.59 o                         
   4   4   2        205.62        241.54        10.25 o                         
   5   4   2         90.11        109.28        10.06 o                         
   6   4   2        494.57        497.47        27.95 o                         
   7   4   2        225.99        211.91        15.88 o                         
   8   4   2          7.28         15.10        12.44 o                         
   9   4   2          5.03         18.92        14.77 o                         
  10   4   2          6.31         28.95        21.78 o                         
  -7   5   2          0.58         27.20        25.40 o                         
  -6   5   2          6.96        -14.46        19.91 o                         
  -5   5   2        873.80        930.90        37.58 o                         
  -4   5   2         69.70         80.43        10.69 o                         
  -3   5   2        403.73        465.11        22.19 o                         
  -2   5   2         18.08         22.55         7.50 o                         
  -1   5   2        150.45        201.53        10.82 o                         
   0   5   2        445.41        446.24        13.00 o                         
   1   5   2        128.10        163.54         9.52 o                         
   2   5   2       1131.64       1132.64        26.92 o                         
   3   5   2          1.37         15.61         5.61 o                         
   4   5   2        247.28        258.95        12.69 o                         
   5   5   2        973.17        993.32        22.86 o                         
   6   5   2          1.67         14.76         8.78 o                         
   7   5   2          1.15         23.10        10.66 o                         
   8   5   2        159.37        195.78        18.76 o                         
   9   5   2         46.97         42.62        15.92 o                         
  10   5   2         76.56         64.76        27.98 o                         
  -7   6   2          0.56          1.23        24.43 o                         
  -6   6   2        287.21        241.60        30.51 o                         
  -5   6   2         24.46        -11.78        18.53 o                         
  -4   6   2        525.67        524.44        29.87 o                         
  -3   6   2        548.39        565.70        19.86 o                         
  -2   6   2        463.03        417.49        19.27 o                         
  -1   6   2        140.77        169.32        16.71 o                         
   0   6   2        103.54        102.34         8.84 o                         
   1   6   2        765.74        825.39        20.74 o                         
   2   6   2       1226.04       1153.66        28.24 o                         
   3   6   2         54.18         76.99        10.18 o                         
   4   6   2       2175.53       2099.09        35.00 o                         
   5   6   2          5.89          2.77         6.46 o                         
   6   6   2        246.51        293.93        18.17 o                         
   7   6   2        479.97        490.53        41.42 o                         
   8   6   2        100.10        123.43        16.03 o                         
   9   6   2        263.11        239.40        29.60 o                         
  10   6   2          2.46        -20.66        41.80 o                         
  -6   7   2         34.30          1.81        22.71 o                         
  -5   7   2        336.88        388.36        42.56 o                         
  -4   7   2         47.22         67.11        20.53 o                         
  -3   7   2         19.21         12.34        17.74 o                         
  -2   7   2        432.81        412.03        21.81 o                         
  -1   7   2         20.85         28.19        10.79 o                         
   0   7   2        669.59        662.83        21.08 o                         
   1   7   2        298.71        333.53        27.20 o                         
   2   7   2        275.66        311.57        24.81 o                         
   3   7   2        718.80        706.39        36.42 o                         
   4   7   2         99.63         91.13        16.46 o                         
   5   7   2         19.98         16.37        13.60 o                         
   6   7   2       1408.29       1342.26        34.60 o                         
   7   7   2         72.39         40.41        17.52 o                         
   8   7   2         92.85        120.55        22.65 o                         
   9   7   2         36.33         14.89        20.50 o                         
  10   7   2        117.90         98.20        36.90 o                         
  -5   8   2        342.65        346.18        71.19 o                         
  -4   8   2        149.14        150.36        26.15 o                         
  -3   8   2        124.07         97.25        23.53 o                         
  -2   8   2         26.23         16.18        15.81 o                         
  -1   8   2         25.72         32.82        10.67 o                         
   0   8   2        173.54        221.23        24.48 o                         
   1   8   2         32.88         34.77        10.67 o                         
   2   8   2        670.02        609.86        48.86 o                         
   3   8   2          8.64         12.32        16.70 o                         
   4   8   2        164.79        172.40        20.07 o                         
   5   8   2        274.29        254.90        31.44 o                         
   6   8   2          3.63          4.20        18.19 o                         
   7   8   2        127.19        117.26        29.77 o                         
   8   8   2          8.01         -7.43        18.05 o                         
   9   8   2         41.37         32.85        23.10 o                         
  -4   9   2         57.43         62.95        25.50 o                         
  -3   9   2          9.39        -10.81        20.85 o                         
  -2   9   2          1.43        -15.98        15.98 o                         
  -1   9   2        548.02        565.08        47.24 o                         
   0   9   2          6.42          1.67        14.76 o                         
   1   9   2        358.49        453.33        34.65 o                         
   2   9   2          0.63         21.68        16.78 o                         
   3   9   2        105.33        119.64        22.73 o                         
   4   9   2        818.64        878.58        40.08 o                         
   5   9   2          4.97         -5.04        15.85 o                         
   6   9   2        182.97        193.88        24.12 o                         
   7   9   2          3.20          3.83        18.88 o                         
   8   9   2          8.98          4.50        27.82 o                         
   9   9   2        125.43        112.94        26.49 o                         
  -3  10   2        131.27        148.64        42.66 o                         
  -2  10   2         45.61         37.49        45.54 o                         
  -1  10   2        104.45         83.35        28.23 o                         
   0  10   2         43.85         46.02        18.78 o                         
   1  10   2         53.70         68.49        24.10 o                         
   2  10   2         11.46          0.88        21.25 o                         
   3  10   2        167.48        209.04        46.32 o                         
   4  10   2         55.91         39.19        18.18 o                         
   5  10   2        146.54        145.23        48.56 o                         
   6  10   2          1.81         37.04        18.81 o                         
   7  10   2          0.23         22.13        19.59 o                         
   8  10   2        164.29        136.36        39.31 o                         
  -1  11   2          4.86          8.09        26.28 o                         
   0  11   2         91.51         65.35        42.46 o                         
   1  11   2         14.57         55.82        23.91 o                         
   2  11   2        267.23        273.55        34.78 o                         
   3  11   2         28.94         32.45        17.64 o                         
   4  11   2         95.70        110.93        22.03 o                         
   5  11   2        118.93        104.24        51.80 o                         
   6  11   2        102.53         86.11        27.37 o                         
   7  11   2        130.36        108.63        26.01 o                         
   2  12   2         75.28         67.19        27.79 o                         
   3  12   2         29.21        -10.81        24.31 o                         
   4  12   2         39.39         62.83        24.39 o                         
   5  12   2         35.67          4.23        19.19 o                         
  -6 -11   3         73.78         25.72        26.02 o                         
  -5 -11   3        295.34        311.35        41.97 o                         
  -4 -11   3         76.43         50.89        23.03 o                         
  -3 -11   3        121.29        133.59        42.11 o                         
  -2 -11   3          1.28         30.51        21.04 o                         
  -1 -11   3          2.13         -1.41        22.42 o                         
   0 -11   3        164.96        234.66        54.46 o                         
   1 -11   3         66.43        111.59        42.83 o                         
  -8 -10   3         33.01         35.11        34.26 o                         
  -7 -10   3        373.98        465.10        62.80 o                         
  -6 -10   3         17.95         53.00        19.25 o                         
  -5 -10   3          0.49        -15.14        15.14 o                         
  -4 -10   3        512.79        547.31        33.06 o                         
  -3 -10   3         97.69        129.60        19.74 o                         
  -2 -10   3          3.78         12.79        17.79 o                         
  -1 -10   3         48.02         39.53        19.47 o                         
   0 -10   3         67.53         55.25        22.57 o                         
   1 -10   3        404.43        401.85        51.67 o                         
   2 -10   3          2.05          1.20        33.36 o                         
  -8  -9   3        219.85        195.34        47.89 o                         
  -7  -9   3        113.08        116.64        21.43 o                         
  -6  -9   3         18.41         64.24        18.22 o                         
  -5  -9   3        467.45        444.55        35.73 o                         
  -4  -9   3          3.44          3.84        13.48 o                         
  -3  -9   3         23.77         27.02        14.55 o                         
  -2  -9   3          4.21          4.32        14.07 o                         
  -1  -9   3          6.77          4.05        13.34 o                         
   0  -9   3        367.60        353.53        24.22 o                         
   1  -9   3         54.42         71.33        21.79 o                         
   2  -9   3         68.44         96.78        24.63 o                         
   3  -9   3         88.71         80.72        25.57 o                         
   4  -9   3          0.52         31.21        27.75 o                         
  -9  -8   3         89.90         88.50        31.07 o                         
  -8  -8   3         68.78        101.39        25.78 o                         
  -7  -8   3         18.46         12.77        16.09 o                         
  -6  -8   3        376.45        331.39        25.62 o                         
  -5  -8   3        171.98        144.89        21.86 o                         
  -4  -8   3         18.47         17.63        13.14 o                         
  -3  -8   3         21.13         31.72        12.70 o                         
  -2  -8   3         54.72         29.72        13.45 o                         
  -1  -8   3        774.58        817.69        26.40 o                         
   0  -8   3         68.21         82.38        14.43 o                         
   1  -8   3        389.84        366.62        27.17 o                         
   2  -8   3        320.26        329.09        31.43 o                         
   3  -8   3         32.23         14.38        19.09 o                         
   4  -8   3        224.44        166.90        30.34 o                         
   5  -8   3         58.21         48.48        26.42 o                         
  -9  -7   3         81.87         70.71        27.38 o                         
  -8  -7   3         68.55         59.86        20.59 o                         
  -7  -7   3        243.56        168.80        20.46 o                         
  -6  -7   3        262.58        259.45        19.23 o                         
  -5  -7   3        379.22        365.40        19.88 o                         
  -4  -7   3        892.51        803.89        31.87 o                         
  -3  -7   3        188.90        221.84        17.04 o                         
  -2  -7   3        598.68        617.45        20.81 o                         
  -1  -7   3         51.83         64.28        10.86 o                         
   0  -7   3          1.65         -0.71         8.45 o                         
   1  -7   3        306.56        326.33        23.57 o                         
   2  -7   3        250.81        252.22        21.56 o                         
   3  -7   3        826.90        827.47        30.87 o                         
   4  -7   3         20.77         19.55        16.63 o                         
   5  -7   3         44.64          6.14        21.70 o                         
   6  -7   3        102.43         57.53        27.86 o                         
 -10  -6   3          8.34        -19.32        30.76 o                         
  -9  -6   3          5.37         20.56        17.10 o                         
  -8  -6   3         76.86         82.40        20.47 o                         
  -7  -6   3        124.56        126.56        16.76 o                         
  -6  -6   3        181.98        180.90        16.12 o                         
  -5  -6   3         84.36         78.17        12.00 o                         
  -4  -6   3          7.28          9.67         5.95 o                         
  -3  -6   3          1.34          1.60         8.42 o                         
  -2  -6   3         47.18         47.29         8.62 o                         
  -1  -6   3       1098.37       1142.52        22.98 o                         
   0  -6   3       3020.94       3030.72        45.92 o                         
   1  -6   3          5.19         -5.60         8.38 o                         
   2  -6   3        384.69        404.13        23.35 o                         
   3  -6   3         80.01         54.32        13.69 o                         
   4  -6   3         14.62         25.64        14.17 o                         
   5  -6   3        193.30        197.95        23.16 o                         
   6  -6   3          8.40         20.17        21.44 o                         
   7  -6   3        119.97         78.52        60.72 o                         
 -10  -5   3         58.00         86.14        28.97 o                         
  -9  -5   3        292.35        323.39        29.90 o                         
  -8  -5   3        126.31        138.47        24.78 o                         
  -7  -5   3         89.45         77.28        15.68 o                         
  -6  -5   3        792.85        792.77        23.25 o                         
  -5  -5   3         50.39         56.93         9.90 o                         
  -4  -5   3          7.27         10.98         5.93 o                         
  -3  -5   3        253.88        260.88        12.15 o                         
  -2  -5   3        250.99        257.13        12.69 o                         
  -1  -5   3        732.09        693.34        13.28 o                         
   0  -5   3       1342.58       1345.02        32.48 o                         
   1  -5   3        249.43        268.25        14.01 o                         
   2  -5   3        123.73        121.48        10.68 o                         
   3  -5   3         27.36         36.36         8.17 o                         
   4  -5   3        363.44        394.03        27.06 o                         
   5  -5   3         20.54          5.20        12.39 o                         
   6  -5   3         37.56         14.99        17.23 o                         
   7  -5   3        118.28         94.07        27.22 o                         
 -10  -4   3          3.03         52.72        29.80 o                         
  -9  -4   3         40.84         18.22        18.25 o                         
  -8  -4   3        102.35        158.55        23.02 o                         
  -7  -4   3       1645.00       1631.47        39.83 o                         
  -6  -4   3        494.58        455.04        32.05 o                         
  -5  -4   3         66.25         67.90         9.51 o                         
  -4  -4   3         43.00         45.93         8.53 o                         
  -3  -4   3         32.10         38.50         5.27 o                         
  -2  -4   3        890.21        772.86        12.76 o                         
  -1  -4   3         43.30         50.56         4.36 o                         
   0  -4   3        669.27        643.32        14.90 o                         
   1  -4   3        183.03        184.60         9.43 o                         
   2  -4   3          8.86         10.78         8.83 o                         
   3  -4   3        377.20        404.71        14.60 o                         
   4  -4   3          6.27         11.80         9.41 o                         
   5  -4   3        141.62        133.16        14.49 o                         
   6  -4   3        295.84        315.11        21.09 o                         
   7  -4   3         10.32         12.17        24.34 o                         
   8  -4   3        187.64        220.98        38.72 o                         
 -10  -3   3         56.64         38.36        58.43 o                         
  -9  -3   3         64.07         48.90        28.93 o                         
  -8  -3   3        320.11        333.93        27.03 o                         
  -7  -3   3        232.93        251.54        17.83 o                         
  -6  -3   3        279.10        259.19        20.17 o                         
  -5  -3   3         43.22         34.05         9.91 o                         
  -4  -3   3        289.63        311.56        12.38 o                         
  -3  -3   3        756.46        698.04        12.76 o                         
  -2  -3   3      12289.00      13203.58       113.90 o                         
  -1  -3   3       2102.81       2190.35        21.44 o                         
   0  -3   3        260.40        269.08         8.34 o                         
   1  -3   3        111.30        134.93         7.10 o                         
   2  -3   3        963.76        898.23        16.71 o                         
   3  -3   3         20.68         15.27         6.08 o                         
   4  -3   3         28.33         29.38        11.38 o                         
   5  -3   3        970.00       1012.47        32.95 o                         
   6  -3   3        101.19        148.64        19.02 o                         
   7  -3   3        353.27        353.87        30.56 o                         
   8  -3   3         66.36         70.34        22.53 o                         
 -10  -2   3         45.17         39.28        28.23 o                         
  -9  -2   3        518.93        493.49        35.03 o                         
  -8  -2   3         76.44         80.21        15.58 o                         
  -7  -2   3        196.61        200.84        15.19 o                         
  -6  -2   3        140.77        118.80        12.36 o                         
  -5  -2   3        325.50        367.54        15.64 o                         
  -4  -2   3       1165.41       1066.34        21.29 o                         
  -3  -2   3       1895.82       1877.18        23.52 o                         
  -2  -2   3       2011.91       2063.79        18.74 o                         
  -1  -2   3       2930.12       3120.02        30.43 o                         
   0  -2   3        812.94        901.79        12.77 o                         
   1  -2   3        769.59        738.97        11.14 o                         
   2  -2   3        171.48        157.52         6.45 o                         
   3  -2   3        148.51        167.24         7.81 o                         
   4  -2   3       2052.72       2032.50        33.99 o                         
   5  -2   3         18.17         34.17         7.16 o                         
   6  -2   3        146.90        162.07        12.95 o                         
   7  -2   3        281.95        341.71        27.37 o                         
   8  -2   3          3.18         -9.51        19.16 o                         
   9  -2   3         11.98         39.44        23.20 o                         
 -10  -1   3        412.99        373.88        42.82 o                         
  -9  -1   3         33.08         28.86        24.30 o                         
  -8  -1   3        563.30        577.23        35.51 o                         
  -7  -1   3         56.72         52.21        11.01 o                         
  -6  -1   3        974.10        903.86        23.16 o                         
  -5  -1   3        506.07        512.70        18.26 o                         
  -4  -1   3        966.14        951.50        17.87 o                         
  -3  -1   3       1474.72       1432.21        18.81 o                         
  -2  -1   3       2080.93       2083.52        18.07 o                         
  -1  -1   3        114.16        121.93         4.32 o                         
   0  -1   3        454.53        428.65         7.22 o                         
   1  -1   3         73.39         63.77         3.75 o                         
   2  -1   3         18.66         15.67         2.75 o                         
   3  -1   3       2302.46       2267.26        27.47 o                         
   4  -1   3          1.71         -0.11         4.19 o                         
   5  -1   3          1.65          1.99         6.16 o                         
   6  -1   3          0.99         28.53         8.32 o                         
   7  -1   3        191.29        166.92        18.39 o                         
   8  -1   3        328.31        358.99        26.05 o                         
   9  -1   3         18.01         10.03        21.31 o                         
  -9   0   3        103.15         78.59        28.13 o                         
  -8   0   3        347.01        350.13        26.11 o                         
  -7   0   3        147.41        127.99        14.27 o                         
  -6   0   3         26.07         18.11         8.44 o                         
  -5   0   3        174.38        171.56         9.24 o                         
  -4   0   3       1916.64       1837.02        24.79 o                         
  -3   0   3         14.53         34.03         4.39 o                         
  -2   0   3        185.72        196.80         5.49 o                         
  -1   0   3        475.91        453.96         7.00 o                         
   0   0   3         55.38         61.92         2.56 o                         
   1   0   3       1877.19       1934.56        19.10 o                         
   2   0   3       3094.77       2944.12        29.27 o                         
   3   0   3        507.30        527.40         8.17 o                         
   4   0   3         38.99         49.96         5.04 o                         
   5   0   3       2344.93       2128.23        30.89 o                         
   6   0   3         53.31         67.13         8.74 o                         
   7   0   3        384.25        369.47        18.18 o                         
   8   0   3         21.99         69.65        18.65 o                         
   9   0   3          8.22         45.72        21.51 o                         
  10   0   3         25.80         52.57        25.52 o                         
  -9   1   3        340.08        383.51        61.74 o                         
  -8   1   3        130.22        162.41        24.49 o                         
  -7   1   3        126.38        141.27        16.44 o                         
  -6   1   3         22.80         18.43         9.84 o                         
  -5   1   3          9.76         11.35         5.38 o                         
  -4   1   3       4243.01       4058.19        45.84 o                         
  -3   1   3       2996.84       2942.99        29.16 o                         
  -2   1   3       1611.38       1594.71        15.54 o                         
  -1   1   3       1212.36       1179.09        13.43 o                         
   0   1   3        780.98        746.81         9.50 o                         
   1   1   3       2225.35       2397.35        23.27 o                         
   2   1   3         38.10         35.83         2.95 o                         
   3   1   3         28.93         34.21         3.42 o                         
   4   1   3         65.20        119.74         8.25 o                         
   5   1   3         46.52         64.00         7.43 o                         
   6   1   3       1302.90       1338.15        26.93 o                         
   7   1   3         21.40         27.19         9.62 o                         
   8   1   3         87.19         99.37        26.61 o                         
   9   1   3        424.95        420.46        30.44 o                         
  10   1   3         19.92         14.07        24.47 o                         
  -9   2   3         22.57         37.67        27.95 o                         
  -8   2   3         21.17         30.02        25.51 o                         
  -7   2   3         73.41         75.50        16.93 o                         
  -6   2   3         30.70         44.73        12.01 o                         
  -5   2   3        694.13        686.44        17.28 o                         
  -4   2   3         26.18         35.27         6.24 o                         
  -3   2   3        568.20        543.67        18.02 o                         
  -2   2   3        157.86        166.48         6.04 o                         
  -1   2   3        928.69        949.41        12.53 o                         
   0   2   3      14161.04      14488.45       141.51 o                         
   1   2   3         54.91         60.42         3.65 o                         
   2   2   3       1815.29       1800.79        17.41 o                         
   4   2   3        600.54        613.09        13.61 o                         
   5   2   3       1465.12       1466.65        25.16 o                         
   6   2   3        495.72        535.33        18.65 o                         
   7   2   3        284.26        322.28        16.88 o                         
   8   2   3          0.90         19.53        11.05 o                         
   9   2   3          5.78          5.03        21.61 o                         
  10   2   3        120.03        148.73        30.22 o                         
  -8   3   3        131.17         82.28        28.09 o                         
  -7   3   3        149.64        167.62        29.23 o                         
  -6   3   3        301.12        287.50        19.60 o                         
  -5   3   3        113.13        132.81        15.47 o                         
  -4   3   3        153.07        165.40        11.27 o                         
  -3   3   3        379.90        396.36        16.00 o                         
  -2   3   3         10.30          1.50         2.95 o                         
  -1   3   3       1626.55       1582.62        21.48 o                         
   0   3   3        553.47        548.65         9.31 o                         
   1   3   3        686.65        652.38        10.44 o                         
   2   3   3        428.90        433.32         8.98 o                         
   3   3   3         18.78         15.21         4.20 o                         
   4   3   3       1374.25       1335.33        20.69 o                         
   5   3   3        943.90        930.87        20.95 o                         
   6   3   3        526.48        493.44        22.66 o                         
   7   3   3        227.59        310.51        21.49 o                         
   8   3   3         24.29         22.91        12.43 o                         
   9   3   3         10.11         36.90        18.19 o                         
  10   3   3         46.07         74.81        24.78 o                         
  -8   4   3        151.64        176.47        34.71 o                         
  -7   4   3        216.97        242.50        34.80 o                         
  -6   4   3          1.24        -16.11        16.11 o                         
  -5   4   3       1242.46       1212.15        38.59 o                         
  -4   4   3       1983.80       1928.92        36.57 o                         
  -3   4   3         58.26         55.16         6.58 o                         
  -2   4   3        608.12        595.55        11.52 o                         
  -1   4   3        119.72        116.75         6.56 o                         
   0   4   3        740.19        699.69        12.30 o                         
   1   4   3        251.53        220.86        11.20 o                         
   2   4   3        788.06        832.09        16.23 o                         
   3   4   3       1269.60       1330.83        19.14 o                         
   4   4   3        394.22        407.39        20.32 o                         
   5   4   3        881.15        832.72        20.29 o                         
   6   4   3        548.02        548.62        18.80 o                         
   7   4   3        122.51        126.35        17.06 o                         
   8   4   3          0.63         42.69        15.15 o                         
   9   4   3          9.64         14.16        15.90 o                         
  10   4   3        121.93        165.58        37.59 o                         
  -7   5   3          2.67         12.41        26.74 o                         
  -6   5   3          7.17          6.31        21.31 o                         
  -5   5   3        365.24        419.59        30.37 o                         
  -4   5   3         30.99         31.17        13.76 o                         
  -3   5   3         57.81         74.58         7.84 o                         
  -2   5   3          0.96         -2.75         5.05 o                         
  -1   5   3        161.61        198.18        11.70 o                         
   0   5   3        813.05        755.27        13.88 o                         
   1   5   3          7.89          8.23         3.38 o                         
   2   5   3        200.77        216.89        11.76 o                         
   3   5   3         62.59         71.05         6.72 o                         
   4   5   3        450.15        447.63        16.27 o                         
   5   5   3       1794.22       1767.86        31.46 o                         
   6   5   3         55.91         57.15         9.85 o                         
   7   5   3         34.41         36.87        12.16 o                         
   8   5   3         34.36         51.53        14.18 o                         
   9   5   3        227.68        253.42        24.17 o                         
  10   5   3        419.99        438.64        38.54 o                         
  -6   6   3        305.28        286.80        35.81 o                         
  -5   6   3         28.59         18.43        17.25 o                         
  -4   6   3        331.35        410.41        29.16 o                         
  -3   6   3         51.51         74.25        16.45 o                         
  -2   6   3         42.63         35.69         8.50 o                         
  -1   6   3        497.71        509.89        21.29 o                         
   0   6   3          0.72          0.41         4.94 o                         
   1   6   3       1258.09       1225.19        30.04 o                         
   2   6   3         15.53         49.15         8.48 o                         
   3   6   3        292.99        325.09        17.50 o                         
   4   6   3       3212.12       3155.18        50.59 o                         
   5   6   3        255.51        290.53        14.39 o                         
   6   6   3          2.19         11.61         9.83 o                         
   7   6   3        174.25        185.87        20.13 o                         
   8   6   3          1.55         -7.35        11.82 o                         
   9   6   3        474.25        475.21        46.49 o                         
  10   6   3         31.65         15.71        25.80 o                         
  -6   7   3         30.33         23.37        25.32 o                         
  -5   7   3        315.16        364.11        33.70 o                         
  -4   7   3         65.54         46.60        19.79 o                         
  -3   7   3         97.85        107.27        22.29 o                         
  -2   7   3        507.88        520.87        23.26 o                         
  -1   7   3         70.57         76.93        14.67 o                         
   0   7   3       1013.92        948.91        22.94 o                         
   1   7   3        136.53        158.15        13.40 o                         
   2   7   3         46.67         74.72        16.33 o                         
   3   7   3       2831.14       2688.97        55.10 o                         
   4   7   3          1.52          6.15        11.81 o                         
   5   7   3        212.72        239.76        22.12 o                         
   6   7   3         75.17        115.87        18.41 o                         
   7   7   3        136.35        136.80        18.98 o                         
   8   7   3        241.86        235.72        31.50 o                         
   9   7   3         12.20         33.28        21.50 o                         
  10   7   3        203.00        237.46        83.21 o                         
  -5   8   3         80.70         30.76        24.23 o                         
  -4   8   3          2.01          4.26        20.09 o                         
  -3   8   3         12.00        -17.98        17.98 o                         
  -2   8   3          1.01         24.65        15.86 o                         
  -1   8   3        435.55        462.87        20.45 o                         
   0   8   3        110.56        108.64        14.53 o                         
   1   8   3        318.04        303.92        18.13 o                         
   2   8   3        374.59        394.13        29.40 o                         
   3   8   3         32.60         38.21        16.98 o                         
   4   8   3         68.30         57.88        16.43 o                         
   5   8   3        227.19        235.56        25.62 o                         
   6   8   3         61.94         31.66        17.21 o                         
   7   8   3        369.79        393.36        31.03 o                         
   8   8   3         38.91         56.92        20.77 o                         
   9   8   3        164.14        158.05        28.09 o                         
  -4   9   3         11.12         -4.10        22.70 o                         
  -3   9   3         33.54         39.45        23.40 o                         
  -2   9   3        270.64        306.20        27.76 o                         
  -1   9   3         76.50         26.36        16.73 o                         
   0   9   3        156.61        169.24        29.65 o                         
   1   9   3         61.90         74.42        23.92 o                         
   2   9   3          9.44          2.56        15.97 o                         
   3   9   3        453.20        589.80        49.76 o                         
   4   9   3        439.14        498.96        33.26 o                         
   5   9   3         47.00         37.46        17.39 o                         
   6   9   3         66.28         52.90        19.44 o                         
   7   9   3          4.32          1.95        18.64 o                         
   8   9   3         68.64         70.66        22.33 o                         
   9   9   3        270.63        235.23        30.90 o                         
  -2  10   3          2.06          2.55        30.97 o                         
  -1  10   3         58.14         34.41        36.79 o                         
   0  10   3        344.01        316.61        47.12 o                         
   1  10   3         11.44          0.51        19.70 o                         
   2  10   3        153.19        157.40        28.38 o                         
   3  10   3        112.19        172.18        26.65 o                         
   4  10   3          2.61          1.39        17.44 o                         
   5  10   3         99.55         95.65        21.92 o                         
   6  10   3         20.86         34.38        19.59 o                         
   7  10   3         15.85          7.60        19.50 o                         
   8  10   3        275.27        284.00        32.15 o                         
  -1  11   3          9.78         23.08        28.74 o                         
   0  11   3          1.10         32.68        25.39 o                         
   1  11   3         30.36         36.00        23.17 o                         
   2  11   3         80.03        120.95        27.51 o                         
   3  11   3         35.52          7.08        22.57 o                         
   4  11   3         69.87         64.70        22.07 o                         
   5  11   3         57.45         63.33        22.10 o                         
   6  11   3          1.24        -15.72        19.41 o                         
   7  11   3         42.78         -0.27        22.74 o                         
   2  12   3          7.64          4.05        28.55 o                         
   3  12   3        128.79        116.99        26.73 o                         
   4  12   3          4.44         39.16        22.45 o                         
   5  12   3         12.54         -1.37        19.23 o                         
  -6 -11   4        422.25        335.61        50.19 o                         
  -5 -11   4         56.25         26.09        26.21 o                         
  -4 -11   4        160.48        146.75        26.87 o                         
  -3 -11   4          8.94         21.31        20.60 o                         
  -2 -11   4        131.88        157.53        26.92 o                         
  -1 -11   4        247.68        227.00        30.09 o                         
   0 -11   4         38.47         -8.68        34.81 o                         
  -7 -10   4        489.44        477.20       117.18 o                         
  -6 -10   4        606.73        613.05        50.41 o                         
  -5 -10   4          4.87          2.02        18.00 o                         
  -4 -10   4         27.88         20.88        18.98 o                         
  -3 -10   4         66.01         41.44        19.38 o                         
  -2 -10   4         26.75         24.32        19.15 o                         
  -1 -10   4        104.34         85.88        22.60 o                         
   0 -10   4         80.74         47.10        21.62 o                         
   1 -10   4        417.98        366.90        51.99 o                         
   2 -10   4          0.58         32.00        35.85 o                         
  -8  -9   4         77.83         74.39        29.15 o                         
  -7  -9   4        185.85        231.49        47.27 o                         
  -6  -9   4         84.61         72.51        18.30 o                         
  -5  -9   4         30.47         11.92        14.77 o                         
  -4  -9   4        105.77         68.95        16.39 o                         
  -3  -9   4         29.73         37.76        14.30 o                         
  -2  -9   4        101.41        141.74        21.34 o                         
  -1  -9   4         93.89        108.64        17.69 o                         
   0  -9   4        482.57        474.80        27.73 o                         
   1  -9   4         23.53         37.98        25.69 o                         
   2  -9   4         39.88         24.39        21.37 o                         
   3  -9   4         16.29         -0.27        22.10 o                         
   4  -9   4         12.31         -8.14        24.26 o                         
  -9  -8   4         10.66          7.50        27.37 o                         
  -8  -8   4        333.36        376.87        63.79 o                         
  -7  -8   4        103.54        107.87        21.94 o                         
  -6  -8   4        301.10        273.23        20.59 o                         
  -5  -8   4          0.70         -1.37        11.47 o                         
  -4  -8   4         26.72         29.37        11.27 o                         
  -3  -8   4         48.26         30.58        10.38 o                         
  -2  -8   4        308.66        322.58        20.91 o                         
  -1  -8   4       1456.54       1501.48        42.47 o                         
   0  -8   4         18.83         24.12        13.01 o                         
   1  -8   4          5.46         16.30        14.73 o                         
   2  -8   4        258.54        283.42        80.81 o                         
   3  -8   4         26.68         19.60        19.59 o                         
   4  -8   4        259.68        236.37        33.47 o                         
   5  -8   4          3.66         25.87        29.90 o                         
  -9  -7   4        160.30        199.57        59.38 o                         
  -8  -7   4         11.84        -20.22        20.45 o                         
  -7  -7   4        360.35        324.94        34.78 o                         
  -6  -7   4         21.71         32.66        12.42 o                         
  -5  -7   4         39.21         38.30        11.54 o                         
  -4  -7   4         55.80         28.92        10.38 o                         
  -3  -7   4          4.29          4.17         8.70 o                         
  -2  -7   4       2487.42       2417.71        42.47 o                         
  -1  -7   4         79.96         76.48        11.60 o                         
   0  -7   4        152.31        153.60        15.54 o                         
   1  -7   4        256.92        296.92        24.25 o                         
   2  -7   4        194.46        173.84        18.89 o                         
   3  -7   4        458.13        455.73        41.92 o                         
   4  -7   4          6.64          8.31        15.65 o                         
   5  -7   4         71.78        129.50        41.81 o                         
   6  -7   4        142.64        164.16        56.03 o                         
  -9  -6   4          7.33         37.72        30.56 o                         
  -8  -6   4        694.14        699.55        47.02 o                         
  -7  -6   4         37.55         33.59        15.29 o                         
  -6  -6   4        122.42        118.57        12.89 o                         
  -5  -6   4         29.71         28.18         9.01 o                         
  -4  -6   4         84.92         98.85         8.54 o                         
  -3  -6   4        919.70        935.76        20.33 o                         
  -2  -6   4         36.82         32.96        10.38 o                         
  -1  -6   4        161.43        188.45         8.87 o                         
   0  -6   4          1.15         14.56         9.23 o                         
   1  -6   4          0.37         -3.19        10.08 o                         
   2  -6   4        548.41        548.30        26.72 o                         
   3  -6   4        457.54        458.76        20.73 o                         
   4  -6   4        562.12        503.56        37.47 o                         
   5  -6   4         58.05         39.84        17.27 o                         
   6  -6   4          6.26        -15.49        21.19 o                         
   7  -6   4        103.78         25.86        34.98 o                         
 -10  -5   4         12.33         31.80        31.15 o                         
  -9  -5   4          3.97         51.66        19.58 o                         
  -8  -5   4        218.17        245.77        24.76 o                         
  -7  -5   4        103.72        120.43        15.63 o                         
  -6  -5   4         42.22         34.20        11.29 o                         
  -5  -5   4         16.32          4.27         8.51 o                         
  -4  -5   4        645.03        651.62        18.22 o                         
  -3  -5   4       1211.43       1192.52        20.66 o                         
  -2  -5   4        391.99        417.02        13.13 o                         
  -1  -5   4        884.37        901.80        16.11 o                         
   0  -5   4         19.62          6.32         9.29 o                         
   1  -5   4        723.38        706.11        19.37 o                         
   2  -5   4        489.27        481.18        15.75 o                         
   3  -5   4          0.82          7.36         9.27 o                         
   4  -5   4         80.15         86.51        14.64 o                         
   5  -5   4          0.50          8.47        12.54 o                         
   6  -5   4        138.83        160.90        21.83 o                         
   7  -5   4         95.85         96.00        26.99 o                         
 -10  -4   4        133.67         63.94       117.28 o                         
  -9  -4   4         88.24         70.57        19.40 o                         
  -8  -4   4        298.71        319.66        21.86 o                         
  -7  -4   4        544.93        562.56        24.85 o                         
  -6  -4   4          8.30          1.56         9.39 o                         
  -5  -4   4        855.63        882.14        22.61 o                         
  -4  -4   4        273.72        291.76        16.87 o                         
  -3  -4   4        988.06        986.78        18.67 o                         
  -2  -4   4        781.73        707.35        12.42 o                         
  -1  -4   4        639.41        680.00        11.62 o                         
   0  -4   4        138.08        155.50        10.85 o                         
   1  -4   4        396.60        384.75        15.76 o                         
   2  -4   4         61.21         82.58         9.92 o                         
   3  -4   4        720.27        699.63        17.86 o                         
   4  -4   4        348.52        358.24        20.01 o                         
   5  -4   4        133.53        141.36        15.04 o                         
   6  -4   4        176.50        186.19        18.73 o                         
   7  -4   4         26.07         -4.23        16.51 o                         
   8  -4   4        279.06        243.85        36.83 o                         
 -10  -3   4         83.04        102.05        53.86 o                         
  -9  -3   4        179.30        145.98        29.86 o                         
  -8  -3   4        283.54        331.31        22.56 o                         
  -7  -3   4          0.84         13.79        11.68 o                         
  -6  -3   4         67.57         67.51        13.34 o                         
  -5  -3   4        123.20        128.67        12.91 o                         
  -4  -3   4        241.64        258.76        12.47 o                         
  -3  -3   4        842.23        751.79        14.00 o                         
  -2  -3   4        312.42        306.21         8.94 o                         
  -1  -3   4        483.42        524.98         9.11 o                         
   0  -3   4         21.00         29.56         4.31 o                         
   1  -3   4        244.63        225.13         9.93 o                         
   2  -3   4       1796.44       1651.86        25.26 o                         
   3  -3   4         46.29         36.37         6.04 o                         
   4  -3   4          9.96          6.61         6.42 o                         
   5  -3   4        203.74        219.57        17.24 o                         
   6  -3   4        651.96        701.31        43.81 o                         
   7  -3   4        576.13        623.47        31.11 o                         
   8  -3   4          5.06         19.16        19.88 o                         
 -10  -2   4         31.55         37.59        35.10 o                         
  -9  -2   4        663.38        659.80        39.50 o                         
  -8  -2   4          0.97         -4.92        12.02 o                         
  -7  -2   4         57.33         75.88        13.15 o                         
  -6  -2   4        104.69        102.49        12.99 o                         
  -5  -2   4          1.03          6.56        11.93 o                         
  -4  -2   4       1824.50       1806.50        26.48 o                         
  -3  -2   4        942.95        957.79        16.22 o                         
  -2  -2   4       3918.56       3963.49        36.12 o                         
  -1  -2   4        457.87        492.00         7.08 o                         
   0  -2   4        363.31        358.80         7.99 o                         
   1  -2   4       1322.50       1169.09        15.29 o                         
   2  -2   4        856.83        901.62        14.90 o                         
   3  -2   4         12.48          2.76         4.30 o                         
   4  -2   4        542.40        559.36        31.44 o                         
   5  -2   4        226.35        228.52        13.45 o                         
   6  -2   4        114.35        158.49        19.37 o                         
   7  -2   4         42.58         67.85        15.66 o                         
   8  -2   4          1.93         -5.74        17.45 o                         
   9  -2   4          3.00          0.46        22.16 o                         
  -9  -1   4          5.04        -19.92        19.92 o                         
  -8  -1   4        358.37        353.78        30.88 o                         
  -7  -1   4         10.30          1.91        10.37 o                         
  -6  -1   4        474.40        422.92        21.71 o                         
  -5  -1   4        941.21        931.09        21.88 o                         
  -4  -1   4        571.90        573.57        13.78 o                         
  -3  -1   4       3374.91       3314.59        40.26 o                         
  -2  -1   4         15.54         15.71         3.11 o                         
  -1  -1   4        286.15        313.52         7.33 o                         
   0  -1   4       2196.05       2265.12        26.94 o                         
   1  -1   4        206.95        193.24         9.66 o                         
   2  -1   4        282.68        282.14         8.70 o                         
   3  -1   4        277.85        302.62         9.11 o                         
   4  -1   4        130.56        151.82         9.59 o                         
   5  -1   4        195.67        211.72        16.58 o                         
   6  -1   4        829.71        786.69        40.84 o                         
   7  -1   4        146.53        149.11        18.16 o                         
   8  -1   4        132.36        134.19        20.26 o                         
   9  -1   4          6.59        -12.87        20.46 o                         
  -9   0   4         29.14         24.20        25.43 o                         
  -8   0   4        115.46        110.28        19.31 o                         
  -7   0   4        335.18        363.55        20.98 o                         
  -6   0   4         78.52         84.70        10.85 o                         
  -5   0   4        299.99        324.55        12.83 o                         
  -4   0   4       1982.15       1964.88        28.37 o                         
  -3   0   4       4539.15       4533.16        49.44 o                         
  -2   0   4        356.51        362.75         6.25 o                         
  -1   0   4        237.59        223.11         8.42 o                         
   0   0   4        137.78        142.70         7.11 o                         
   1   0   4        160.57        180.82         6.07 o                         
   2   0   4        116.16        108.42         4.17 o                         
   3   0   4        181.17        208.46         9.77 o                         
   4   0   4       1394.67       1319.52        19.10 o                         
   5   0   4        256.58        269.62         9.96 o                         
   6   0   4        456.44        450.97        19.68 o                         
   7   0   4        128.51        126.06        16.76 o                         
   8   0   4          6.91         37.48        16.43 o                         
   9   0   4        251.39        260.96        29.71 o                         
  10   0   4        237.57        279.98        37.88 o                         
  -9   1   4        105.43        118.25        29.36 o                         
  -8   1   4         14.83         14.20        17.82 o                         
  -7   1   4        118.24         99.94        14.58 o                         
  -6   1   4        134.34        133.18        13.19 o                         
  -5   1   4        537.00        495.09        21.89 o                         
  -4   1   4        802.45        785.73        15.70 o                         
  -3   1   4        753.06        756.18        12.20 o                         
  -2   1   4       2210.09       2229.74        22.38 o                         
  -1   1   4         45.53         62.69         3.75 o                         
   0   1   4          1.34          3.72         3.08 o                         
   1   1   4      40633.08      40931.75       355.95 o                         
   2   1   4        138.83        151.39         5.09 o                         
   3   1   4        783.00        804.21        10.74 o                         
   4   1   4         64.70         54.71         6.02 o                         
   5   1   4          5.59          7.83         5.95 o                         
   6   1   4        917.61       1016.30        23.14 o                         
   7   1   4        123.61        142.20        15.40 o                         
   8   1   4        103.12        124.49        19.40 o                         
   9   1   4         63.37         93.09        21.08 o                         
  10   1   4         42.29         50.06        29.11 o                         
  -9   2   4         95.46         63.98        29.52 o                         
  -8   2   4        212.45        187.84        31.75 o                         
  -7   2   4          5.67         22.31        13.98 o                         
  -6   2   4        636.19        678.96        30.37 o                         
  -5   2   4        995.11       1041.82        24.32 o                         
  -4   2   4          0.84         -7.26         7.78 o                         
  -3   2   4       2228.63       2186.71        39.48 o                         
  -2   2   4        216.57        227.68         9.37 o                         
  -1   2   4         59.84         61.60         3.91 o                         
   0   2   4         35.93         35.21         3.23 o                         
   1   2   4       4451.17       4492.17        47.03 o                         
   2   2   4       2063.06       2101.42        21.30 o                         
   3   2   4          1.18         -2.19         3.13 o                         
   4   2   4         90.36         98.80         6.91 o                         
   5   2   4       3467.67       3339.97        47.19 o                         
   6   2   4         82.67        120.32        19.60 o                         
   7   2   4        263.76        321.62        18.00 o                         
   8   2   4          4.36         12.75        14.46 o                         
   9   2   4          2.01         31.66        22.39 o                         
  10   2   4        193.34        159.51        32.83 o                         
  -8   3   4         31.86         31.44        43.96 o                         
  -7   3   4          4.58         -1.78        17.15 o                         
  -6   3   4        677.23        647.78        44.35 o                         
  -5   3   4         17.19         10.49         9.12 o                         
  -4   3   4       1112.86       1115.63        23.82 o                         
  -3   3   4         82.77         95.99         8.99 o                         
  -2   3   4         33.93         27.43         6.19 o                         
  -1   3   4       3577.89       3569.62        44.58 o                         
   0   3   4          5.77          3.99         3.49 o                         
   1   3   4       2008.53       1940.82        22.52 o                         
   2   3   4        238.65        260.35         8.31 o                         
   3   3   4        348.62        337.02        10.24 o                         
   4   3   4        934.56        876.26        15.96 o                         
   5   3   4        145.37        175.41        10.23 o                         
   6   3   4        366.43        360.17        18.32 o                         
   7   3   4         39.55         83.24        13.91 o                         
   8   3   4         37.37         72.54        13.76 o                         
   9   3   4        296.53        285.15        28.95 o                         
  10   3   4          0.58          0.65        21.34 o                         
  -8   4   4          6.75          4.46        26.38 o                         
  -7   4   4        217.34        223.28        32.56 o                         
  -6   4   4         55.84         32.31        16.42 o                         
  -5   4   4         96.79        151.43        14.60 o                         
  -4   4   4         72.90         75.37         9.83 o                         
  -3   4   4         16.73         21.65         7.14 o                         
  -2   4   4       1164.74       1154.34        18.73 o                         
  -1   4   4        395.37        383.73         9.69 o                         
   0   4   4       2358.90       2369.53        29.77 o                         
   1   4   4          4.37          3.37         3.33 o                         
   2   4   4        466.22        516.69        15.47 o                         
   3   4   4       2964.25       2879.69        41.02 o                         
   4   4   4        394.45        412.00        17.21 o                         
   5   4   4        460.59        495.71        16.88 o                         
   6   4   4         46.28         65.92        10.45 o                         
   7   4   4         29.46         45.12        11.13 o                         
   8   4   4        955.51        962.78        34.25 o                         
   9   4   4         56.49        110.86        20.12 o                         
  10   4   4         35.84         19.77        32.78 o                         
  -7   5   4         85.58         68.74        28.04 o                         
  -6   5   4        184.91        185.48        24.22 o                         
  -5   5   4        130.02        141.58        19.13 o                         
  -4   5   4        210.05        207.78        23.97 o                         
  -3   5   4        188.61        200.70        18.17 o                         
  -2   5   4          8.92          5.74         5.23 o                         
  -1   5   4        354.33        311.59        15.28 o                         
   0   5   4          3.04          9.53         4.18 o                         
   1   5   4        132.77        183.89         8.57 o                         
   2   5   4       1476.55       1423.62        24.41 o                         
   3   5   4        138.46        156.47        10.64 o                         
   4   5   4        920.33        894.27        17.39 o                         
   5   5   4        205.51        233.93        12.66 o                         
   6   5   4         63.54         68.65        10.01 o                         
   7   5   4        228.66        302.10        24.12 o                         
   8   5   4          3.95         16.45        13.15 o                         
   9   5   4        239.25        300.40        42.28 o                         
  10   5   4        150.20        137.28        27.03 o                         
  -6   6   4         83.22         60.91        28.53 o                         
  -5   6   4          4.90          6.84        18.67 o                         
  -4   6   4         48.61         52.97        18.39 o                         
  -3   6   4        159.98        154.86        17.63 o                         
  -2   6   4        253.98        294.60        27.77 o                         
  -1   6   4        238.19        272.12        17.58 o                         
   0   6   4        204.35        216.05        11.31 o                         
   1   6   4        789.58        751.18        21.32 o                         
   2   6   4        585.02        614.36        20.39 o                         
   3   6   4        321.50        329.02        14.82 o                         
   4   6   4        833.06        953.20        23.13 o                         
   5   6   4          6.01         15.99         6.95 o                         
   6   6   4        332.95        374.62        21.03 o                         
   7   6   4         84.84        116.86        13.23 o                         
   8   6   4        170.17        172.74        16.96 o                         
   9   6   4        297.46        298.72        35.62 o                         
  10   6   4          4.53          6.40        23.20 o                         
  -6   7   4         77.13          4.80        23.09 o                         
  -5   7   4        219.96        188.93        27.79 o                         
  -4   7   4          3.35          7.33        16.06 o                         
  -3   7   4        314.84        368.44        35.96 o                         
  -2   7   4        335.76        317.80        25.75 o                         
  -1   7   4         87.59        100.13        16.42 o                         
   0   7   4        239.42        250.98        15.18 o                         
   1   7   4        515.04        505.66        17.03 o                         
   2   7   4         73.95         69.68        16.27 o                         
   3   7   4        815.17        903.09        28.21 o                         
   4   7   4         14.03          0.67        12.22 o                         
   5   7   4          0.73        -12.81        12.98 o                         
   6   7   4         83.54        116.51        15.48 o                         
   7   7   4        303.29        306.34        22.15 o                         
   8   7   4        264.95        299.19        24.35 o                         
   9   7   4         24.31         32.89        17.08 o                         
  10   7   4        106.28         50.13        28.72 o                         
  -5   8   4          0.33         -3.76        22.71 o                         
  -4   8   4         25.64        -16.10        18.70 o                         
  -3   8   4         40.14         60.81        22.93 o                         
  -2   8   4        157.83        138.60        20.39 o                         
  -1   8   4        374.00        381.55        22.20 o                         
   0   8   4          7.93          4.42        10.99 o                         
   1   8   4        245.14        283.72        17.95 o                         
   2   8   4         59.41        104.70        19.46 o                         
   3   8   4        338.33        374.61        30.29 o                         
   4   8   4          2.79        -13.00        13.00 o                         
   5   8   4         57.59         55.71        17.55 o                         
   6   8   4         66.73         58.70        18.08 o                         
   7   8   4        241.39        257.80        26.05 o                         
   8   8   4         30.61         15.15        19.32 o                         
   9   8   4         20.69        -10.17        20.72 o                         
  -4   9   4         88.47         42.16        25.01 o                         
  -3   9   4         59.18          1.26        25.20 o                         
  -2   9   4         19.95        -18.07        18.07 o                         
  -1   9   4         26.30         36.53        23.97 o                         
   0   9   4          2.78         32.88        20.68 o                         
   1   9   4        620.70        665.48        39.77 o                         
   2   9   4        474.97        540.11        73.98 o                         
   3   9   4        253.61        275.99        28.44 o                         
   4   9   4         90.91        108.29        20.03 o                         
   5   9   4          0.95          7.11        15.97 o                         
   6   9   4        196.44        223.84        25.73 o                         
   7   9   4        103.56         71.87        27.28 o                         
   8   9   4         23.66         21.60        21.08 o                         
   9   9   4         19.70         37.85        23.55 o                         
  -2  10   4         57.21         56.01        35.47 o                         
  -1  10   4         21.28          7.57        25.62 o                         
   0  10   4        469.91        448.52        41.29 o                         
   1  10   4         16.23        -17.20        22.02 o                         
   2  10   4         79.89        104.52        23.81 o                         
   3  10   4         29.96         37.16        27.19 o                         
   4  10   4         78.07         61.68        19.64 o                         
   5  10   4        337.55        356.31        43.28 o                         
   6  10   4         42.95         20.81        19.54 o                         
   7  10   4         65.45         39.60        21.90 o                         
   8  10   4         49.75         50.42        23.12 o                         
  -1  11   4         36.35         48.68        29.04 o                         
   0  11   4          5.16        -22.02        40.87 o                         
   1  11   4        200.99        283.52        70.26 o                         
   2  11   4        135.23        147.11        37.00 o                         
   3  11   4         10.15         31.65        23.66 o                         
   4  11   4         45.43         24.70        19.58 o                         
   5  11   4         32.04         32.77        21.48 o                         
   6  11   4        135.00        175.83        28.14 o                         
   7  11   4          0.49         17.46        22.08 o                         
   2  12   4         16.26         26.97        26.12 o                         
   3  12   4         39.65         46.33        47.51 o                         
   4  12   4          0.31         -4.95        24.73 o                         
   5  12   4         45.58         55.79        22.89 o                         
  -6 -11   5        103.98        138.29        54.35 o                         
  -5 -11   5         59.28         37.38        25.95 o                         
  -4 -11   5         79.38         68.96        28.81 o                         
  -3 -11   5          3.05         -1.09        20.26 o                         
  -2 -11   5         17.03          6.68        19.23 o                         
  -1 -11   5        215.45        192.87        26.96 o                         
   0 -11   5         36.58          9.56        35.87 o                         
  -7 -10   5        141.68        125.46        30.62 o                         
  -6 -10   5         63.32         74.41        27.45 o                         
  -5 -10   5         40.11         52.43        23.10 o                         
  -4 -10   5          1.66         -8.62        17.61 o                         
  -3 -10   5          1.54        -15.04        17.69 o                         
  -2 -10   5        117.15         95.25        22.25 o                         
  -1 -10   5        143.93        150.49        25.64 o                         
   0 -10   5         35.68         33.95        33.56 o                         
   1 -10   5        212.08        165.12        44.65 o                         
   2 -10   5         39.88         60.85        38.53 o                         
  -8  -9   5         66.88         84.69        30.13 o                         
  -7  -9   5        592.61        570.73        48.48 o                         
  -6  -9   5         51.34         41.12        31.36 o                         
  -5  -9   5          4.23         22.48        16.82 o                         
  -4  -9   5        154.89        170.79        25.68 o                         
  -3  -9   5        157.37        160.81        22.82 o                         
  -2  -9   5         58.55         96.49        19.92 o                         
  -1  -9   5        117.38        110.71        26.58 o                         
   0  -9   5        195.89        187.95        20.73 o                         
   1  -9   5          4.86         -0.22        17.35 o                         
   2  -9   5         86.96         95.63        46.85 o                         
   3  -9   5         19.77        -15.78        22.25 o                         
   4  -9   5         41.38         44.74        28.68 o                         
  -9  -8   5         26.34         54.65        26.12 o                         
  -8  -8   5        320.90        307.79        60.78 o                         
  -7  -8   5        132.48        134.11        24.28 o                         
  -6  -8   5         19.68         18.71        13.17 o                         
  -5  -8   5         29.54         20.94        13.01 o                         
  -4  -8   5          8.50         10.09        13.24 o                         
  -3  -8   5         39.20         53.24        12.53 o                         
  -2  -8   5        241.80        249.80        18.59 o                         
  -1  -8   5        691.18        705.26        31.52 o                         
   0  -8   5         36.96         30.32        13.67 o                         
   1  -8   5        191.34        215.64        22.37 o                         
   2  -8   5        152.33        209.30        23.46 o                         
   3  -8   5        120.02        134.81        23.88 o                         
   4  -8   5         62.33         14.65        23.74 o                         
   5  -8   5          3.19          4.46        27.06 o                         
  -9  -7   5        311.17        358.73        46.50 o                         
  -8  -7   5        163.96        119.19        32.06 o                         
  -7  -7   5        106.07         88.96        17.41 o                         
  -6  -7   5        111.75        105.23        16.32 o                         
  -5  -7   5         57.61         37.34        10.29 o                         
  -4  -7   5        170.72        166.09        11.84 o                         
  -3  -7   5         52.89         61.21         7.45 o                         
  -2  -7   5       1551.52       1564.18        35.77 o                         
  -1  -7   5        176.89        187.05        11.92 o                         
   0  -7   5         12.74          7.32        21.34 o                         
   1  -7   5          1.15         10.46        13.70 o                         
   2  -7   5          1.57         -2.87        13.52 o                         
   3  -7   5        149.10        131.36        18.86 o                         
   4  -7   5         97.33         84.45        29.53 o                         
   5  -7   5        110.31        106.98        29.51 o                         
   6  -7   5         53.87         68.22        36.75 o                         
  -9  -6   5        178.49        210.43        44.36 o                         
  -8  -6   5        163.29        159.59        19.89 o                         
  -7  -6   5         77.55         79.41        14.13 o                         
  -6  -6   5          8.63         -2.38        10.21 o                         
  -5  -6   5         47.67         37.30        10.24 o                         
  -4  -6   5        288.31        266.49        12.03 o                         
  -3  -6   5       1477.33       1438.69        26.85 o                         
  -2  -6   5          3.07         11.09         7.81 o                         
  -1  -6   5         35.21         43.30         7.38 o                         
   0  -6   5        521.45        533.30        22.59 o                         
   1  -6   5         31.91         26.38        12.59 o                         
   2  -6   5        403.50        419.75        20.38 o                         
   3  -6   5        184.33        175.28        15.43 o                         
   4  -6   5         18.58         25.72        15.10 o                         
   5  -6   5         75.43         62.05        17.70 o                         
   6  -6   5          4.59          1.94        24.25 o                         
   7  -6   5        176.97         35.35        52.40 o                         
  -9  -5   5        489.98        470.04        58.06 o                         
  -8  -5   5         14.89         -1.50        14.37 o                         
  -7  -5   5          9.06          6.65        11.37 o                         
  -6  -5   5         54.87         62.29        12.13 o                         
  -5  -5   5         14.68          3.03         9.11 o                         
  -4  -5   5        146.30        193.00        12.93 o                         
  -3  -5   5        973.35        967.14        29.87 o                         
  -2  -5   5        137.97        155.72         9.25 o                         
  -1  -5   5        323.35        334.94        10.43 o                         
   0  -5   5       1040.81       1039.02        26.49 o                         
   1  -5   5       1011.47        956.79        29.27 o                         
   2  -5   5        355.01        351.69        17.49 o                         
   3  -5   5          0.66         -1.31         9.18 o                         
   4  -5   5        215.12        245.62        25.18 o                         
   5  -5   5          1.75         12.48        19.71 o                         
   6  -5   5        220.50        219.15        23.12 o                         
   7  -5   5         11.35          5.70        25.70 o                         
 -10  -4   5        287.86        308.82        40.27 o                         
  -9  -4   5          6.85         18.62        16.74 o                         
  -8  -4   5         66.87         77.29        16.42 o                         
  -7  -4   5         38.73         40.41        13.52 o                         
  -6  -4   5          6.85          4.79         9.05 o                         
  -5  -4   5       3551.29       3488.28        51.87 o                         
  -4  -4   5        124.04        134.08        10.51 o                         
  -3  -4   5       1478.85       1446.76        25.70 o                         
  -2  -4   5        160.30        164.94         7.87 o                         
  -1  -4   5       2977.71       3266.16        37.80 o                         
   0  -4   5        648.88        627.27        14.99 o                         
   1  -4   5        296.56        335.98        29.05 o                         
   2  -4   5        121.86        115.90        10.67 o                         
   3  -4   5        181.88        215.99        12.00 o                         
   4  -4   5          1.37         13.79        11.60 o                         
   5  -4   5        425.85        461.38        24.39 o                         
   6  -4   5        114.80         87.68        15.92 o                         
   7  -4   5         10.49          4.18        17.17 o                         
   8  -4   5        183.06        198.31        32.36 o                         
 -10  -3   5         33.12          8.91        30.62 o                         
  -9  -3   5         46.39         33.42        30.06 o                         
  -8  -3   5         14.19         15.11        15.65 o                         
  -7  -3   5         79.55         89.48        16.35 o                         
  -6  -3   5        503.86        543.89        24.87 o                         
  -5  -3   5          2.20         -6.22        12.64 o                         
  -4  -3   5        734.01        735.44        18.46 o                         
  -3  -3   5         39.33         44.89         6.07 o                         
  -2  -3   5        981.85       1052.28        15.30 o                         
  -1  -3   5      10152.85      10323.56        98.67 o                         
   0  -3   5         18.17         11.22         3.07 o                         
   1  -3   5        506.13        502.51        11.34 o                         
   2  -3   5        407.19        395.60        11.60 o                         
   3  -3   5        221.26        198.45         9.43 o                         
   4  -3   5        242.28        260.15        12.11 o                         
   5  -3   5         48.66         52.14        12.47 o                         
   6  -3   5        392.72        404.42        22.00 o                         
   7  -3   5        328.85        342.96        24.04 o                         
   8  -3   5          0.44         -8.89        20.62 o                         
 -10  -2   5        330.94        370.11        80.68 o                         
  -9  -2   5        229.11        214.01        27.26 o                         
  -8  -2   5        128.89        109.76        16.34 o                         
  -7  -2   5         32.96         46.36        12.90 o                         
  -6  -2   5         12.40          0.27        10.00 o                         
  -5  -2   5       1191.50       1178.62        27.12 o                         
  -4  -2   5       1041.14       1001.73        20.13 o                         
  -3  -2   5        230.22        222.26        10.42 o                         
  -2  -2   5       2636.86       2788.20        29.62 o                         
  -1  -2   5       2400.72       2361.16        21.73 o                         
   0  -2   5        580.58        576.52        11.31 o                         
   1  -2   5        173.87        178.75         8.36 o                         
   2  -2   5         12.02         23.39         3.65 o                         
   3  -2   5        191.42        178.18         6.85 o                         
   4  -2   5        317.89        339.17        14.69 o                         
   5  -2   5        817.36        787.60        25.08 o                         
   6  -2   5        544.88        531.97        27.86 o                         
   7  -2   5         83.48         73.18        17.12 o                         
   8  -2   5         32.72         32.51        35.70 o                         
   9  -2   5          9.78          9.58        22.31 o                         
  -9  -1   5          0.81         -4.54        19.91 o                         
  -8  -1   5        110.35        123.16        17.95 o                         
  -7  -1   5         14.62         11.19        11.96 o                         
  -6  -1   5        330.30        322.46        17.91 o                         
  -5  -1   5       1473.28       1346.68        28.89 o                         
  -4  -1   5          2.90          4.82         5.77 o                         
  -3  -1   5        356.40        329.82         9.93 o                         
  -2  -1   5        383.32        373.38         8.02 o                         
  -1  -1   5        394.61        358.61         7.61 o                         
   0  -1   5       4388.15       4450.14        46.70 o                         
   1  -1   5        195.85        226.43         8.70 o                         
   2  -1   5          8.09         11.41         3.01 o                         
   3  -1   5          0.94         10.08         4.41 o                         
   4  -1   5       1105.93       1120.14        23.22 o                         
   5  -1   5       1615.76       1527.81        30.68 o                         
   6  -1   5        714.25        725.63        29.07 o                         
   7  -1   5        134.33        192.08        30.52 o                         
   8  -1   5         58.82         59.22        18.11 o                         
   9  -1   5          2.40         22.19        23.83 o                         
  -9   0   5          1.46        -17.32        22.38 o                         
  -8   0   5          1.82        -12.36        14.05 o                         
  -7   0   5         22.28         38.11        13.63 o                         
  -6   0   5        281.80        308.15        17.15 o                         
  -5   0   5         89.06         92.17        12.70 o                         
  -4   0   5       1465.70       1437.38        22.94 o                         
  -3   0   5          1.38         -2.47         4.07 o                         
  -2   0   5        379.63        429.77         7.33 o                         
  -1   0   5       2112.00       2050.75        22.89 o                         
   0   0   5         43.70         48.48         3.07 o                         
   1   0   5        147.32        162.96         5.19 o                         
   2   0   5         94.88         80.84         3.74 o                         
   3   0   5        415.98        420.05        10.97 o                         
   4   0   5       4152.95       3938.46        45.41 o                         
   5   0   5        115.89        117.51         9.91 o                         
   6   0   5        231.79        249.76        16.11 o                         
   7   0   5         13.41         18.79        13.77 o                         
   8   0   5          6.25         16.35        17.87 o                         
   9   0   5        544.05        567.41        58.62 o                         
  10   0   5         22.14         58.45        31.85 o                         
  -9   1   5          7.28        -14.49        23.74 o                         
  -8   1   5         51.45         60.58        18.66 o                         
  -7   1   5        532.48        581.02        47.00 o                         
  -6   1   5        128.63        120.67        14.26 o                         
  -5   1   5        835.84        788.39        18.35 o                         
  -4   1   5        149.04        139.38         8.44 o                         
  -3   1   5         15.11         25.11         3.95 o                         
  -2   1   5       4434.95       4325.71        44.20 o                         
  -1   1   5        197.94        186.85         5.88 o                         
   0   1   5       1633.30       1560.60        18.30 o                         
   1   1   5        893.77        953.00        12.15 o                         
   2   1   5        171.50        183.77         5.96 o                         
   3   1   5       3204.70       3129.39        30.63 o                         
   4   1   5        493.59        474.87        11.24 o                         
   5   1   5        807.64        756.38        16.19 o                         
   6   1   5        340.63        349.74        14.02 o                         
   7   1   5         72.76         67.65        13.28 o                         
   8   1   5        198.69        222.02        20.20 o                         
   9   1   5        171.60        181.68        27.67 o                         
  10   1   5         13.19         21.02        27.43 o                         
  -9   2   5          5.17         74.03        64.88 o                         
  -8   2   5         38.09         52.56        24.78 o                         
  -7   2   5         13.34         36.31        15.41 o                         
  -6   2   5        985.90       1022.74        29.94 o                         
  -5   2   5        738.50        782.37        21.78 o                         
  -4   2   5        708.04        637.29        22.58 o                         
  -3   2   5       3441.89       3379.93        47.72 o                         
  -2   2   5         45.96         48.66         5.02 o                         
  -1   2   5        513.51        470.81         8.24 o                         
   0   2   5       1214.65       1165.64        15.83 o                         
   1   2   5       2445.33       2478.18        26.99 o                         
   2   2   5       2829.41       2741.43        25.98 o                         
   3   2   5        519.43        506.63         9.47 o                         
   4   2   5        650.24        600.67        11.65 o                         
   5   2   5         41.19         90.25        11.53 o                         
   6   2   5         89.30        101.40        12.32 o                         
   7   2   5        558.21        568.04        27.24 o                         
   8   2   5         25.10         37.31        15.90 o                         
   9   2   5        264.90        313.29        27.10 o                         
  10   2   5        138.69        160.28        28.58 o                         
  -8   3   5         40.89         25.41        24.17 o                         
  -7   3   5        397.28        442.38        30.29 o                         
  -6   3   5        358.82        362.58        22.44 o                         
  -5   3   5         55.61         36.52        11.76 o                         
  -4   3   5        127.80        145.29        13.21 o                         
  -3   3   5        242.96        284.47        17.56 o                         
  -2   3   5        338.35        305.69        12.07 o                         
  -1   3   5       1454.64       1442.36        22.85 o                         
   0   3   5         15.81         15.95         3.99 o                         
   1   3   5        197.17        202.17         7.05 o                         
   2   3   5       1165.65       1225.48        16.10 o                         
   3   3   5       2050.65       1978.13        25.48 o                         
   4   3   5       1613.41       1509.47        21.04 o                         
   5   3   5         41.55         38.05         6.98 o                         
   6   3   5        263.38        300.44        17.21 o                         
   7   3   5         30.99         57.14        13.99 o                         
   8   3   5        191.32        191.94        17.49 o                         
   9   3   5        325.34        299.59        41.81 o                         
  10   3   5         54.85         54.57        23.71 o                         
  -8   4   5         63.74         44.39        31.59 o                         
  -7   4   5         74.47         90.71        28.50 o                         
  -6   4   5          4.07        -11.02        15.82 o                         
  -5   4   5        380.99        374.41        22.38 o                         
  -4   4   5        245.46        233.93        15.66 o                         
  -3   4   5        503.93        488.74        20.17 o                         
  -2   4   5       1334.45       1270.61        22.92 o                         
  -1   4   5        199.65        242.05         9.96 o                         
   0   4   5          2.50          2.92         5.41 o                         
   1   4   5         98.32         99.14         6.80 o                         
   2   4   5         15.27          6.15         5.12 o                         
   3   4   5       2831.67       2803.12        36.35 o                         
   4   4   5        135.05        152.50         9.53 o                         
   5   4   5        243.17        275.69        13.54 o                         
   6   4   5          8.02         20.59         8.46 o                         
   7   4   5         44.71         38.85        11.33 o                         
   8   4   5       1415.20       1545.64        52.92 o                         
   9   4   5         86.34         74.39        19.18 o                         
  10   4   5          1.13         10.79        17.16 o                         
  -7   5   5        125.38        108.09        32.09 o                         
  -6   5   5        276.60        343.08        30.66 o                         
  -5   5   5          9.72         23.85        15.35 o                         
  -4   5   5        243.76        193.01        18.16 o                         
  -3   5   5        407.61        409.20        21.17 o                         
  -2   5   5         86.65         85.90         7.13 o                         
  -1   5   5        808.40        810.58        17.06 o                         
   0   5   5         61.56         70.16         6.79 o                         
   1   5   5          4.54          6.26         4.35 o                         
   2   5   5       1632.32       1548.78        26.88 o                         
   3   5   5        171.87        182.36        13.51 o                         
   4   5   5        969.12        999.36        21.73 o                         
   5   5   5          7.14         25.06         9.87 o                         
   6   5   5        107.30        126.99        11.65 o                         
   7   5   5       1257.71       1236.18        31.69 o                         
   8   5   5         66.64         38.90        14.02 o                         
   9   5   5         85.92         99.89        18.78 o                         
  10   5   5         49.07         66.32        24.29 o                         
  -6   6   5          6.49          8.73        23.54 o                         
  -5   6   5          1.00        -16.23        17.41 o                         
  -4   6   5        133.28        134.34        20.02 o                         
  -3   6   5          1.02          7.25        12.53 o                         
  -2   6   5        734.69        717.62        25.17 o                         
  -1   6   5         13.13         23.27         7.90 o                         
   0   6   5          2.58         -1.30         6.27 o                         
   1   6   5        621.83        581.74        18.84 o                         
   2   6   5       1028.99       1023.88        24.10 o                         
   3   6   5        242.54        250.34        18.38 o                         
   4   6   5         40.65         74.51         9.01 o                         
   5   6   5         16.87         18.68        16.00 o                         
   6   6   5        328.56        320.81        19.15 o                         
   7   6   5        437.80        460.03        21.59 o                         
   8   6   5        305.17        292.49        20.36 o                         
   9   6   5        114.44         93.14        22.00 o                         
  10   6   5          0.69         -2.68        21.81 o                         
  -6   7   5         59.47         32.11        26.21 o                         
  -5   7   5        357.90        334.25        32.43 o                         
  -4   7   5         11.93         -8.42        17.48 o                         
  -3   7   5        269.93        286.77        25.81 o                         
  -2   7   5        237.66        266.67        20.69 o                         
  -1   7   5          2.05          8.84         8.74 o                         
   0   7   5        181.83        172.85        13.77 o                         
   1   7   5        215.80        220.20        11.00 o                         
   2   7   5       1582.10       1518.44        36.18 o                         
   3   7   5         27.21         18.19        12.25 o                         
   4   7   5         18.25         16.29         8.84 o                         
   5   7   5        218.76        255.99        18.05 o                         
   6   7   5         21.81         21.29        11.89 o                         
   7   7   5         79.78         85.41        15.55 o                         
   8   7   5         10.48         16.68        14.37 o                         
   9   7   5         41.21         15.68        17.55 o                         
  10   7   5         39.98         61.80        23.58 o                         
  -5   8   5          0.83          8.92        23.96 o                         
  -4   8   5         61.98         62.52        23.65 o                         
  -3   8   5         52.84         59.59        21.95 o                         
  -2   8   5         24.57         27.23        16.50 o                         
  -1   8   5         93.19         85.44        16.99 o                         
   0   8   5        141.17        105.48        27.51 o                         
   1   8   5        124.79        182.40        14.72 o                         
   2   8   5        239.73        318.61        33.74 o                         
   3   8   5        109.71        133.60        23.75 o                         
   4   8   5         37.57         24.60        16.57 o                         
   5   8   5         78.76         53.79        17.33 o                         
   6   8   5        456.82        503.43        47.60 o                         
   7   8   5        267.87        252.66        23.05 o                         
   8   8   5          0.85         -7.21        18.61 o                         
   9   8   5         76.59         85.73        25.17 o                         
  -4   9   5         13.37         38.16        26.40 o                         
  -3   9   5         16.13          5.95        26.69 o                         
  -2   9   5        141.19         90.05        27.20 o                         
  -1   9   5        124.14        126.48        27.93 o                         
   0   9   5        153.56        130.27        47.96 o                         
   1   9   5         90.97        111.59        21.82 o                         
   2   9   5         56.86         44.52        25.87 o                         
   3   9   5         45.81         45.57        20.17 o                         
   4   9   5        109.90        127.38        20.92 o                         
   5   9   5         48.80         86.24        19.41 o                         
   6   9   5        559.49        557.25        56.37 o                         
   7   9   5         73.49         98.19        22.10 o                         
   8   9   5         20.87         21.18        20.16 o                         
   9   9   5          9.13         10.47        24.20 o                         
  -2  10   5         18.23        -16.61        27.19 o                         
  -1  10   5         13.94         29.31        25.66 o                         
   0  10   5        588.01        574.66        43.76 o                         
   1  10   5         19.19          5.26        19.37 o                         
   2  10   5        324.54        299.32        31.71 o                         
   3  10   5         39.55         50.03        27.48 o                         
   4  10   5         29.76         34.48        18.82 o                         
   5  10   5        148.00        190.34        25.51 o                         
   6  10   5         23.77         21.75        19.11 o                         
   7  10   5         19.92         70.35        22.70 o                         
   8  10   5          0.25          0.40        20.83 o                         
  -1  11   5        134.05        101.73        35.04 o                         
   0  11   5         40.71         37.44        43.43 o                         
   1  11   5        113.62         99.23        35.36 o                         
   2  11   5          6.87         41.48        31.61 o                         
   3  11   5          2.19         -7.70        21.14 o                         
   4  11   5         77.37         86.05        23.71 o                         
   5  11   5         60.64         38.50        21.17 o                         
   6  11   5        165.49        134.33        26.36 o                         
   7  11   5          9.76         12.82        21.25 o                         
   2  12   5         26.12         25.51        42.71 o                         
   3  12   5         92.45         50.86        45.54 o                         
   4  12   5          8.84         15.73        21.04 o                         
   5  12   5         74.66         91.22        25.77 o                         
  -5 -11   6        212.96        194.23        35.05 o                         
  -4 -11   6        179.77        155.98        33.76 o                         
  -3 -11   6        146.56        149.64        32.42 o                         
  -2 -11   6          1.35          3.61        19.68 o                         
  -1 -11   6        141.43        171.59        29.53 o                         
   0 -11   6         54.63         47.96        40.10 o                         
  -7 -10   6        158.77        126.75        31.46 o                         
  -6 -10   6        127.90        126.85        54.79 o                         
  -5 -10   6          4.24         17.20        23.16 o                         
  -4 -10   6        184.14        170.90        27.55 o                         
  -3 -10   6          2.14         10.01        19.18 o                         
  -2 -10   6         62.75         66.06        21.07 o                         
  -1 -10   6          3.47         18.37        17.53 o                         
   0 -10   6         45.31         17.10        25.49 o                         
   1 -10   6        141.98        303.17        49.15 o                         
   2 -10   6         51.47         16.52        26.31 o                         
  -8  -9   6        136.74         79.48        31.10 o                         
  -7  -9   6          0.57         22.50        25.07 o                         
  -6  -9   6          3.85        -16.13        16.13 o                         
  -5  -9   6          0.54          1.67        13.95 o                         
  -4  -9   6         17.59         10.92        17.22 o                         
  -3  -9   6        480.34        456.35        31.98 o                         
  -2  -9   6        119.36        142.55        22.88 o                         
  -1  -9   6          3.93         13.92        14.60 o                         
   0  -9   6         77.54         64.07        20.83 o                         
   1  -9   6         36.02         36.58        30.13 o                         
   2  -9   6        291.68        303.22        36.16 o                         
   3  -9   6         83.94        111.93        29.94 o                         
  -8  -8   6          1.28         17.67        20.70 o                         
  -7  -8   6        206.53        247.16        30.14 o                         
  -6  -8   6         54.52         33.06        22.21 o                         
  -5  -8   6          0.32         -3.48        11.89 o                         
  -4  -8   6        403.52        389.12        33.22 o                         
  -3  -8   6         33.26          2.09        11.08 o                         
  -2  -8   6        194.90        224.42        18.07 o                         
  -1  -8   6         56.66         82.63        16.45 o                         
   0  -8   6         59.85         62.29        17.09 o                         
   1  -8   6        176.47        193.58        22.85 o                         
   2  -8   6          3.63          0.63        16.75 o                         
   3  -8   6         86.68         72.39        22.34 o                         
   4  -8   6        108.71        116.52        31.90 o                         
   5  -8   6         51.38         46.42        29.03 o                         
  -9  -7   6        142.61        134.97        45.54 o                         
  -8  -7   6        356.37        460.21        49.01 o                         
  -7  -7   6          0.68         -2.82        18.16 o                         
  -6  -7   6        166.60        158.93        17.29 o                         
  -5  -7   6        240.24        253.62        16.56 o                         
  -4  -7   6        344.92        307.33        15.98 o                         
  -3  -7   6        153.75        162.70        11.35 o                         
  -2  -7   6        278.52        263.26        15.07 o                         
  -1  -7   6        194.74        195.99        11.45 o                         
   0  -7   6        141.67        177.35        12.95 o                         
   1  -7   6        468.50        516.73        29.12 o                         
   2  -7   6          5.56         10.97        14.50 o                         
   3  -7   6         41.11         32.93        19.35 o                         
   4  -7   6          2.65        -12.71        17.47 o                         
   5  -7   6          7.88         20.12        24.57 o                         
   6  -7   6         38.16         94.87        38.97 o                         
  -9  -6   6        238.35        242.73        57.79 o                         
  -8  -6   6        267.44        247.50        24.73 o                         
  -7  -6   6        259.05        245.82        23.07 o                         
  -6  -6   6         47.30         34.25        11.78 o                         
  -5  -6   6        100.56         77.52        11.48 o                         
  -4  -6   6        271.97        337.60        17.07 o                         
  -3  -6   6        230.61        280.53        14.48 o                         
  -2  -6   6         13.10         23.09         6.84 o                         
  -1  -6   6         77.99         83.93         7.72 o                         
   0  -6   6        134.12        159.54        17.24 o                         
   1  -6   6        288.14        284.68        21.38 o                         
   2  -6   6         16.89         32.84        10.87 o                         
   3  -6   6          1.13          7.18        10.74 o                         
   4  -6   6        484.28        530.46        27.92 o                         
   5  -6   6        303.60        301.83        28.69 o                         
   6  -6   6          7.58          4.17        25.43 o                         
  -9  -5   6        136.87        118.90        38.61 o                         
  -8  -5   6         45.76         52.20        16.58 o                         
  -7  -5   6         14.84          5.03        11.59 o                         
  -6  -5   6          5.70          8.01        10.40 o                         
  -5  -5   6        120.16        133.83        12.86 o                         
  -4  -5   6       3143.92       3016.11        53.18 o                         
  -3  -5   6         12.46         29.85         8.11 o                         
  -2  -5   6        301.75        304.90        11.27 o                         
  -1  -5   6          2.45         -1.67         5.10 o                         
   0  -5   6         81.75         84.34         9.87 o                         
   1  -5   6        667.86        657.04        26.41 o                         
   2  -5   6         11.73         16.73         9.27 o                         
   3  -5   6        355.03        371.73        18.94 o                         
   4  -5   6         22.97         22.00        10.79 o                         
   5  -5   6        426.03        447.53        26.28 o                         
   6  -5   6        186.25        174.77        19.93 o                         
   7  -5   6          9.26         -0.51        24.76 o                         
  -9  -4   6         32.67         65.03        25.47 o                         
  -8  -4   6          1.14         31.25        14.85 o                         
  -7  -4   6          1.13         10.64        12.27 o                         
  -6  -4   6        155.26        165.32        12.89 o                         
  -5  -4   6       1220.30       1234.08        28.63 o                         
  -4  -4   6         39.26         46.66         8.59 o                         
  -3  -4   6        936.43        931.70        21.31 o                         
  -2  -4   6        334.72        358.24        10.61 o                         
  -1  -4   6          4.40          1.91         4.14 o                         
   0  -4   6       3465.87       3346.83        44.00 o                         
   1  -4   6          5.74         14.11         6.17 o                         
   2  -4   6        118.62        135.24         9.99 o                         
   3  -4   6          2.16          2.45         7.28 o                         
   4  -4   6         73.91         71.47        11.13 o                         
   5  -4   6        826.22        824.98        30.30 o                         
   6  -4   6         45.52         35.13        16.49 o                         
   7  -4   6          0.60        -18.45        18.45 o                         
   8  -4   6         96.53        106.50        29.16 o                         
  -9  -3   6        749.68        821.31        45.08 o                         
  -8  -3   6         31.53         33.12        16.86 o                         
  -7  -3   6          0.52         -7.77        12.88 o                         
  -6  -3   6       1597.43       1592.92        39.24 o                         
  -5  -3   6        530.07        566.61        21.29 o                         
  -4  -3   6        674.99        680.76        18.25 o                         
  -3  -3   6          0.60         -4.75         4.75 o                         
  -2  -3   6        347.15        377.40         9.49 o                         
  -1  -3   6       1088.74       1015.40        15.14 o                         
   0  -3   6         88.58         81.12         7.12 o                         
   1  -3   6        387.51        370.16         8.76 o                         
   2  -3   6         28.63         29.07         5.68 o                         
   3  -3   6        122.58        109.93         8.02 o                         
   4  -3   6       1091.60       1036.39        18.91 o                         
   5  -3   6          5.07         -4.77        10.69 o                         
   6  -3   6        124.20        126.59        15.81 o                         
   7  -3   6        226.24        232.84        42.82 o                         
   8  -3   6          8.43        -15.01        21.65 o                         
  -9  -2   6          9.59         39.74        20.18 o                         
  -8  -2   6         42.45         34.40        15.40 o                         
  -7  -2   6        187.79        216.93        17.83 o                         
  -6  -2   6         15.04         -9.01         9.82 o                         
  -5  -2   6       2541.28       2431.35        47.73 o                         
  -4  -2   6        589.13        584.69        17.62 o                         
  -3  -2   6        263.14        290.52        10.82 o                         
  -2  -2   6       1638.72       1572.60        21.35 o                         
  -1  -2   6        619.54        589.02        10.39 o                         
   0  -2   6       1224.02       1179.31        16.76 o                         
   1  -2   6         60.18         75.81         5.96 o                         
   2  -2   6         37.74         29.95         5.83 o                         
   3  -2   6       1593.69       1564.80        21.07 o                         
   4  -2   6        173.50        153.67         9.15 o                         
   5  -2   6        544.71        494.84        20.70 o                         
   6  -2   6        472.06        460.61        24.88 o                         
   7  -2   6         46.99         41.36        16.20 o                         
   8  -2   6        206.12        277.87        26.07 o                         
   9  -2   6          0.92         -0.79        23.29 o                         
  -9  -1   6         23.06         26.07        20.13 o                         
  -8  -1   6        240.30        288.25        27.32 o                         
  -7  -1   6         46.22         45.00        13.42 o                         
  -6  -1   6        298.71        348.00        18.66 o                         
  -5  -1   6        733.07        700.96        21.45 o                         
  -4  -1   6         54.33         55.67         7.03 o                         
  -3  -1   6        661.58        648.54        13.29 o                         
  -2  -1   6        117.20        120.12         5.44 o                         
  -1  -1   6        851.94        839.53        12.24 o                         
   0  -1   6       1084.10       1054.90        14.86 o                         
   1  -1   6        343.71        351.94         7.13 o                         
   2  -1   6       1801.87       1760.75        23.59 o                         
   3  -1   6         30.19         27.61         4.81 o                         
   4  -1   6        935.56        921.42        27.64 o                         
   5  -1   6        973.31        959.11        24.34 o                         
   6  -1   6        523.39        487.50        23.64 o                         
   7  -1   6        196.50        224.86        20.97 o                         
   8  -1   6         48.34         41.16        22.29 o                         
   9  -1   6         16.71          4.84        20.78 o                         
  -9   0   6          8.75        -10.88        24.30 o                         
  -8   0   6          0.60        -13.87        13.87 o                         
  -7   0   6        233.55        260.18        22.32 o                         
  -6   0   6        189.09        187.44        15.27 o                         
  -5   0   6         77.12         73.54         9.23 o                         
  -4   0   6       1228.19       1186.97        20.58 o                         
  -3   0   6        212.62        211.16         7.14 o                         
  -2   0   6       1726.50       1696.91        20.43 o                         
  -1   0   6        449.29        420.37         8.35 o                         
   0   0   6        899.82        920.48        10.77 o                         
   1   0   6       4856.99       4678.82        46.73 o                         
   2   0   6       4943.59       4954.33        45.31 o                         
   3   0   6        833.53        821.58        15.27 o                         
   4   0   6       2652.32       2550.35        36.05 o                         
   5   0   6         25.71         29.00         7.73 o                         
   6   0   6       1254.42       1182.22        27.08 o                         
   7   0   6         46.73         40.02        12.87 o                         
   8   0   6        148.15        143.95        20.60 o                         
   9   0   6        312.44        311.92        32.56 o                         
  10   0   6          8.88         12.01        28.94 o                         
  -9   1   6         26.02         54.81        34.88 o                         
  -8   1   6        145.94        160.51        20.61 o                         
  -7   1   6        265.80        226.46        19.55 o                         
  -6   1   6         15.11         15.73        13.08 o                         
  -5   1   6        290.93        277.21        12.16 o                         
  -4   1   6        225.79        207.78        13.52 o                         
  -3   1   6        108.18         94.24         5.40 o                         
  -2   1   6       1321.02       1217.26        18.47 o                         
  -1   1   6         64.16         75.04         4.47 o                         
   0   1   6        111.86        106.91         4.52 o                         
   1   1   6       3112.62       2906.25        29.42 o                         
   2   1   6       3022.02       2960.22        30.18 o                         
   3   1   6       3516.48       3394.03        38.51 o                         
   4   1   6         22.50         32.23         6.44 o                         
   5   1   6        277.89        261.13         9.02 o                         
   6   1   6        307.82        301.31        13.44 o                         
   7   1   6         10.85         19.63        12.86 o                         
   8   1   6        280.28        279.89        24.62 o                         
   9   1   6          4.54        -17.11        19.76 o                         
  10   1   6        267.06        241.66        40.16 o                         
  -8   2   6        229.54        186.47        26.44 o                         
  -7   2   6         53.82         76.76        16.44 o                         
  -6   2   6        627.99        611.17        26.25 o                         
  -5   2   6         96.98         94.02        14.24 o                         
  -4   2   6        123.99        133.11        10.54 o                         
  -3   2   6         92.88        110.80         7.67 o                         
  -2   2   6        421.87        430.88        11.66 o                         
  -1   2   6         94.42         96.03         5.68 o                         
   0   2   6         59.71         68.34         4.69 o                         
   1   2   6        149.31        141.52         5.79 o                         
   2   2   6       1755.51       1674.51        18.55 o                         
   3   2   6        384.21        384.54         9.46 o                         
   4   2   6         12.74         15.26         4.63 o                         
   5   2   6        291.31        273.14        11.08 o                         
   6   2   6         26.73         23.40         9.26 o                         
   7   2   6       1083.93       1047.39        27.07 o                         
   8   2   6          2.57        -11.80        13.94 o                         
   9   2   6         10.25         29.67        17.97 o                         
  10   2   6          7.65         43.45        24.48 o                         
  -8   3   6         11.25        -11.83        23.38 o                         
  -7   3   6        191.36        194.71        22.83 o                         
  -6   3   6         57.58         40.00        14.66 o                         
  -5   3   6         11.52         12.50        10.80 o                         
  -4   3   6        866.36        775.53        25.85 o                         
  -3   3   6        324.15        320.33        13.79 o                         
  -2   3   6        120.98        114.00         9.19 o                         
  -1   3   6          4.02         -4.25         4.88 o                         
   0   3   6         56.32         68.80         5.09 o                         
   1   3   6        317.80        379.74         9.24 o                         
   2   3   6       1033.69       1068.63        16.53 o                         
   3   3   6       2048.54       2010.66        26.13 o                         
   4   3   6          0.90         -2.46         4.18 o                         
   5   3   6          2.29          1.28         5.99 o                         
   6   3   6       1097.58       1033.38        24.39 o                         
   7   3   6         83.11        102.52        15.36 o                         
   8   3   6        128.06        131.44        19.59 o                         
   9   3   6         87.88        110.18        24.55 o                         
  10   3   6          6.72         19.38        19.11 o                         
  -7   4   6         45.55         71.04        22.36 o                         
  -6   4   6          2.61         -8.22        20.70 o                         
  -5   4   6        146.59        172.89        17.01 o                         
  -4   4   6         13.00         12.87        10.35 o                         
  -3   4   6         86.97        108.86        11.81 o                         
  -2   4   6        401.50        402.75        14.96 o                         
  -1   4   6         12.95         -3.97         6.54 o                         
   0   4   6       2960.07       2894.82        39.15 o                         
   1   4   6       2671.82       2634.36        36.22 o                         
   2   4   6        800.06        751.29        17.53 o                         
   3   4   6        347.79        324.30        23.00 o                         
   4   4   6         54.54         47.99         6.68 o                         
   5   4   6        526.75        521.66        15.73 o                         
   6   4   6        134.23        142.48        11.37 o                         
   7   4   6         16.85         12.84        10.22 o                         
   8   4   6        402.82        461.06        25.54 o                         
   9   4   6          2.81         35.27        15.48 o                         
  10   4   6         11.64         14.39        17.63 o                         
  -7   5   6         11.56         15.36        25.93 o                         
  -6   5   6        373.22        363.94        27.16 o                         
  -5   5   6          3.57         17.95        15.19 o                         
  -4   5   6        423.28        394.01        22.52 o                         
  -3   5   6        910.01        888.15        24.70 o                         
  -2   5   6        344.30        322.34        10.99 o                         
  -1   5   6         92.05         82.34         7.21 o                         
   0   5   6         33.23         42.00         6.46 o                         
   1   5   6        675.28        605.83        15.14 o                         
   2   5   6        469.16        425.04        13.46 o                         
   3   5   6        119.04        120.91        12.20 o                         
   4   5   6        715.99        729.93        21.47 o                         
   5   5   6        200.24        201.13        12.98 o                         
   6   5   6         56.46         56.24        10.06 o                         
   7   5   6        196.94        246.69        16.16 o                         
   8   5   6         26.89         35.46        14.19 o                         
   9   5   6          3.79         25.13        17.65 o                         
  10   5   6         75.16         66.87        24.98 o                         
  -6   6   6         72.68         85.26        29.25 o                         
  -5   6   6        123.33         91.35        26.77 o                         
  -4   6   6        483.89        443.75        29.74 o                         
  -3   6   6         57.11         54.52        13.59 o                         
  -2   6   6        143.48        165.80        12.39 o                         
  -1   6   6          1.24         -4.61         5.68 o                         
   0   6   6        435.48        406.67        13.41 o                         
   1   6   6       1174.71       1082.88        25.32 o                         
   2   6   6         68.02         75.55         8.72 o                         
   3   6   6        351.19        388.86        15.68 o                         
   4   6   6         34.68         38.68        10.53 o                         
   5   6   6        274.50        272.22        19.84 o                         
   6   6   6        696.11        658.56        20.43 o                         
   7   6   6          1.37         -0.25         9.87 o                         
   8   6   6         15.61         50.61        14.82 o                         
   9   6   6         35.91         56.86        20.56 o                         
  10   6   6        271.77        267.04        52.10 o                         
  -5   7   6        343.16        279.70        49.05 o                         
  -4   7   6          3.61        -12.38        19.36 o                         
  -3   7   6        149.08        176.07        18.95 o                         
  -2   7   6        107.56        100.67        13.95 o                         
  -1   7   6         16.26         23.85        10.43 o                         
   0   7   6        406.11        382.24        17.29 o                         
   1   7   6        311.80        287.00        17.07 o                         
   2   7   6        355.35        340.41        20.89 o                         
   3   7   6         39.88         56.51         8.38 o                         
   4   7   6          0.92          2.48         7.91 o                         
   5   7   6        941.58        918.00        28.19 o                         
   6   7   6         78.91         80.06        14.00 o                         
   7   7   6        105.55        119.11        16.51 o                         
   8   7   6         23.44         31.13        17.98 o                         
   9   7   6          2.67         -6.19        19.41 o                         
  10   7   6        389.93        398.44        33.58 o                         
  -5   8   6          0.32        -19.75        39.07 o                         
  -4   8   6        183.73        181.04        28.21 o                         
  -3   8   6         66.87         42.36        22.71 o                         
  -2   8   6        104.79         74.56        19.10 o                         
  -1   8   6        631.48        571.12        34.13 o                         
   0   8   6         57.12         47.58        11.18 o                         
   1   8   6       1151.94       1242.72        60.70 o                         
   2   8   6        105.93        102.93        21.42 o                         
   3   8   6        204.42        248.64        26.58 o                         
   4   8   6        484.17        563.69        33.20 o                         
   5   8   6          5.77         18.47        13.35 o                         
   6   8   6        159.58        182.04        19.96 o                         
   7   8   6        119.61        127.54        21.69 o                         
   8   8   6         35.68         47.44        16.58 o                         
   9   8   6        256.83        264.31        32.00 o                         
  -3   9   6         51.65        -11.88        33.23 o                         
  -2   9   6        147.10        108.36        28.12 o                         
  -1   9   6          1.22         -8.59        22.37 o                         
   0   9   6        515.81        503.54        47.62 o                         
   1   9   6          0.53          2.03        16.42 o                         
   2   9   6          5.93         35.34        18.46 o                         
   3   9   6        617.30        700.24        44.11 o                         
   4   9   6         23.30         27.05        16.26 o                         
   5   9   6        887.77        888.20        39.99 o                         
   6   9   6          1.51         13.94        17.56 o                         
   7   9   6         69.14         47.77        19.44 o                         
   8   9   6        120.37         91.20        24.19 o                         
   9   9   6         26.67         40.97        27.99 o                         
  -2  10   6          5.31        -24.59        25.61 o                         
  -1  10   6        154.46         93.75        29.29 o                         
   0  10   6        474.18        526.03        54.71 o                         
   1  10   6         26.42         25.50        20.95 o                         
   2  10   6        127.39        206.93        28.43 o                         
   3  10   6          2.17        -20.84        20.84 o                         
   4  10   6        333.08        367.28        35.98 o                         
   5  10   6        270.13        307.82        33.23 o                         
   6  10   6         12.07         30.88        20.19 o                         
   7  10   6         57.40         25.20        20.04 o                         
   8  10   6          2.93         15.59        20.37 o                         
  -1  11   6         65.24         41.72        80.89 o                         
   0  11   6          6.22         -6.74        35.41 o                         
   1  11   6         11.11         -1.85        32.02 o                         
   2  11   6         53.41         25.70        23.80 o                         
   3  11   6        161.50        182.15        31.51 o                         
   4  11   6         73.62         97.93        24.49 o                         
   5  11   6          0.36          1.93        18.91 o                         
   6  11   6        114.85        112.08        24.28 o                         
   7  11   6         74.72         62.16        24.54 o                         
   2  12   6        152.98        178.62        52.17 o                         
   3  12   6        165.64        158.41        38.74 o                         
   4  12   6          1.06        -21.12        21.12 o                         
   5  12   6         86.35         73.92        25.15 o                         
  -5 -11   7          0.35         -6.91        26.33 o                         
  -4 -11   7         41.83         16.18        27.37 o                         
  -3 -11   7        183.94        227.25        36.78 o                         
  -2 -11   7          5.85        -14.34        42.38 o                         
  -1 -11   7         39.23         31.90        25.14 o                         
  -6 -10   7         81.92          5.01        24.28 o                         
  -5 -10   7         24.15         63.72        28.01 o                         
  -4 -10   7        268.90        346.33        48.61 o                         
  -3 -10   7        134.59         70.08        31.32 o                         
  -2 -10   7         84.61        103.77        21.40 o                         
  -1 -10   7        113.83        138.05        26.45 o                         
   0 -10   7         31.06          8.16        25.52 o                         
   1 -10   7         36.21         27.62        28.09 o                         
   2 -10   7         38.16         85.47        28.95 o                         
  -8  -9   7         79.75         54.90        54.90 o                         
  -7  -9   7        112.51        131.81        38.77 o                         
  -6  -9   7        254.37        241.53        26.34 o                         
  -5  -9   7          4.97          1.93        23.77 o                         
  -4  -9   7         10.00          9.40        17.85 o                         
  -3  -9   7        149.05        127.03        22.32 o                         
  -2  -9   7         32.15         49.12        18.32 o                         
  -1  -9   7        179.73        204.61        19.53 o                         
   0  -9   7         27.75         31.30        18.04 o                         
   1  -9   7         18.00         26.53        19.00 o                         
   2  -9   7        258.70        277.69        35.93 o                         
   3  -9   7         15.44         15.90        23.16 o                         
  -8  -8   7        200.69        203.18        29.65 o                         
  -7  -8   7        212.00        239.42        29.31 o                         
  -6  -8   7         39.28         53.48        18.72 o                         
  -5  -8   7         55.15         67.00        18.62 o                         
  -4  -8   7        249.72        277.63        20.30 o                         
  -3  -8   7         17.10         -1.62        11.36 o                         
  -2  -8   7        327.37        339.69        21.50 o                         
  -1  -8   7         48.09         24.49        12.76 o                         
   0  -8   7         37.31         31.70        16.58 o                         
   1  -8   7        271.25        286.14        26.59 o                         
   2  -8   7          6.35        -15.77        15.77 o                         
   3  -8   7         64.24         51.16        20.69 o                         
   4  -8   7        155.99        177.45        33.62 o                         
  -9  -7   7          1.51         19.56        24.74 o                         
  -8  -7   7        133.29        119.23        22.78 o                         
  -7  -7   7          4.84         -9.10        16.65 o                         
  -6  -7   7         32.67         22.97        13.61 o                         
  -5  -7   7        412.13        473.96        21.50 o                         
  -4  -7   7         13.47         -8.40         8.40 o                         
  -3  -7   7         63.94         48.86         9.48 o                         
  -2  -7   7         39.19         33.12         8.64 o                         
  -1  -7   7        468.35        447.55        16.21 o                         
   0  -7   7        670.23        645.36        20.19 o                         
   1  -7   7          3.94          9.45        15.79 o                         
   2  -7   7         81.72         65.96        17.32 o                         
   3  -7   7         31.55         18.19        25.39 o                         
   4  -7   7         21.10         18.70        20.35 o                         
   5  -7   7        197.02        182.36        53.16 o                         
  -9  -6   7         44.57         44.35        27.84 o                         
  -8  -6   7          8.83         13.54        16.38 o                         
  -7  -6   7         22.87         -5.67        13.65 o                         
  -6  -6   7        357.39        364.25        27.34 o                         
  -5  -6   7         44.81         24.30         9.69 o                         
  -4  -6   7        322.52        305.48        18.45 o                         
  -3  -6   7        397.67        350.24        16.27 o                         
  -2  -6   7          2.55         -6.45         6.45 o                         
  -1  -6   7        924.38        926.62        18.64 o                         
   0  -6   7         64.16         72.71        24.25 o                         
   1  -6   7          4.88         13.37         8.38 o                         
   2  -6   7         13.75         15.39        10.02 o                         
   3  -6   7         16.64          4.43        11.26 o                         
   4  -6   7       1283.59       1263.62        47.26 o                         
   5  -6   7          0.73         19.25        19.50 o                         
   6  -6   7        116.87         71.81        27.30 o                         
  -9  -5   7          0.83         -8.44        19.73 o                         
  -8  -5   7          8.92         16.71        18.54 o                         
  -7  -5   7        211.50        243.63        17.24 o                         
  -6  -5   7          7.81         17.84        10.81 o                         
  -5  -5   7        404.96        400.05        29.98 o                         
  -4  -5   7        111.08         88.53        10.62 o                         
  -3  -5   7         14.98         17.17         9.27 o                         
  -2  -5   7       1040.13       1026.67        19.03 o                         
  -1  -5   7          5.29         12.85         5.89 o                         
   0  -5   7       1770.95       1756.36        42.48 o                         
   1  -5   7        368.00        374.58        23.82 o                         
   2  -5   7          4.55         18.29         8.75 o                         
   3  -5   7       1257.15       1212.67        28.66 o                         
   4  -5   7          4.63         22.99        10.94 o                         
   5  -5   7          8.66         13.09        14.05 o                         
   6  -5   7        116.17         93.67        30.77 o                         
   7  -5   7          4.91        -12.04        33.42 o                         
  -9  -4   7         58.53         49.69        20.76 o                         
  -8  -4   7        298.04        354.93        29.82 o                         
  -7  -4   7         21.10         19.21        12.17 o                         
  -6  -4   7        446.55        446.63        25.68 o                         
  -5  -4   7        469.99        446.34        17.05 o                         
  -4  -4   7        197.86        190.12        11.68 o                         
  -3  -4   7       1201.79       1139.08        24.25 o                         
  -2  -4   7        881.44        848.49        16.56 o                         
  -1  -4   7       1086.95       1066.48        17.19 o                         
   0  -4   7        349.50        344.16        13.64 o                         
   1  -4   7         10.71         13.31         6.34 o                         
   2  -4   7        688.13        676.88        17.80 o                         
   3  -4   7         67.44         84.79         9.20 o                         
   4  -4   7        457.73        511.87        20.24 o                         
   5  -4   7        212.28        219.61        18.88 o                         
   6  -4   7         30.76         35.79        14.08 o                         
   7  -4   7         35.30         45.24        21.95 o                         
   8  -4   7         23.33         13.06        25.74 o                         
  -9  -3   7          2.39         10.96        22.07 o                         
  -8  -3   7         13.45         -4.47        15.86 o                         
  -7  -3   7        160.04        197.58        24.83 o                         
  -6  -3   7       1449.90       1454.86        37.82 o                         
  -5  -3   7         16.63         16.75        10.19 o                         
  -4  -3   7        425.72        436.28        13.99 o                         
  -3  -3   7        302.58        310.35        10.74 o                         
  -2  -3   7        101.94         89.52         6.06 o                         
  -1  -3   7        565.64        515.57        12.85 o                         
   0  -3   7       1455.04       1418.72        23.12 o                         
   1  -3   7        338.28        340.91        22.82 o                         
   2  -3   7        274.08        280.97        17.51 o                         
   3  -3   7        359.63        337.80        12.64 o                         
   4  -3   7        604.22        585.76        19.97 o                         
   5  -3   7         37.01         38.61        12.18 o                         
   6  -3   7        133.77        155.66        16.62 o                         
   7  -3   7         81.05         69.79        22.80 o                         
   8  -3   7        112.15         86.52        24.52 o                         
  -9  -2   7          2.02        -13.85        17.73 o                         
  -8  -2   7         52.86         49.08        18.79 o                         
  -7  -2   7        341.65        366.47        21.86 o                         
  -6  -2   7          0.45        -11.38        11.38 o                         
  -5  -2   7        242.64        255.64        18.11 o                         
  -4  -2   7        282.35        288.68        14.36 o                         
  -3  -2   7        319.69        309.32        11.59 o                         
  -2  -2   7       1077.47       1036.06        20.12 o                         
  -1  -2   7       3238.83       3544.12        49.22 o                         
   0  -2   7        561.64        563.94        11.72 o                         
   1  -2   7         53.71        100.47         9.09 o                         
   2  -2   7        208.23        195.70        14.03 o                         
   3  -2   7       2849.37       2662.83        31.26 o                         
   4  -2   7          0.66         -6.15         6.15 o                         
   5  -2   7        103.41         96.63        13.23 o                         
   6  -2   7         57.98         50.47        12.69 o                         
   7  -2   7        305.53        308.97        24.13 o                         
   8  -2   7        427.79        466.86        33.88 o                         
   9  -2   7         23.36         -3.54        21.58 o                         
  -9  -1   7         23.75         13.23        20.26 o                         
  -8  -1   7        472.64        493.64        30.53 o                         
  -7  -1   7         63.56         70.34        14.98 o                         
  -6  -1   7        210.32        204.16        15.84 o                         
  -5  -1   7        533.95        516.18        19.71 o                         
  -4  -1   7        104.04        109.05         8.33 o                         
  -3  -1   7       1432.38       1334.47        22.43 o                         
  -2  -1   7         64.01         59.79         4.70 o                         
  -1  -1   7          2.83          3.66         3.30 o                         
   0  -1   7          0.86          1.45         3.20 o                         
   1  -1   7        188.73        230.66         6.76 o                         
   2  -1   7       5205.28       5103.64        61.80 o                         
   3  -1   7         15.45          4.89         6.00 o                         
   4  -1   7        275.34        273.61        11.00 o                         
   5  -1   7        213.18        216.48        13.13 o                         
   6  -1   7         34.47         26.50        10.54 o                         
   7  -1   7        494.15        476.41        27.63 o                         
   8  -1   7         18.56         -4.76        16.05 o                         
   9  -1   7          6.04         34.19        26.75 o                         
  -9   0   7        148.23        151.94        28.76 o                         
  -8   0   7          0.43         -0.98        16.06 o                         
  -7   0   7        509.25        497.31        35.68 o                         
  -6   0   7         41.99         20.23        11.09 o                         
  -5   0   7        117.79        105.33        14.28 o                         
  -4   0   7        978.96        942.94        18.17 o                         
  -3   0   7        371.18        347.13         9.25 o                         
  -2   0   7        817.26        729.66        14.06 o                         
  -1   0   7         35.39         55.63         4.27 o                         
   0   0   7       1458.18       1401.21        15.60 o                         
   1   0   7       4314.60       4098.02        42.13 o                         
   2   0   7       1601.40       1527.43        19.37 o                         
   3   0   7        403.32        358.16        12.37 o                         
   4   0   7        626.06        629.22        13.15 o                         
   5   0   7        122.36        137.71        13.36 o                         
   6   0   7        444.24        537.54        55.16 o                         
   7   0   7          1.54         10.59        17.45 o                         
   8   0   7        110.29        110.00        22.14 o                         
   9   0   7        173.81        125.15        26.27 o                         
  -9   1   7         97.61         75.86        30.97 o                         
  -8   1   7        207.72        169.91        21.75 o                         
  -7   1   7        145.82        146.28        18.08 o                         
  -6   1   7         22.25         45.34        15.26 o                         
  -5   1   7        324.53        301.53        12.60 o                         
  -4   1   7         56.89         67.91         7.17 o                         
  -3   1   7       2119.98       1991.84        26.10 o                         
  -2   1   7         66.63         98.15         6.03 o                         
  -1   1   7        312.83        343.08        11.30 o                         
   0   1   7        118.49        108.00         5.04 o                         
   1   1   7       2154.62       2170.21        23.62 o                         
   2   1   7       3062.80       3061.92        33.16 o                         
   3   1   7        717.11        722.69        15.58 o                         
   4   1   7         21.60          8.82         5.24 o                         
   5   1   7        114.55        115.05         7.29 o                         
   6   1   7       1861.83       1706.05        41.45 o                         
   7   1   7        209.81        171.72        17.66 o                         
   8   1   7         86.04         65.36        16.72 o                         
   9   1   7          6.82         14.27        28.79 o                         
  10   1   7         12.17         78.12        25.92 o                         
  -8   2   7        219.22        234.56        32.79 o                         
  -7   2   7         12.96          8.78        14.29 o                         
  -6   2   7        359.14        273.32        19.94 o                         
  -5   2   7         85.47         75.90         9.95 o                         
  -4   2   7         70.58         70.32        12.21 o                         
  -3   2   7       1720.17       1603.10        28.04 o                         
  -2   2   7        301.45        328.22        12.04 o                         
  -1   2   7        304.44        297.64         9.89 o                         
   0   2   7        174.21        201.18         7.50 o                         
   1   2   7       2140.73       2056.09        23.19 o                         
   2   2   7        941.31        894.59        13.98 o                         
   3   2   7         53.33         62.19         5.15 o                         
   4   2   7         26.52         16.47         5.05 o                         
   5   2   7         41.91         31.04         6.29 o                         
   6   2   7        275.55        279.07        19.14 o                         
   7   2   7        839.19        803.45        24.25 o                         
   8   2   7         22.19         15.00        15.28 o                         
   9   2   7         32.71         48.94        18.77 o                         
  10   2   7        155.12        119.82        28.00 o                         
  -8   3   7         60.72          9.91        31.19 o                         
  -7   3   7        155.00        161.35        20.34 o                         
  -6   3   7         29.21         14.91        14.32 o                         
  -5   3   7        342.20        320.31        19.59 o                         
  -4   3   7        164.04        175.19        15.86 o                         
  -3   3   7        230.09        209.59        13.41 o                         
  -2   3   7          2.01         -2.24         6.67 o                         
  -1   3   7          6.93          3.61         4.88 o                         
   0   3   7        492.05        507.52        12.25 o                         
   1   3   7       3770.79       3641.96        46.18 o                         
   2   3   7          1.79         -0.53         4.98 o                         
   3   3   7       1245.05       1254.46        19.54 o                         
   4   3   7          4.19         -3.17         4.33 o                         
   5   3   7          0.78          0.96         5.52 o                         
   6   3   7       1492.87       1434.83        28.33 o                         
   7   3   7         29.22          6.46        12.41 o                         
   8   3   7         46.54         75.83        16.76 o                         
   9   3   7         36.12         39.54        18.16 o                         
  10   3   7         27.08         15.56        18.94 o                         
  -7   4   7         23.66         37.21        18.92 o                         
  -6   4   7          5.30         10.88        14.31 o                         
  -5   4   7        172.43        164.74        17.17 o                         
  -4   4   7         26.97         37.89        12.10 o                         
  -3   4   7        171.19        187.00        11.89 o                         
  -2   4   7          4.63         -2.73         7.37 o                         
  -1   4   7       1008.20       1028.31        20.85 o                         
   0   4   7        819.00        737.02        18.76 o                         
   1   4   7         22.61         14.42         5.31 o                         
   2   4   7        969.91        981.39        19.36 o                         
   3   4   7          3.57          5.81         4.48 o                         
   4   4   7         41.48         56.46         8.90 o                         
   5   4   7       1603.20       1524.01        24.61 o                         
   6   4   7        387.56        387.90        16.68 o                         
   7   4   7         31.48         22.86        11.08 o                         
   8   4   7          3.18         25.96        13.53 o                         
   9   4   7         63.21         78.92        18.92 o                         
  10   4   7         84.21        115.85        24.17 o                         
  -7   5   7          1.79         29.56        28.63 o                         
  -6   5   7        447.58        424.21        29.77 o                         
  -5   5   7         74.04         62.29        14.83 o                         
  -4   5   7       1118.89       1031.81        31.77 o                         
  -3   5   7        494.95        510.87        29.91 o                         
  -2   5   7          0.92         -1.57         9.47 o                         
  -1   5   7        672.07        671.92        20.94 o                         
   0   5   7          2.43          2.30         7.92 o                         
   1   5   7       1453.26       1418.42        35.92 o                         
   2   5   7          6.82          4.32         6.36 o                         
   3   5   7        241.10        334.15        23.95 o                         
   4   5   7       1045.15       1050.37        21.30 o                         
   5   5   7        578.73        534.63        29.39 o                         
   6   5   7        124.28        126.08        11.55 o                         
   7   5   7          3.13          2.78        11.78 o                         
   8   5   7         17.34         19.14        13.97 o                         
   9   5   7         62.57         66.56        19.50 o                         
  10   5   7         44.29         37.33        22.93 o                         
  -6   6   7         20.41         49.92        23.63 o                         
  -5   6   7         17.50         -6.87        15.59 o                         
  -4   6   7          2.04         -0.41        14.89 o                         
  -3   6   7          1.67         -8.85         9.72 o                         
  -2   6   7        160.64        161.66        13.09 o                         
  -1   6   7          1.12         -1.31         9.81 o                         
   0   6   7       1131.28       1092.43        27.40 o                         
   1   6   7        225.02        229.15        12.46 o                         
   2   6   7         23.31         29.84         9.46 o                         
   3   6   7        390.35        410.26        33.08 o                         
   4   6   7        126.44        111.18        12.50 o                         
   5   6   7        441.14        392.01        19.84 o                         
   6   6   7         32.56         38.53         9.24 o                         
   7   6   7         12.92          3.96         9.75 o                         
   8   6   7        163.28        186.33        19.51 o                         
   9   6   7         93.28         44.02        25.09 o                         
  10   6   7        477.61        459.15        78.58 o                         
  -5   7   7        202.71        203.67        29.06 o                         
  -4   7   7          8.05         20.21        18.00 o                         
  -3   7   7        237.64        209.05        22.59 o                         
  -2   7   7         20.95         20.93        11.59 o                         
  -1   7   7        590.15        555.94        40.62 o                         
   0   7   7        190.50        206.74        18.67 o                         
   1   7   7         19.61         10.56         7.37 o                         
   2   7   7        969.83        876.88        37.51 o                         
   3   7   7         14.60         17.48         8.09 o                         
   4   7   7         82.46         96.60        10.55 o                         
   5   7   7        308.31        331.84        25.88 o                         
   6   7   7          9.32          6.93        11.60 o                         
   7   7   7         51.42         81.45        15.96 o                         
   8   7   7         37.57         20.92        14.76 o                         
   9   7   7        117.74         76.95        20.60 o                         
  10   7   7        196.05        184.00        27.66 o                         
  -4   8   7        121.94         93.57        31.04 o                         
  -3   8   7          0.93        -15.77        15.77 o                         
  -2   8   7         19.94         13.81        12.18 o                         
  -1   8   7        542.68        509.21        27.55 o                         
   0   8   7        115.77        110.97        13.99 o                         
   1   8   7        818.23        762.79        39.18 o                         
   2   8   7          0.36         10.50        16.44 o                         
   3   8   7        249.82        291.15        27.93 o                         
   4   8   7       1136.04       1091.59        39.16 o                         
   5   8   7        353.15        361.09        32.41 o                         
   6   8   7        306.06        374.57        30.98 o                         
   7   8   7         64.71         84.77        16.29 o                         
   8   8   7          6.39         33.75        16.01 o                         
   9   8   7        334.77        300.46        34.62 o                         
  -3   9   7         87.26         93.25        78.19 o                         
  -2   9   7        116.77        135.36        30.31 o                         
  -1   9   7          1.57        -19.34        21.02 o                         
   0   9   7        538.79        441.49        48.67 o                         
   1   9   7          0.32         -8.12        17.45 o                         
   2   9   7         57.16         43.37        20.51 o                         
   3   9   7        246.07        276.54        36.76 o                         
   4   9   7         20.53         33.99        18.25 o                         
   5   9   7        165.61        194.29        36.61 o                         
   6   9   7         32.78         51.19        19.03 o                         
   7   9   7        194.07        230.73        35.83 o                         
   8   9   7        475.76        455.36        35.41 o                         
   9   9   7         40.38         74.76        30.05 o                         
  -2  10   7         68.75         44.89        37.75 o                         
  -1  10   7        268.89        226.13        34.10 o                         
   0  10   7         16.16         13.74        27.53 o                         
   1  10   7        148.70        148.70        26.67 o                         
   2  10   7         88.49        158.25        32.78 o                         
   3  10   7          3.44         -7.74        22.21 o                         
   4  10   7        355.39        444.71        35.12 o                         
   5  10   7         53.33         63.69        20.89 o                         
   6  10   7         28.91         39.46        20.52 o                         
   7  10   7         72.39         75.67        22.82 o                         
   8  10   7         18.88         12.71        20.71 o                         
   0  11   7          6.56          7.24        27.88 o                         
   1  11   7         97.92         88.28        36.08 o                         
   2  11   7          6.35          7.10        22.25 o                         
   3  11   7        245.48        246.06        34.08 o                         
   4  11   7         11.28          0.83        19.64 o                         
   5  11   7         16.54         24.99        20.17 o                         
   6  11   7        171.78        149.87        26.87 o                         
   7  11   7          0.60          4.20        21.01 o                         
   3  12   7         48.48         50.78        34.18 o                         
   4  12   7          0.39         -6.76        21.04 o                         
  -4 -11   8         26.93         10.15        28.01 o                         
  -3 -11   8          9.75         15.10        24.40 o                         
  -2 -11   8        103.31         82.35        29.47 o                         
  -1 -11   8         34.30         31.24        25.97 o                         
  -6 -10   8         23.11         52.65        53.29 o                         
  -5 -10   8        183.96        221.77        35.81 o                         
  -4 -10   8         20.74         -2.96        24.30 o                         
  -3 -10   8        419.14        395.67        40.76 o                         
  -2 -10   8         10.49         11.02        21.88 o                         
  -1 -10   8          6.96         13.51        22.61 o                         
   0 -10   8        292.75        361.35        39.49 o                         
   1 -10   8          1.26         43.80        26.94 o                         
  -7  -9   8          1.45        -14.70        18.90 o                         
  -6  -9   8        168.49        151.74        29.05 o                         
  -5  -9   8        175.87        196.49        31.72 o                         
  -4  -9   8         39.56         52.08        25.52 o                         
  -3  -9   8          1.10        -17.56        17.56 o                         
  -2  -9   8         31.08         15.19        16.27 o                         
  -1  -9   8        220.85        246.13        23.81 o                         
   0  -9   8         24.34         12.04        17.73 o                         
   1  -9   8          3.06          8.88        19.49 o                         
   2  -9   8         86.53        126.67        28.88 o                         
   3  -9   8          3.07         10.83        23.26 o                         
  -8  -8   8        206.15        157.17        25.61 o                         
  -7  -8   8         39.28         34.76        20.42 o                         
  -6  -8   8         15.38         14.90        17.65 o                         
  -5  -8   8        231.14        183.90        36.79 o                         
  -4  -8   8         52.22         63.52        15.30 o                         
  -3  -8   8         29.33         13.17        12.24 o                         
  -2  -8   8        554.12        605.22        27.95 o                         
  -1  -8   8        134.40        166.89        19.75 o                         
   0  -8   8         28.60         40.61        17.62 o                         
   1  -8   8         64.37         80.62        20.09 o                         
   2  -8   8         11.02        -11.54        16.79 o                         
   3  -8   8        130.23        130.59        25.48 o                         
   4  -8   8         59.67         51.50        24.28 o                         
  -8  -7   8         34.20         29.31        20.07 o                         
  -7  -7   8         90.86         80.89        21.76 o                         
  -6  -7   8        164.78        116.02        17.43 o                         
  -5  -7   8        307.13        316.24        26.60 o                         
  -4  -7   8          0.26          1.82         9.26 o                         
  -3  -7   8        165.37        109.80        12.46 o                         
  -2  -7   8         56.82         41.31         9.44 o                         
  -1  -7   8        434.47        470.75        18.07 o                         
   0  -7   8        332.70        372.01        28.63 o                         
   1  -7   8         55.49         41.73        16.41 o                         
   2  -7   8         93.32         87.54        23.11 o                         
   3  -7   8         64.40         95.80        25.33 o                         
   4  -7   8        196.04        210.55        27.61 o                         
   5  -7   8         86.28         97.15        36.82 o                         
  -9  -6   8         23.04         38.83        21.75 o                         
  -8  -6   8         47.39         57.30        22.21 o                         
  -7  -6   8         10.89         14.67        14.79 o                         
  -6  -6   8        249.21        260.18        21.55 o                         
  -5  -6   8          1.51         15.08         9.75 o                         
  -4  -6   8        338.82        276.60        15.71 o                         
  -3  -6   8          9.77         13.31         8.47 o                         
  -2  -6   8        113.97         93.91         9.39 o                         
  -1  -6   8        699.05        691.95        15.42 o                         
   0  -6   8        120.32        116.38        13.60 o                         
   1  -6   8        396.13        404.33        25.82 o                         
   2  -6   8         17.48         35.69        15.30 o                         
   3  -6   8          0.76          2.45        13.94 o                         
   4  -6   8        486.68        487.18        32.69 o                         
   5  -6   8          1.13          1.89        19.17 o                         
   6  -6   8          2.58          2.13        24.14 o                         
  -9  -5   8         16.71         12.83        21.81 o                         
  -8  -5   8          9.24         23.56        18.61 o                         
  -7  -5   8        626.03        630.25        36.65 o                         
  -6  -5   8         12.17         21.05        10.15 o                         
  -5  -5   8        275.35        269.19        21.29 o                         
  -4  -5   8         27.13         15.10         8.63 o                         
  -3  -5   8         83.70         83.43         9.95 o                         
  -2  -5   8       1125.58       1132.44        24.64 o                         
  -1  -5   8        389.45        361.49        16.02 o                         
   0  -5   8        444.94        433.68        18.58 o                         
   1  -5   8         62.34         82.24        14.92 o                         
   2  -5   8         60.32         55.22         8.83 o                         
   3  -5   8       1415.61       1399.82        30.96 o                         
   4  -5   8         66.78         52.25        15.62 o                         
   5  -5   8        622.79        653.69        36.09 o                         
   6  -5   8         25.87         40.76        23.97 o                         
   7  -5   8          8.81         47.70        28.37 o                         
  -9  -4   8          9.63         72.43        26.15 o                         
  -8  -4   8          3.59          3.50        17.62 o                         
  -7  -4   8         25.05         38.38        13.45 o                         
  -6  -4   8        196.82        187.36        15.67 o                         
  -5  -4   8         75.23         58.51        12.92 o                         
  -4  -4   8        490.92        527.01        17.58 o                         
  -3  -4   8       1393.18       1414.44        25.52 o                         
  -2  -4   8        432.69        443.61        13.34 o                         
  -1  -4   8        241.35        259.17        12.55 o                         
   0  -4   8        205.68        206.00        13.69 o                         
   1  -4   8         47.53         56.76         8.41 o                         
   2  -4   8       1592.64       1548.10        38.96 o                         
   3  -4   8        178.15        204.13        11.74 o                         
   4  -4   8         15.93         16.47        10.04 o                         
   5  -4   8          2.33         11.49        12.61 o                         
   6  -4   8         62.09         48.58        22.28 o                         
   7  -4   8        248.61        266.73        33.90 o                         
   8  -4   8          1.15         15.26        29.73 o                         
  -9  -3   8        302.36        328.84        61.38 o                         
  -8  -3   8         55.64         54.28        19.32 o                         
  -7  -3   8        159.01        164.24        19.80 o                         
  -6  -3   8        471.30        490.94        33.13 o                         
  -5  -3   8         72.95         65.19        10.87 o                         
  -4  -3   8        322.82        327.74        13.12 o                         
  -3  -3   8        254.42        260.14        12.67 o                         
  -2  -3   8        315.12        328.40        14.80 o                         
  -1  -3   8         26.04         18.65         6.12 o                         
   0  -3   8         12.22         16.29         6.17 o                         
   1  -3   8        751.33        703.38        20.55 o                         
   2  -3   8        658.91        642.99        20.88 o                         
   3  -3   8        193.12        203.97        10.58 o                         
   4  -3   8        318.08        315.79        16.51 o                         
   5  -3   8         70.25         74.32        13.61 o                         
   6  -3   8        449.08        459.01        23.47 o                         
   7  -3   8         11.53        -11.92        16.01 o                         
   8  -3   8         67.54         35.31        22.96 o                         
  -9  -2   8         25.43         38.36        24.86 o                         
  -8  -2   8         66.11         63.26        22.36 o                         
  -7  -2   8         94.98         99.50        18.09 o                         
  -6  -2   8          8.75         15.61        13.51 o                         
  -5  -2   8        369.53        408.45        25.65 o                         
  -4  -2   8        306.70        317.71        18.94 o                         
  -3  -2   8        875.12        845.63        14.07 o                         
  -2  -2   8         95.00         84.49         9.21 o                         
  -1  -2   8        238.83        262.81        13.14 o                         
   0  -2   8        644.49        593.01        10.32 o                         
   1  -2   8         98.71        101.29         7.82 o                         
   2  -2   8        443.35        392.42        16.55 o                         
   3  -2   8        744.71        676.84        14.89 o                         
   4  -2   8          7.07          2.27         6.58 o                         
   5  -2   8        382.09        386.95        16.10 o                         
   6  -2   8         24.88         -1.58        13.52 o                         
   7  -2   8        435.71        423.64        28.01 o                         
   8  -2   8        333.79        325.24        33.20 o                         
   9  -2   8         67.03         33.96        26.63 o                         
  -9  -1   8          5.04         -7.25        18.75 o                         
  -8  -1   8        307.91        326.87        32.30 o                         
  -7  -1   8         24.91         17.23        15.16 o                         
  -6  -1   8         37.66         56.37        12.47 o                         
  -5  -1   8        527.75        517.43        19.93 o                         
  -4  -1   8       1137.76       1086.54        25.32 o                         
  -3  -1   8        552.42        526.24        13.23 o                         
  -2  -1   8         96.18         96.85         7.81 o                         
  -1  -1   8        593.16        555.82        13.31 o                         
   0  -1   8        585.16        565.74        10.90 o                         
   1  -1   8        165.49        172.16         7.24 o                         
   2  -1   8        884.19        827.60        14.28 o                         
   3  -1   8        362.54        423.32        23.87 o                         
   4  -1   8        164.37        150.62         9.31 o                         
   5  -1   8        342.04        350.88        16.50 o                         
   6  -1   8         98.39        134.41        12.88 o                         
   7  -1   8         45.59         72.69        19.14 o                         
   8  -1   8         10.66         -4.73        18.08 o                         
   9  -1   8          2.34         10.70        21.94 o                         
  -9   0   8        485.59        529.15        41.16 o                         
  -8   0   8          0.53         24.64        19.11 o                         
  -7   0   8        292.35        285.80        35.40 o                         
  -6   0   8          9.14          0.33        10.79 o                         
  -5   0   8         58.20         71.42        10.15 o                         
  -4   0   8        921.27        874.08        17.63 o                         
  -3   0   8         36.35         37.01         7.33 o                         
  -2   0   8        281.65        295.67        14.10 o                         
  -1   0   8         16.88         13.89         4.45 o                         
   0   0   8         48.81         47.84         3.79 o                         
   1   0   8       3324.87       3238.16        36.77 o                         
   2   0   8        128.34        130.53         6.18 o                         
   3   0   8        185.79        217.57         8.31 o                         
   4   0   8        225.80        242.34        13.85 o                         
   5   0   8        166.69        177.37         8.77 o                         
   6   0   8        296.07        292.36        19.97 o                         
   7   0   8        414.60        446.30        27.15 o                         
   8   0   8         18.50         16.40        14.74 o                         
   9   0   8         84.80         86.16        32.48 o                         
  -8   1   8         76.10         52.60        21.85 o                         
  -7   1   8          0.68        -17.64        17.64 o                         
  -6   1   8         97.70         91.37        23.26 o                         
  -5   1   8        771.54        731.57        30.27 o                         
  -4   1   8         36.90         37.35         6.58 o                         
  -3   1   8        296.00        290.98         9.57 o                         
  -2   1   8        177.18        179.24         7.34 o                         
  -1   1   8          1.06          2.98         3.68 o                         
   0   1   8       1173.52       1047.25        15.00 o                         
   1   1   8        852.73        883.76        13.53 o                         
   2   1   8       1015.04        980.52        13.66 o                         
   3   1   8         73.91         73.42         7.08 o                         
   4   1   8        117.17        144.81        11.72 o                         
   5   1   8       1392.72       1249.03        31.31 o                         
   6   1   8         28.47         43.19        10.72 o                         
   7   1   8         60.21         65.32        14.89 o                         
   8   1   8          5.74         14.63        14.92 o                         
   9   1   8         10.92         16.17        18.25 o                         
  10   1   8        446.32        548.03        45.15 o                         
  -8   2   8         13.23         14.68        18.47 o                         
  -7   2   8         63.38         61.91        16.94 o                         
  -6   2   8        651.40        647.20        30.55 o                         
  -5   2   8        165.44        163.60        13.26 o                         
  -4   2   8        318.02        329.95        16.22 o                         
  -3   2   8         85.27        115.81         8.62 o                         
  -2   2   8        210.24        211.86         7.71 o                         
  -1   2   8       1612.52       1514.73        24.22 o                         
   0   2   8        892.74        894.99        16.18 o                         
   1   2   8       1488.07       1496.56        19.83 o                         
   2   2   8       3609.22       3662.51        43.99 o                         
   3   2   8         22.27         22.80         4.22 o                         
   4   2   8        497.44        460.32        14.19 o                         
   5   2   8        201.78        203.55         9.38 o                         
   6   2   8          1.30          0.77         5.93 o                         
   7   2   8         77.29        103.53        15.83 o                         
   8   2   8         26.95         17.43        15.35 o                         
   9   2   8        256.90        316.82        28.13 o                         
  10   2   8         15.53         15.60        35.54 o                         
  -8   3   8         29.82         72.71        42.82 o                         
  -7   3   8        464.72        467.66        28.79 o                         
  -6   3   8          3.71          1.83        13.32 o                         
  -5   3   8        803.06        805.72        30.28 o                         
  -4   3   8         34.15         25.53        12.03 o                         
  -3   3   8        115.50        120.62        11.78 o                         
  -2   3   8       1162.71       1105.61        23.91 o                         
  -1   3   8          3.39          6.34         6.13 o                         
   0   3   8       4243.79       4214.42        63.40 o                         
   1   3   8          4.65         10.45         5.02 o                         
   2   3   8       3124.95       3183.88        45.79 o                         
   3   3   8       1239.58       1208.02        18.40 o                         
   4   3   8        188.54        184.29         9.09 o                         
   5   3   8        537.75        535.75        18.66 o                         
   6   3   8        850.34        802.77        20.49 o                         
   7   3   8          0.29        -12.28        12.28 o                         
   8   3   8        278.07        229.08        25.98 o                         
   9   3   8         28.79         54.39        18.88 o                         
  10   3   8         13.51         12.99        19.56 o                         
  -7   4   8         40.81         62.80        23.61 o                         
  -6   4   8        125.48        119.47        18.17 o                         
  -5   4   8        117.95        113.08        15.81 o                         
  -4   4   8        225.13        257.20        21.23 o                         
  -3   4   8        718.48        697.54        20.78 o                         
  -2   4   8        253.03        240.97        13.84 o                         
  -1   4   8       2408.64       2292.96        45.55 o                         
   0   4   8       2905.96       2864.98        47.22 o                         
   1   4   8        298.75        325.25        11.44 o                         
   2   4   8        858.15        849.65        17.83 o                         
   3   4   8         63.20         80.17         6.96 o                         
   4   4   8       1205.54       1142.72        20.09 o                         
   5   4   8        241.41        243.38        11.12 o                         
   6   4   8         13.89         12.27         8.00 o                         
   7   4   8         52.19         41.36        11.87 o                         
   8   4   8          0.64          5.45        17.89 o                         
   9   4   8        308.35        276.55        25.36 o                         
  10   4   8        216.36        193.03        27.58 o                         
  -7   5   8        140.17        121.85        39.02 o                         
  -6   5   8        169.48        221.82        26.84 o                         
  -5   5   8          2.20         -3.03        14.28 o                         
  -4   5   8         30.76         76.57        15.18 o                         
  -3   5   8         31.02         38.03        11.03 o                         
  -2   5   8        794.08        725.05        21.28 o                         
  -1   5   8       1239.66       1200.88        26.79 o                         
   0   5   8          2.43         -6.84         6.84 o                         
   1   5   8        706.64        693.88        17.78 o                         
   2   5   8         39.68         37.62         7.46 o                         
   3   5   8         72.06         94.88        13.00 o                         
   4   5   8       1228.13       1173.54        23.16 o                         
   5   5   8        226.78        250.20        13.39 o                         
   6   5   8         72.59         70.01        10.09 o                         
   7   5   8        192.50        198.75        15.32 o                         
   8   5   8         80.21         89.04        16.05 o                         
   9   5   8        653.77        651.04        45.68 o                         
  10   5   8          0.59         11.50        22.23 o                         
  -6   6   8          7.81         28.58        19.74 o                         
  -5   6   8         69.60         83.61        19.18 o                         
  -4   6   8          0.73        -14.53        14.53 o                         
  -3   6   8        367.34        349.41        19.14 o                         
  -2   6   8        500.47        452.86        21.36 o                         
  -1   6   8         22.81         11.84         7.94 o                         
   0   6   8        116.76        120.35        12.05 o                         
   1   6   8        136.97        146.06        11.45 o                         
   2   6   8         66.73         65.19        10.55 o                         
   3   6   8       1459.03       1433.44        31.87 o                         
   4   6   8         41.56         53.70        10.90 o                         
   5   6   8        697.45        691.69        24.15 o                         
   6   6   8        313.70        319.38        19.50 o                         
   7   6   8          0.69         -9.56         9.56 o                         
   8   6   8        606.96        563.55        45.16 o                         
   9   6   8          4.81         13.68        19.67 o                         
  10   6   8        465.01        452.17        76.96 o                         
  -5   7   8          5.52         15.58        18.13 o                         
  -4   7   8         61.55         67.10        21.71 o                         
  -3   7   8         91.24         93.11        16.89 o                         
  -2   7   8        172.37        191.61        17.04 o                         
  -1   7   8        482.33        500.33        28.70 o                         
   0   7   8         15.83          3.46         6.74 o                         
   1   7   8          4.69         -1.06         6.96 o                         
   2   7   8        829.22        785.88        26.42 o                         
   3   7   8        340.91        345.54        19.96 o                         
   4   7   8        788.62        758.96        21.48 o                         
   5   7   8         25.08         41.65        11.76 o                         
   6   7   8         91.66         97.02        14.59 o                         
   7   7   8        714.94        747.67        36.18 o                         
   8   7   8          1.84          1.68        15.60 o                         
   9   7   8        471.70        492.76        52.60 o                         
  10   7   8         34.64         26.71        21.78 o                         
  -4   8   8        202.68        134.19        26.40 o                         
  -3   8   8         22.23         19.35        15.56 o                         
  -2   8   8        350.88        295.23        28.27 o                         
  -1   8   8        135.27        145.00        23.53 o                         
   0   8   8         28.58         44.31        11.56 o                         
   1   8   8        322.31        258.22        21.21 o                         
   2   8   8        265.38        277.60        24.94 o                         
   3   8   8        274.58        294.89        28.69 o                         
   4   8   8         54.19         54.90        15.18 o                         
   5   8   8        320.92        373.58        25.26 o                         
   6   8   8          0.59          2.81        12.96 o                         
   7   8   8        281.99        296.03        22.73 o                         
   8   8   8        724.57        754.71        37.21 o                         
   9   8   8        127.04        168.49        25.96 o                         
  -3   9   8         63.65         34.68        43.25 o                         
  -2   9   8         30.06          8.93        24.91 o                         
  -1   9   8         36.41         37.86        24.25 o                         
   0   9   8        361.59        369.15        45.28 o                         
   1   9   8          5.87         33.08        25.86 o                         
   2   9   8        357.20        352.58        32.28 o                         
   3   9   8         41.88         59.74        24.27 o                         
   4   9   8          5.38          0.41        26.27 o                         
   5   9   8          7.00         11.39        16.40 o                         
   6   9   8          0.48          2.57        15.66 o                         
   7   9   8        367.74        356.85        28.05 o                         
   8   9   8        174.75        137.46        24.43 o                         
   9   9   8         18.34         39.60        24.14 o                         
  -2  10   8          0.33        -16.78        25.81 o                         
  -1  10   8          5.35          1.41        24.68 o                         
   0  10   8         58.15         52.04        32.25 o                         
   1  10   8         53.54         32.46        50.68 o                         
   2  10   8        282.58        337.02        48.37 o                         
   3  10   8         71.22         94.79        25.61 o                         
   4  10   8         15.23         19.37        18.72 o                         
   5  10   8         61.20         57.80        26.53 o                         
   6  10   8        151.61        157.58        26.05 o                         
   7  10   8        193.81        166.83        44.36 o                         
   8  10   8         68.49         53.22        27.49 o                         
   0  11   8         83.68         83.15        29.45 o                         
   1  11   8        184.72        144.81        40.12 o                         
   2  11   8         65.18         94.59        26.64 o                         
   3  11   8          2.01         23.43        22.92 o                         
   4  11   8          1.32        -18.70        18.70 o                         
   5  11   8          1.91          9.45        19.25 o                         
   6  11   8        366.20        307.45        36.77 o                         
   7  11   8         50.44         55.87        28.15 o                         
   3  12   8         55.64         62.80        44.92 o                         
   4  12   8          2.93         13.56        25.42 o                         
  -3 -11   9         19.67         19.96        51.99 o                         
  -6 -10   9        227.90        177.43        36.08 o                         
  -5 -10   9          0.35         -9.18        25.70 o                         
  -4 -10   9          3.16         38.64        26.36 o                         
  -3 -10   9        587.66        625.71       108.37 o                         
  -2 -10   9          2.25          4.64        22.68 o                         
  -1 -10   9        176.48        220.62        30.03 o                         
   0 -10   9         73.57         38.11        20.64 o                         
   1 -10   9          0.23          8.92        24.97 o                         
  -7  -9   9        129.39        128.05        25.46 o                         
  -6  -9   9         46.92         54.62        20.98 o                         
  -5  -9   9         77.05         82.44        27.82 o                         
  -4  -9   9        185.72        239.87        42.32 o                         
  -3  -9   9         23.04         39.96        23.68 o                         
  -2  -9   9         72.94         50.27        21.61 o                         
  -1  -9   9         94.30         83.03        19.10 o                         
   0  -9   9          1.49         -8.59        16.71 o                         
   1  -9   9         24.32         44.40        21.61 o                         
   2  -9   9         53.42         60.46        25.72 o                         
   3  -9   9        146.17        107.57        28.20 o                         
  -8  -8   9          2.97          2.55        18.82 o                         
  -7  -8   9         48.49         23.51        20.62 o                         
  -6  -8   9        111.76        108.19        22.42 o                         
  -5  -8   9         27.71         34.99        18.45 o                         
  -4  -8   9         60.21         66.59        18.10 o                         
  -3  -8   9          0.40        -12.63        12.63 o                         
  -2  -8   9        406.01        408.98        22.31 o                         
  -1  -8   9          1.82         10.03        14.47 o                         
   0  -8   9         18.55         -1.03        14.90 o                         
   1  -8   9          6.42         -0.07        16.93 o                         
   2  -8   9         24.06         41.93        19.69 o                         
   3  -8   9        213.15        222.09        34.63 o                         
   4  -8   9          4.22         -9.84        21.94 o                         
  -8  -7   9         80.31         70.38        22.83 o                         
  -7  -7   9         57.79         62.07        20.06 o                         
  -6  -7   9          9.93         -4.33        16.54 o                         
  -5  -7   9         55.98         49.09        16.10 o                         
  -4  -7   9         76.35         79.19        14.29 o                         
  -3  -7   9        510.58        477.16        25.82 o                         
  -2  -7   9         62.66        104.21        14.72 o                         
  -1  -7   9        136.79        156.28        12.92 o                         
   0  -7   9         20.64         12.26        11.27 o                         
   1  -7   9         22.26         14.83        17.27 o                         
   2  -7   9        662.80        644.09        35.74 o                         
   3  -7   9         31.15         -4.38        17.50 o                         
   4  -7   9        250.96        257.30        28.97 o                         
   5  -7   9          0.77         54.36        27.72 o                         
  -9  -6   9         49.21         59.08        23.70 o                         
  -8  -6   9        140.03        115.44        24.72 o                         
  -7  -6   9         33.05         13.97        14.95 o                         
  -6  -6   9         15.21          9.09        16.31 o                         
  -5  -6   9          4.35         -5.13        14.29 o                         
  -4  -6   9        495.35        422.10        19.84 o                         
  -3  -6   9        489.81        443.82        30.46 o                         
  -2  -6   9         80.84         91.13        12.05 o                         
  -1  -6   9         79.57         65.80        11.45 o                         
   0  -6   9         48.47         58.92        11.42 o                         
   1  -6   9        158.42        172.34        19.55 o                         
   2  -6   9          3.41         -6.07        14.41 o                         
   3  -6   9          5.77        -13.85        13.85 o                         
   4  -6   9         55.33         43.54        19.54 o                         
   5  -6   9         47.08         65.04        42.80 o                         
   6  -6   9        304.40        279.15        47.72 o                         
  -9  -5   9         15.12         13.20        21.89 o                         
  -8  -5   9        108.77        104.68        21.63 o                         
  -7  -5   9         62.03         72.76        21.04 o                         
  -6  -5   9         39.02         69.05        14.43 o                         
  -5  -5   9        218.25        174.83        16.32 o                         
  -4  -5   9        238.90        238.96        13.83 o                         
  -3  -5   9        600.08        573.18        18.68 o                         
  -2  -5   9        387.70        387.33        16.11 o                         
  -1  -5   9        842.29        785.96        19.98 o                         
   0  -5   9          3.71         -3.56        10.54 o                         
   1  -5   9       1570.49       1521.98        32.54 o                         
   2  -5   9         30.36         47.78        14.36 o                         
   3  -5   9        478.22        477.38        25.35 o                         
   4  -5   9         46.98         26.68        16.01 o                         
   5  -5   9         18.02         37.04        18.64 o                         
   6  -5   9         52.11         47.36        25.70 o                         
   7  -5   9         18.42         -6.86        24.71 o                         
  -9  -4   9         33.74         62.79        27.31 o                         
  -8  -4   9        309.50        304.03        26.79 o                         
  -7  -4   9          9.74         -3.63        15.35 o                         
  -6  -4   9        142.51        137.53        14.63 o                         
  -5  -4   9         27.38         22.67         8.36 o                         
  -4  -4   9        226.14        218.69        11.49 o                         
  -3  -4   9         97.31        121.78        12.15 o                         
  -2  -4   9          1.36         -9.24         9.24 o                         
  -1  -4   9         52.38         45.14         7.86 o                         
   0  -4   9        497.03        498.55        18.12 o                         
   1  -4   9       1069.92       1045.66        31.16 o                         
   2  -4   9        983.75        949.04        30.93 o                         
   3  -4   9         49.90         43.50        12.38 o                         
   4  -4   9          2.60         -6.39        10.35 o                         
   5  -4   9         70.44        100.89        15.43 o                         
   6  -4   9         78.83         59.29        23.84 o                         
   7  -4   9        267.74        207.71        28.06 o                         
   8  -4   9         24.75         87.92        38.64 o                         
  -9  -3   9        137.41        104.34        29.18 o                         
  -8  -3   9          6.37         -1.62        17.31 o                         
  -7  -3   9         43.31         36.58        16.26 o                         
  -6  -3   9        173.53        193.31        22.08 o                         
  -5  -3   9        365.42        361.81        17.59 o                         
  -4  -3   9       3105.55       3047.85        39.94 o                         
  -3  -3   9          7.10         -1.73         6.31 o                         
  -2  -3   9         42.20         61.01         9.33 o                         
  -1  -3   9        128.47        125.47         8.15 o                         
   0  -3   9        835.68        904.28        18.64 o                         
   1  -3   9        728.46        694.73        21.60 o                         
   2  -3   9        202.67        233.14        18.81 o                         
   3  -3   9         95.04         96.01         9.18 o                         
   4  -3   9         14.58         20.31        11.20 o                         
   5  -3   9         99.86        114.00        14.66 o                         
   6  -3   9        881.92        897.34        41.12 o                         
   7  -3   9          4.58         -4.49        18.82 o                         
   8  -3   9         11.56         15.18        23.99 o                         
  -9  -2   9         17.62         -7.09        27.43 o                         
  -8  -2   9         70.65         63.09        23.64 o                         
  -7  -2   9          2.43         34.74        20.23 o                         
  -6  -2   9        132.24        131.45        17.50 o                         
  -5  -2   9        296.83        322.61        20.40 o                         
  -4  -2   9         66.78         73.46         8.51 o                         
  -3  -2   9        300.00        319.78        12.75 o                         
  -2  -2   9         96.42        100.38         8.12 o                         
  -1  -2   9         15.09          9.18         5.20 o                         
   0  -2   9       7504.03       7404.50        81.38 o                         
   1  -2   9        426.63        439.77        12.17 o                         
   2  -2   9        265.47        257.20        11.23 o                         
   3  -2   9          1.70         -0.54         5.86 o                         
   4  -2   9         57.50         36.79         8.36 o                         
   5  -2   9       1097.79       1115.92        28.89 o                         
   6  -2   9         36.57         16.34        18.39 o                         
   7  -2   9         94.32         88.76        21.59 o                         
   8  -2   9        151.59        188.83        47.77 o                         
   9  -2   9         11.15        -20.07        24.58 o                         
  -9  -1   9        458.41        521.48        62.59 o                         
  -8  -1   9         45.40         48.17        27.81 o                         
  -7  -1   9         80.34         67.53        17.08 o                         
  -6  -1   9        241.49        280.10        19.13 o                         
  -5  -1   9         78.95         40.02        13.59 o                         
  -4  -1   9       1841.73       1772.78        37.71 o                         
  -3  -1   9         44.53         48.87         5.97 o                         
  -2  -1   9         35.11         25.35         9.61 o                         
  -1  -1   9       1243.73       1197.98        21.96 o                         
   0  -1   9       1052.11       1007.09        15.48 o                         
   1  -1   9       1001.20        942.25        16.54 o                         
   2  -1   9         47.09         55.96         5.48 o                         
   3  -1   9          0.68         -0.30         4.08 o                         
   4  -1   9        821.90        741.84        16.76 o                         
   5  -1   9        590.95        545.40        19.94 o                         
   6  -1   9        305.02        293.23        17.48 o                         
   7  -1   9         12.96         19.50        23.05 o                         
   8  -1   9          0.74        -19.63        19.63 o                         
   9  -1   9         27.63         24.96        26.71 o                         
  -9   0   9         76.24         38.01        23.51 o                         
  -8   0   9         27.46         46.71        23.62 o                         
  -7   0   9        405.51        393.41        35.12 o                         
  -6   0   9          3.43         -6.13        11.03 o                         
  -5   0   9        830.84        764.02        23.05 o                         
  -4   0   9        272.21        271.02        11.08 o                         
  -3   0   9         59.56         65.20         9.10 o                         
  -2   0   9        179.19        177.68        12.11 o                         
  -1   0   9         70.74         77.07         6.33 o                         
   0   0   9        771.40        714.09        18.90 o                         
   1   0   9        680.21        655.35        12.33 o                         
   2   0   9         28.26         22.96         4.88 o                         
   3   0   9         49.51         25.02         5.22 o                         
   4   0   9        405.18        409.95        15.57 o                         
   5   0   9        766.16        716.59        26.73 o                         
   6   0   9        276.20        287.76        20.04 o                         
   7   0   9        591.02        615.57        33.40 o                         
   8   0   9         30.00         18.59        23.64 o                         
   9   0   9         52.15         57.30        25.24 o                         
  -8   1   9         88.89         60.39        21.58 o                         
  -7   1   9         33.44         40.05        21.18 o                         
  -6   1   9        219.46        266.12        25.66 o                         
  -5   1   9        185.63        212.43        15.34 o                         
  -4   1   9         10.33          7.29         7.26 o                         
  -3   1   9        745.56        716.73        17.32 o                         
  -2   1   9          6.02         -0.85         4.49 o                         
  -1   1   9        568.21        485.84        12.75 o                         
   0   1   9        363.66        297.82         9.90 o                         
   1   1   9          1.76         32.13         4.82 o                         
   2   1   9        794.01        771.93        12.21 o                         
   3   1   9        555.31        547.06        14.81 o                         
   4   1   9       1313.58       1282.63        26.41 o                         
   5   1   9        729.79        701.69        30.07 o                         
   6   1   9          4.90          0.79        11.29 o                         
   7   1   9        121.58        120.25        17.49 o                         
   8   1   9         16.85         11.26        15.37 o                         
   9   1   9        124.55        155.05        23.35 o                         
  10   1   9        591.53        639.74        47.64 o                         
  -8   2   9         19.64         26.58        20.71 o                         
  -7   2   9         14.16         -5.29        16.83 o                         
  -6   2   9        563.22        570.36        29.21 o                         
  -5   2   9         45.49         20.76        10.45 o                         
  -4   2   9        292.94        305.55        14.53 o                         
  -3   2   9         52.71         68.77         8.11 o                         
  -2   2   9        556.20        551.44        12.46 o                         
  -1   2   9       2089.25       1961.26        32.28 o                         
   0   2   9          1.15         -0.10         4.57 o                         
   1   2   9       1958.15       1937.47        25.75 o                         
   2   2   9         96.58        108.53         7.09 o                         
   3   2   9        553.78        566.41        12.06 o                         
   4   2   9        735.80        683.85        17.85 o                         
   5   2   9          7.28          3.66         7.54 o                         
   6   2   9        301.39        313.49        20.23 o                         
   7   2   9          3.58          4.66        13.02 o                         
   8   2   9         59.56         41.95        18.71 o                         
   9   2   9        341.34        336.39        30.86 o                         
  10   2   9        181.60        194.31        35.85 o                         
  -8   3   9         45.84        -17.54        36.37 o                         
  -7   3   9        118.00        115.27        22.99 o                         
  -6   3   9          7.68          6.02        13.97 o                         
  -5   3   9        513.44        547.82        27.73 o                         
  -4   3   9         12.20         26.69        11.97 o                         
  -3   3   9         96.01        107.20        11.75 o                         
  -2   3   9       2072.27       1952.91        31.71 o                         
  -1   3   9         21.34         32.98         7.43 o                         
   0   3   9        914.62        886.02        21.12 o                         
   1   3   9        591.23        625.05        15.72 o                         
   2   3   9         32.95         34.59         7.18 o                         
   3   3   9       1764.68       1627.87        23.00 o                         
   4   3   9         89.22        100.63        10.26 o                         
   5   3   9        207.74        228.91        13.75 o                         
   6   3   9        439.76        458.69        20.36 o                         
   7   3   9          0.43         -2.34        12.75 o                         
   8   3   9        851.92        905.72        36.82 o                         
   9   3   9         78.83        100.06        21.92 o                         
  10   3   9        144.87        180.96        26.72 o                         
  -7   4   9         51.20         32.65        19.98 o                         
  -6   4   9        422.46        448.57        27.49 o                         
  -5   4   9         28.20         29.96        13.67 o                         
  -4   4   9         67.68         66.04        15.63 o                         
  -3   4   9         25.99         38.01        11.78 o                         
  -2   4   9        311.25        304.44        18.84 o                         
  -1   4   9       1093.54        989.62        22.30 o                         
   0   4   9        651.04        632.77        18.48 o                         
   1   4   9         13.35         16.04         5.91 o                         
   2   4   9        499.75        466.20        13.33 o                         
   3   4   9        256.45        291.77        12.43 o                         
   4   4   9       1206.05       1176.81        21.84 o                         
   5   4   9         21.59         17.97         8.83 o                         
   6   4   9          0.52          5.82         7.68 o                         
   7   4   9        517.85        467.03        24.84 o                         
   8   4   9         47.38         70.67        16.52 o                         
   9   4   9        274.15        271.44        27.36 o                         
  10   4   9          9.28          5.75        18.42 o                         
  -6   5   9          1.06        -17.96        17.96 o                         
  -5   5   9         22.59          8.72        14.45 o                         
  -4   5   9        480.62        481.44        25.40 o                         
  -3   5   9        369.89        385.53        20.15 o                         
  -2   5   9       1176.52       1166.19        31.01 o                         
  -1   5   9        766.71        697.96        20.38 o                         
   0   5   9         14.29         19.31         8.25 o                         
   1   5   9          3.36         -2.84         5.75 o                         
   2   5   9        100.46        116.97         8.35 o                         
   3   5   9        329.39        315.35        18.75 o                         
   4   5   9         94.79        114.94        13.15 o                         
   5   5   9          4.73         -2.48         8.18 o                         
   6   5   9        504.26        490.11        23.64 o                         
   7   5   9          5.13          3.35         9.73 o                         
   8   5   9        252.78        300.09        22.39 o                         
   9   5   9        349.25        333.45        57.50 o                         
  10   5   9         16.22         23.07        24.73 o                         
  -6   6   9         42.86         45.95        22.92 o                         
  -5   6   9         65.89         58.56        19.48 o                         
  -4   6   9         32.67         10.71        22.21 o                         
  -3   6   9        332.33        355.06        20.22 o                         
  -2   6   9        360.93        363.66        18.53 o                         
  -1   6   9        173.02        169.16        16.85 o                         
   0   6   9        194.48        206.30        18.32 o                         
   1   6   9         68.10         64.17        11.47 o                         
   2   6   9        585.29        587.77        19.11 o                         
   3   6   9        666.25        633.24        21.56 o                         
   4   6   9        139.24        158.91        14.91 o                         
   5   6   9        663.66        676.18        24.14 o                         
   6   6   9         21.95         16.93         8.65 o                         
   7   6   9         11.59         23.62        12.50 o                         
   8   6   9        703.86        755.68        71.37 o                         
   9   6   9         61.82         80.41        22.27 o                         
  10   6   9        270.62        247.42        31.29 o                         
  -5   7   9         36.54         65.10        21.35 o                         
  -4   7   9        144.84        112.01        22.87 o                         
  -3   7   9        216.64        206.63        25.11 o                         
  -2   7   9          8.25         19.99        13.08 o                         
  -1   7   9        357.63        372.20        22.71 o                         
   0   7   9         44.88         42.51         8.92 o                         
   1   7   9        319.10        293.87        16.14 o                         
   2   7   9        660.73        658.29        25.32 o                         
   3   7   9         80.30         69.20        10.77 o                         
   4   7   9        154.75        175.42        12.87 o                         
   5   7   9        149.79        186.73        16.66 o                         
   6   7   9        133.83        112.73        14.77 o                         
   7   7   9        360.98        351.81        23.65 o                         
   8   7   9        168.85        134.08        29.37 o                         
   9   7   9        316.24        391.60        32.14 o                         
  10   7   9         11.97          0.35        22.28 o                         
  -4   8   9        390.86        347.77        37.90 o                         
  -3   8   9         11.19         13.57        17.95 o                         
  -2   8   9         75.59         79.61        15.96 o                         
  -1   8   9          4.86        -15.20        15.20 o                         
   0   8   9         39.45         34.97        12.74 o                         
   1   8   9        422.33        410.50        31.48 o                         
   2   8   9         94.80         86.76        15.16 o                         
   3   8   9        484.42        494.61        30.39 o                         
   4   8   9          0.58         -7.72        13.82 o                         
   5   8   9          0.52          4.70        14.29 o                         
   6   8   9        179.84        208.73        26.16 o                         
   7   8   9         78.47        108.52        17.53 o                         
   8   8   9        119.07        127.14        22.64 o                         
   9   8   9          2.78          0.51        18.48 o                         
  -3   9   9         58.68         50.53        35.00 o                         
  -2   9   9          2.13          1.55        29.92 o                         
  -1   9   9          0.60         -7.67        23.45 o                         
   0   9   9        159.45        144.83        45.54 o                         
   1   9   9        305.63        262.63        40.01 o                         
   2   9   9         34.30         67.89        28.51 o                         
   3   9   9          2.04        -11.80        18.54 o                         
   4   9   9          0.52        -17.55        17.55 o                         
   5   9   9         10.38          9.20        15.39 o                         
   6   9   9         31.30         46.47        18.10 o                         
   7   9   9        724.70        692.33        38.84 o                         
   8   9   9        134.65         92.25        26.83 o                         
   9   9   9          0.30         15.70        20.40 o                         
  -2  10   9         57.21         18.39        31.35 o                         
  -1  10   9         84.12         41.47        27.65 o                         
   0  10   9        167.73        143.30        38.79 o                         
   1  10   9        381.40        400.26        38.22 o                         
   2  10   9          1.40         -2.44        20.27 o                         
   3  10   9         62.02         52.81        23.57 o                         
   4  10   9         19.52         29.63        22.44 o                         
   5  10   9        181.87        175.48        31.02 o                         
   6  10   9        459.54        500.70        37.82 o                         
   7  10   9        182.43        179.21        34.92 o                         
   8  10   9          7.81          4.11        25.61 o                         
   0  11   9        103.84        143.88        32.45 o                         
   1  11   9        204.87        140.11        39.24 o                         
   2  11   9          0.37          6.98        23.06 o                         
   3  11   9         11.46          8.87        24.46 o                         
   4  11   9          4.78          1.08        19.72 o                         
   5  11   9        283.48        263.23        49.40 o                         
   6  11   9        199.63        179.15        36.19 o                         
   7  11   9         17.23          7.62        20.82 o                         
  -5 -10  10         17.86         15.35        28.13 o                         
  -4 -10  10        152.71        192.00        35.48 o                         
  -3 -10  10        545.02        519.22        55.65 o                         
  -2 -10  10         97.88         75.59        35.00 o                         
  -1 -10  10          0.84          7.55        22.50 o                         
   0 -10  10         42.40         47.64        20.72 o                         
   1 -10  10         11.42         16.48        21.95 o                         
  -7  -9  10        120.67         90.22        40.53 o                         
  -6  -9  10        205.84        196.71        27.58 o                         
  -5  -9  10        126.44        106.16        47.62 o                         
  -4  -9  10        119.07        100.45        29.75 o                         
  -3  -9  10        146.81        131.64        28.85 o                         
  -2  -9  10          1.07        -19.63        19.63 o                         
  -1  -9  10          6.43          8.78        16.09 o                         
   0  -9  10         49.98         44.42        19.82 o                         
   1  -9  10        103.39         69.87        21.78 o                         
   2  -9  10         65.85         80.44        39.27 o                         
   3  -9  10         60.61         65.71        70.70 o                         
  -7  -8  10         81.86         62.77        21.64 o                         
  -6  -8  10         46.39         51.64        21.41 o                         
  -5  -8  10          6.12         -4.29        16.65 o                         
  -4  -8  10         76.38         63.44        18.19 o                         
  -3  -8  10          1.22          3.53        15.57 o                         
  -2  -8  10        235.79        260.62        23.21 o                         
  -1  -8  10         57.35         59.09        20.50 o                         
   0  -8  10         57.62         46.24        17.27 o                         
   1  -8  10         24.40         42.27        19.46 o                         
   2  -8  10         54.46         62.05        27.01 o                         
   3  -8  10        158.92        162.79        36.67 o                         
   4  -8  10         46.97         47.03        27.17 o                         
  -8  -7  10         51.85         45.03        26.10 o                         
  -7  -7  10          4.93        -16.94        16.94 o                         
  -6  -7  10        149.97        130.33        23.41 o                         
  -5  -7  10         14.14          5.75        13.77 o                         
  -4  -7  10        237.78        264.18        19.71 o                         
  -3  -7  10        340.38        353.78        21.37 o                         
  -2  -7  10         43.87         57.21        11.84 o                         
  -1  -7  10        248.95        247.25        15.28 o                         
   0  -7  10         33.99         41.27        12.89 o                         
   1  -7  10         63.99         92.03        18.88 o                         
   2  -7  10        245.40        271.25        26.52 o                         
   3  -7  10         12.77         -1.14        17.93 o                         
   4  -7  10        264.89        242.97        29.96 o                         
   5  -7  10         69.38        101.70        43.18 o                         
  -8  -6  10         55.55         45.46        22.33 o                         
  -7  -6  10        189.85        194.19        21.32 o                         
  -6  -6  10          0.63          3.22        13.51 o                         
  -5  -6  10        110.54        119.26        17.45 o                         
  -4  -6  10        368.59        386.61        30.91 o                         
  -3  -6  10         52.70         24.36        11.58 o                         
  -2  -6  10         62.96         82.01        12.77 o                         
  -1  -6  10         39.86         32.53        10.93 o                         
   0  -6  10        102.45        107.26        15.59 o                         
   1  -6  10        180.96        190.67        21.04 o                         
   2  -6  10        239.18        253.41        23.89 o                         
   3  -6  10          0.55        -10.74        14.59 o                         
   4  -6  10         26.16         56.01        21.10 o                         
   5  -6  10         25.07         20.62        25.48 o                         
   6  -6  10          8.32         54.93        29.65 o                         
  -9  -5  10          5.18        -13.05        20.28 o                         
  -8  -5  10         33.68         39.64        20.25 o                         
  -7  -5  10         32.18         36.00        17.56 o                         
  -6  -5  10         10.59          8.35        12.73 o                         
  -5  -5  10        462.67        468.67        21.99 o                         
  -4  -5  10         69.53         59.73        13.37 o                         
  -3  -5  10         62.63         82.50        13.19 o                         
  -2  -5  10         35.47         36.02         8.83 o                         
  -1  -5  10         94.00         92.07        11.73 o                         
   0  -5  10        110.33        103.41        11.64 o                         
   1  -5  10        300.93        275.71        21.75 o                         
   2  -5  10        163.48        184.19        35.11 o                         
   3  -5  10         25.79          6.91        13.18 o                         
   4  -5  10         44.50         44.99        16.96 o                         
   5  -5  10        697.46        786.46        53.54 o                         
   6  -5  10        217.39        215.16        32.07 o                         
   7  -5  10          1.23         12.93        28.43 o                         
  -9  -4  10         45.45         27.03        25.26 o                         
  -8  -4  10          5.10          0.10        17.98 o                         
  -7  -4  10          2.28        -15.48        24.99 o                         
  -6  -4  10        448.78        502.15        29.47 o                         
  -5  -4  10         89.86         97.85        13.33 o                         
  -4  -4  10        114.92        114.71        12.97 o                         
  -3  -4  10        947.03        916.53        23.31 o                         
  -2  -4  10         15.68         -1.47        12.72 o                         
  -1  -4  10        225.40        229.31        11.84 o                         
   0  -4  10        508.30        495.02        16.41 o                         
   1  -4  10         81.91         89.38        10.72 o                         
   2  -4  10        133.58        132.03        15.49 o                         
   3  -4  10         31.92         38.34        18.96 o                         
   4  -4  10        597.16        619.83        28.46 o                         
   5  -4  10          4.33          8.93        12.78 o                         
   6  -4  10        185.57        200.01        56.94 o                         
   7  -4  10         75.06         40.95        22.04 o                         
  -9  -3  10         23.24        -16.15        23.65 o                         
  -8  -3  10          2.64         10.92        18.84 o                         
  -7  -3  10        141.30        148.47        21.12 o                         
  -6  -3  10        118.42        137.18        18.84 o                         
  -5  -3  10       1120.71       1103.13        27.38 o                         
  -4  -3  10         33.37         43.90         9.62 o                         
  -3  -3  10        284.16        293.94        13.60 o                         
  -2  -3  10         89.99        112.16        11.35 o                         
  -1  -3  10        441.71        457.99        14.66 o                         
   0  -3  10       1024.29        988.24        19.00 o                         
   1  -3  10        601.70        584.78        17.21 o                         
   2  -3  10          5.53          2.74         8.68 o                         
   3  -3  10        327.68        319.74        15.64 o                         
   4  -3  10         42.21         54.40        12.54 o                         
   5  -3  10         31.76         27.83        13.22 o                         
   6  -3  10        294.96        315.77        54.36 o                         
   7  -3  10          8.06         -0.14        20.03 o                         
   8  -3  10          6.13         -4.58        21.14 o                         
  -9  -2  10          6.38        -22.75        22.75 o                         
  -8  -2  10        991.23       1158.13        54.81 o                         
  -7  -2  10          9.59          2.76        15.71 o                         
  -6  -2  10        528.08        536.44        28.77 o                         
  -5  -2  10        825.72        799.42        28.96 o                         
  -4  -2  10       1620.10       1608.96        36.31 o                         
  -3  -2  10         80.72         99.63         9.01 o                         
  -2  -2  10         33.27         35.58         5.44 o                         
  -1  -2  10       1042.17       1038.80        18.38 o                         
   0  -2  10        882.63        862.34        14.56 o                         
   1  -2  10         13.22          5.91         5.59 o                         
   2  -2  10        413.33        374.88        11.12 o                         
   3  -2  10         78.70         74.02         7.67 o                         
   4  -2  10        456.60        382.30        15.60 o                         
   5  -2  10        796.43        834.87        26.88 o                         
   6  -2  10          0.42          5.97        19.69 o                         
   7  -2  10         16.52          6.08        18.83 o                         
   8  -2  10        173.60        132.72        26.86 o                         
  -9  -1  10         25.39         57.19        27.61 o                         
  -8  -1  10         91.73        141.18        27.06 o                         
  -7  -1  10        298.54        312.26        26.07 o                         
  -6  -1  10        467.55        425.97        25.79 o                         
  -5  -1  10        102.81         98.41        15.14 o                         
  -4  -1  10       1365.57       1339.97        24.99 o                         
  -3  -1  10          8.52         -7.02         9.43 o                         
  -2  -1  10        613.31        643.46        23.64 o                         
  -1  -1  10       2511.19       2425.19        40.40 o                         
   0  -1  10         84.52         95.24         6.15 o                         
   1  -1  10        529.24        510.77        12.65 o                         
   2  -1  10        199.89        248.33         9.36 o                         
   3  -1  10        150.29        174.07        10.31 o                         
   4  -1  10       1431.05       1376.30        31.00 o                         
   5  -1  10        138.62        151.86        16.57 o                         
   6  -1  10        135.14        124.12        15.76 o                         
   7  -1  10         12.49         12.52        20.41 o                         
   8  -1  10          2.53         33.18        20.81 o                         
   9  -1  10        124.43        118.00        26.97 o                         
  -8   0  10        253.36        213.12        41.11 o                         
  -7   0  10        791.83        772.34        56.42 o                         
  -6   0  10          2.34        -11.16        11.61 o                         
  -5   0  10          1.53          1.59         9.16 o                         
  -4   0  10         55.85         53.86         8.77 o                         
  -3   0  10         46.00         38.00         8.54 o                         
  -2   0  10       1656.17       1631.81        35.80 o                         
  -1   0  10        207.97        213.19         9.49 o                         
   0   0  10        400.41        403.43        10.74 o                         
   1   0  10         58.66         64.02         5.79 o                         
   2   0  10        120.38        129.90         7.72 o                         
   3   0  10       1395.14       1320.64        27.87 o                         
   4   0  10        213.79        221.15        12.88 o                         
   5   0  10        478.49        505.12        21.14 o                         
   6   0  10         34.49         36.39        12.86 o                         
   7   0  10         61.34         79.81        15.70 o                         
   8   0  10        254.02        207.56        27.48 o                         
   9   0  10         47.87         13.71        22.75 o                         
  -8   1  10         85.43         69.70        22.34 o                         
  -7   1  10          0.53        -13.86        20.11 o                         
  -6   1  10        132.43        174.56        21.20 o                         
  -5   1  10          9.99         28.37        10.93 o                         
  -4   1  10         50.58         51.94         7.50 o                         
  -3   1  10       1559.84       1507.10        27.60 o                         
  -2   1  10        317.16        314.17        12.97 o                         
  -1   1  10       1400.93       1369.41        25.17 o                         
   0   1  10        140.38        153.74         8.04 o                         
   1   1  10        624.70        628.12        12.66 o                         
   2   1  10       3941.11       3816.18        44.09 o                         
   3   1  10        297.19        348.85        13.71 o                         
   4   1  10       1732.00       1650.31        36.36 o                         
   5   1  10         17.68          1.60        11.19 o                         
   6   1  10        234.71        220.73        21.86 o                         
   7   1  10       1264.71       1288.91        52.72 o                         
   8   1  10          6.63        -11.71        14.87 o                         
   9   1  10        240.82        207.37        28.99 o                         
  -8   2  10          0.30        -14.02        19.97 o                         
  -7   2  10        255.33        247.25        30.06 o                         
  -6   2  10         34.96         23.24        19.44 o                         
  -5   2  10         41.33         23.74        11.30 o                         
  -4   2  10        300.51        273.65        15.97 o                         
  -3   2  10         34.55         35.46        12.00 o                         
  -2   2  10       1137.13       1041.85        19.37 o                         
  -1   2  10        214.22        208.57        12.65 o                         
   0   2  10        322.05        318.16        19.04 o                         
   1   2  10        321.11        311.50        12.85 o                         
   2   2  10       1923.25       1977.71        33.41 o                         
   3   2  10       5880.04       5888.09        71.33 o                         
   4   2  10        247.23        232.44        14.59 o                         
   5   2  10        640.54        611.18        27.52 o                         
   6   2  10        134.55        115.39        15.18 o                         
   7   2  10        217.95        233.85        21.41 o                         
   8   2  10        223.66        228.34        23.12 o                         
   9   2  10        188.86        200.09        24.99 o                         
  10   2  10         23.71          0.86        25.52 o                         
  -7   3  10         54.91         72.84        24.46 o                         
  -6   3  10         20.46         50.75        20.29 o                         
  -5   3  10        448.31        432.23        35.42 o                         
  -4   3  10          6.39         12.00        11.95 o                         
  -3   3  10        638.20        661.58        23.34 o                         
  -2   3  10        210.34        232.97        13.94 o                         
  -1   3  10          0.67         -7.31         9.55 o                         
   0   3  10         88.89         91.78         8.96 o                         
   1   3  10        155.16        176.14        10.56 o                         
   2   3  10       1671.77       1616.01        31.78 o                         
   3   3  10        648.35        574.63        13.57 o                         
   4   3  10        142.07        164.36         9.85 o                         
   5   3  10         52.18         49.44         9.92 o                         
   6   3  10         55.10         62.03        11.16 o                         
   7   3  10        577.11        590.94        29.40 o                         
   8   3  10        944.13        975.74        36.45 o                         
   9   3  10         85.84         91.52        20.84 o                         
  10   3  10          5.64         45.11        30.80 o                         
  -7   4  10          6.00         15.10        21.21 o                         
  -6   4  10        130.16        136.68        22.16 o                         
  -5   4  10          6.45          6.49        13.36 o                         
  -4   4  10          7.90          3.20        14.33 o                         
  -3   4  10       1182.87       1108.70        33.36 o                         
  -2   4  10         51.43         49.53        12.27 o                         
  -1   4  10         26.61         30.03         8.94 o                         
   0   4  10         96.93        117.66         8.47 o                         
   1   4  10       1212.11       1226.40        23.94 o                         
   2   4  10        250.95        240.63        11.15 o                         
   3   4  10          6.30          9.60         7.04 o                         
   4   4  10        360.29        320.53        13.01 o                         
   5   4  10        287.84        286.47        13.45 o                         
   6   4  10        125.21        145.92        13.72 o                         
   7   4  10       1248.56       1154.76        29.88 o                         
   8   4  10        119.18        102.70        17.06 o                         
   9   4  10        237.89        254.68        24.30 o                         
  10   4  10         16.68         -2.16        18.32 o                         
  -6   5  10          1.18          3.72        20.49 o                         
  -5   5  10          3.18         -4.84        14.22 o                         
  -4   5  10        120.60        127.40        17.20 o                         
  -3   5  10         52.23         66.75        14.16 o                         
  -2   5  10         10.79         19.34        10.94 o                         
  -1   5  10        272.35        277.02        16.87 o                         
   0   5  10        257.01        244.46        14.42 o                         
   1   5  10       1910.20       1807.12        31.30 o                         
   2   5  10        911.86        883.65        19.29 o                         
   3   5  10        111.52        122.89         8.95 o                         
   4   5  10        154.41        165.52        11.07 o                         
   5   5  10         43.40         27.99         8.41 o                         
   6   5  10        880.19        769.80        21.39 o                         
   7   5  10        253.01        290.69        24.52 o                         
   8   5  10        153.94        159.27        18.97 o                         
   9   5  10          2.38         49.97        20.12 o                         
  10   5  10          3.99         -1.94        23.02 o                         
  -6   6  10         25.44          4.12        21.81 o                         
  -5   6  10        164.54        183.13        24.13 o                         
  -4   6  10          2.11        -15.61        15.61 o                         
  -3   6  10        272.00        299.87        20.01 o                         
  -2   6  10        381.97        413.86        20.24 o                         
  -1   6  10          1.78          5.50        12.07 o                         
   0   6  10         71.96         65.52        21.62 o                         
   1   6  10          0.69         -5.90         6.94 o                         
   2   6  10        306.78        325.13        15.07 o                         
   3   6  10          3.94          9.09         8.92 o                         
   4   6  10        352.81        371.92        21.16 o                         
   5   6  10        788.68        737.36        25.88 o                         
   6   6  10        515.48        522.89        41.59 o                         
   7   6  10        282.84        325.60        22.24 o                         
   8   6  10         23.85         18.55        17.17 o                         
   9   6  10         19.99         27.93        21.43 o                         
  10   6  10         40.32         41.85        23.73 o                         
  -5   7  10        101.22        100.05        25.81 o                         
  -4   7  10        270.44        243.92        27.25 o                         
  -3   7  10        123.72        112.46        19.81 o                         
  -2   7  10         17.08         24.49        15.73 o                         
  -1   7  10        299.90        331.19        17.71 o                         
   0   7  10          5.13         -3.57         7.98 o                         
   1   7  10        511.95        479.14        22.04 o                         
   2   7  10        299.98        356.54        19.73 o                         
   3   7  10         37.29         28.24        13.65 o                         
   4   7  10        176.88        177.82        13.57 o                         
   5   7  10         49.12         64.55        14.01 o                         
   6   7  10        485.77        498.61        25.61 o                         
   7   7  10        387.91        376.23        27.99 o                         
   8   7  10         21.81         18.96        16.84 o                         
   9   7  10          0.91          8.31        18.68 o                         
  -4   8  10        131.69         82.87        21.84 o                         
  -3   8  10         23.45         27.93        17.64 o                         
  -2   8  10        130.49        115.59        17.13 o                         
  -1   8  10         17.46         28.10        12.63 o                         
   0   8  10        175.61        154.33        19.71 o                         
   1   8  10         97.49         86.18        16.07 o                         
   2   8  10        113.47        119.93        17.64 o                         
   3   8  10          5.26         -4.43        10.94 o                         
   4   8  10        103.85         96.16        16.68 o                         
   5   8  10        145.63        173.11        17.36 o                         
   6   8  10        223.51        198.70        23.89 o                         
   7   8  10         25.99         21.46        14.05 o                         
   8   8  10         60.71         67.52        20.35 o                         
   9   8  10         36.68         38.88        20.42 o                         
  -3   9  10        164.11        175.96        35.30 o                         
  -2   9  10        105.99         77.88        25.42 o                         
  -1   9  10        144.00        119.50        28.70 o                         
   0   9  10        310.72        277.43        73.59 o                         
   1   9  10         35.26        -19.43        41.38 o                         
   2   9  10        276.49        270.35        39.94 o                         
   3   9  10        133.65        152.94        25.45 o                         
   4   9  10         13.94          7.08        19.40 o                         
   5   9  10        156.83        158.43        22.45 o                         
   6   9  10          0.37         27.32        16.73 o                         
   7   9  10        160.17        145.41        19.20 o                         
   8   9  10         67.18         51.92        20.54 o                         
  -1  10  10         53.64         25.75        27.04 o                         
   0  10  10          7.54         33.01        30.71 o                         
   1  10  10        310.70        313.25        69.25 o                         
   2  10  10         74.33         59.69        25.64 o                         
   3  10  10        113.22        101.45        25.44 o                         
   4  10  10        265.94        300.10        35.69 o                         
   5  10  10          6.11         20.22        20.23 o                         
   6  10  10        900.65        763.59        81.86 o                         
   7  10  10          1.60         75.19        21.99 o                         
   8  10  10          8.68         58.26        27.18 o                         
   0  11  10        176.48        190.96        42.17 o                         
   1  11  10         48.49         42.38        33.06 o                         
   2  11  10          2.28         10.04        23.02 o                         
   3  11  10         10.72         18.93        24.97 o                         
   4  11  10         20.83          3.18        22.91 o                         
   5  11  10        310.30        258.89        30.11 o                         
   6  11  10        144.04        160.23        27.08 o                         
  -5 -10  11        211.42        159.79        48.69 o                         
  -4 -10  11         66.21         84.69        25.89 o                         
  -3 -10  11        112.93         77.91        26.86 o                         
  -2 -10  11         34.20         -0.95        22.54 o                         
  -1 -10  11         12.02         20.58        23.42 o                         
   0 -10  11         74.44         88.17        23.21 o                         
  -6  -9  11        208.56        170.42        29.09 o                         
  -5  -9  11          0.36        -13.20        25.67 o                         
  -4  -9  11        118.51         88.74        33.76 o                         
  -3  -9  11         67.89         62.18        23.73 o                         
  -2  -9  11         10.10         11.63        20.51 o                         
  -1  -9  11         25.62         23.33        21.73 o                         
   0  -9  11        104.88        135.23        21.80 o                         
   1  -9  11         97.55         94.37        24.90 o                         
   2  -9  11          9.73         14.79        23.86 o                         
  -7  -8  11         40.38         33.02        20.51 o                         
  -6  -8  11          1.20         -8.10        19.08 o                         
  -5  -8  11        371.60        344.49        30.96 o                         
  -4  -8  11         24.97         22.53        25.93 o                         
  -3  -8  11         10.00         -4.41        15.49 o                         
  -2  -8  11          0.51         -4.75        15.39 o                         
  -1  -8  11         29.84         91.60        18.98 o                         
   0  -8  11        361.42        371.51        27.19 o                         
   1  -8  11         52.35         55.23        18.17 o                         
   2  -8  11         16.87        -17.88        17.88 o                         
   3  -8  11         81.34         85.13        27.22 o                         
   4  -8  11          3.73         13.19        27.62 o                         
  -8  -7  11          5.45         31.74        25.68 o                         
  -7  -7  11          9.68        -10.27        18.90 o                         
  -6  -7  11        340.27        294.83        33.43 o                         
  -5  -7  11         98.58         99.55        18.55 o                         
  -4  -7  11        221.03        258.60        20.61 o                         
  -3  -7  11         14.11          5.06        12.07 o                         
  -2  -7  11         63.41         49.03        12.39 o                         
  -1  -7  11        509.30        489.16        20.20 o                         
   0  -7  11        217.18        238.24        18.34 o                         
   1  -7  11         47.26         40.12        16.30 o                         
   2  -7  11         77.14         46.53        19.87 o                         
   3  -7  11         14.63          5.08        24.13 o                         
   4  -7  11        269.58        322.82        39.20 o                         
   5  -7  11        245.41        264.66        42.69 o                         
  -8  -6  11         20.98         30.09        22.46 o                         
  -7  -6  11        320.95        345.21        34.11 o                         
  -6  -6  11         54.36         71.40        16.23 o                         
  -5  -6  11        324.57        332.82        22.04 o                         
  -4  -6  11        126.67        106.02        16.37 o                         
  -3  -6  11         28.52         28.82        12.42 o                         
  -2  -6  11        105.89        115.39        18.35 o                         
  -1  -6  11        139.01        154.51        16.00 o                         
   0  -6  11        596.61        639.09        24.90 o                         
   1  -6  11        200.14        217.75        19.29 o                         
   2  -6  11        106.44        148.46        20.77 o                         
   3  -6  11         73.86         58.21        23.04 o                         
   4  -6  11         95.84        135.57        24.66 o                         
   5  -6  11         49.99         59.02        27.73 o                         
   6  -6  11        161.64        161.65        33.84 o                         
  -8  -5  11         85.52         72.82        24.25 o                         
  -7  -5  11          6.54          8.15        17.34 o                         
  -6  -5  11        120.08        118.27        25.07 o                         
  -5  -5  11        286.34        315.80        26.49 o                         
  -4  -5  11          0.26          0.76        11.40 o                         
  -3  -5  11         51.62         60.77        13.27 o                         
  -2  -5  11        321.70        282.11        18.17 o                         
  -1  -5  11        206.49        199.82        14.93 o                         
   0  -5  11         86.94         87.09        12.46 o                         
   1  -5  11         34.52         15.38        11.84 o                         
   2  -5  11          1.00         -2.21        13.63 o                         
   3  -5  11         10.61         31.54        15.39 o                         
   4  -5  11        124.41        133.90        18.24 o                         
   5  -5  11        906.53        932.41        76.66 o                         
   6  -5  11          0.32         -2.80        22.94 o                         
   7  -5  11         17.04          7.48        27.44 o                         
  -8  -4  11         26.78         17.51        19.81 o                         
  -7  -4  11         65.11         72.48        19.34 o                         
  -6  -4  11        533.56        553.21        29.60 o                         
  -5  -4  11          0.68          2.48        12.16 o                         
  -4  -4  11        242.16        240.61        16.02 o                         
  -3  -4  11        398.63        382.59        23.31 o                         
  -2  -4  11        404.29        419.85        19.10 o                         
  -1  -4  11        390.50        404.82        15.23 o                         
   0  -4  11         22.13         18.95         8.36 o                         
   1  -4  11       1874.77       1820.26        44.38 o                         
   2  -4  11         89.55        104.93        10.43 o                         
   3  -4  11        296.70        311.36        18.63 o                         
   4  -4  11       1071.23       1058.44        32.61 o                         
   5  -4  11          4.30         10.94        21.35 o                         
   6  -4  11         10.34         46.80        28.28 o                         
   7  -4  11          0.68        -19.71        21.63 o                         
  -8  -3  11          0.78         18.00        18.82 o                         
  -7  -3  11        540.99        570.96        32.31 o                         
  -6  -3  11         25.65         45.32        15.62 o                         
  -5  -3  11        569.42        578.40        27.65 o                         
  -4  -3  11         23.78         15.54        11.46 o                         
  -3  -3  11          5.37          3.80         7.29 o                         
  -2  -3  11        568.22        541.82        16.72 o                         
  -1  -3  11         80.32         82.08         8.62 o                         
   0  -3  11       1509.53       1484.13        24.62 o                         
   1  -3  11       1512.50       1484.23        28.88 o                         
   2  -3  11         39.64         40.31        10.26 o                         
   3  -3  11       1135.85       1135.10        27.84 o                         
   4  -3  11         49.44         64.41        13.45 o                         
   5  -3  11        411.12        387.14        27.89 o                         
   6  -3  11          7.44         30.30        22.53 o                         
   7  -3  11         40.14         35.41        23.23 o                         
   8  -3  11         62.01         63.42        26.76 o                         
  -8  -2  11         63.88         80.07        32.71 o                         
  -7  -2  11          5.41          8.82        16.69 o                         
  -6  -2  11        320.09        319.78        24.35 o                         
  -5  -2  11        258.98        262.02        20.45 o                         
  -4  -2  11          0.78         -2.33         9.30 o                         
  -3  -2  11        201.54        200.05         9.99 o                         
  -2  -2  11          0.89          1.77         5.05 o                         
  -1  -2  11        589.94        608.17        14.42 o                         
   0  -2  11        359.99        358.11        12.84 o                         
   1  -2  11        162.84        148.38         9.20 o                         
   2  -2  11        916.48        899.28        15.72 o                         
   3  -2  11        562.55        553.61        19.65 o                         
   4  -2  11        246.30        238.56        13.61 o                         
   5  -2  11          1.66         14.27        12.34 o                         
   6  -2  11         25.23        -20.25        20.25 o                         
   7  -2  11         87.00         60.20        21.84 o                         
   8  -2  11        139.20        136.03        26.51 o                         
  -8  -1  11          3.98         15.71        23.77 o                         
  -7  -1  11        305.92        346.50        31.75 o                         
  -6  -1  11        170.43        195.45        21.18 o                         
  -5  -1  11        107.70        128.83        16.94 o                         
  -4  -1  11         79.29         62.29        10.32 o                         
  -3  -1  11         22.11         25.79         7.18 o                         
  -2  -1  11       1051.04       1002.35        40.85 o                         
  -1  -1  11        852.10        802.63        18.21 o                         
   0  -1  11        550.24        569.72        12.80 o                         
   1  -1  11       1240.35       1257.37        21.14 o                         
   2  -1  11          4.12         -0.74         5.22 o                         
   3  -1  11        670.73        637.94        15.10 o                         
   4  -1  11        365.00        339.45        14.95 o                         
   5  -1  11         16.75         38.68        13.19 o                         
   6  -1  11        168.99        196.34        20.29 o                         
   7  -1  11          0.88         13.16        20.03 o                         
   8  -1  11        467.46        423.04        61.11 o                         
   9  -1  11        137.68        136.82        30.12 o                         
  -8   0  11        167.82        165.50        35.17 o                         
  -7   0  11        515.56        535.13        49.73 o                         
  -6   0  11          1.83        -11.07        14.85 o                         
  -5   0  11         95.14         71.60        15.66 o                         
  -4   0  11        104.57        106.61        12.93 o                         
  -3   0  11        502.87        447.83        17.68 o                         
  -2   0  11       1110.40       1073.03        28.16 o                         
  -1   0  11          0.52         -1.90         6.45 o                         
   0   0  11         77.86         77.97         5.74 o                         
   1   0  11          1.26         -4.34         4.65 o                         
   2   0  11        545.69        500.67        19.21 o                         
   3   0  11       1164.30       1121.42        24.68 o                         
   4   0  11        122.94        152.73        17.13 o                         
   5   0  11        387.79        389.72        21.14 o                         
   6   0  11          1.01         -8.17        12.25 o                         
   7   0  11         33.30         48.86        21.98 o                         
   8   0  11        224.35        251.98        40.15 o                         
   9   0  11          7.20         19.71        23.33 o                         
  -8   1  11        133.56        169.24        30.47 o                         
  -7   1  11          7.82          5.13        26.35 o                         
  -6   1  11         62.97         57.28        27.31 o                         
  -5   1  11         23.26         41.29        11.84 o                         
  -4   1  11          2.34          7.59         7.01 o                         
  -3   1  11       1255.37       1173.47        23.45 o                         
  -2   1  11        130.68        126.36        10.04 o                         
  -1   1  11        533.95        532.58        15.91 o                         
   0   1  11         91.96         89.10         7.68 o                         
   1   1  11          6.54          7.13         5.03 o                         
   2   1  11       1975.85       1828.55        27.14 o                         
   3   1  11        167.55        175.51        11.30 o                         
   4   1  11        658.11        603.50        21.39 o                         
   5   1  11         23.95         14.00        12.38 o                         
   6   1  11         15.56         22.13        12.65 o                         
   7   1  11        566.28        624.80        34.78 o                         
   8   1  11          1.23        -14.73        14.73 o                         
   9   1  11        108.23        117.62        26.62 o                         
  -8   2  11         12.05          6.00        21.09 o                         
  -7   2  11         99.10         95.42        25.65 o                         
  -6   2  11         30.96         30.95        20.40 o                         
  -5   2  11        111.28        132.86        15.79 o                         
  -4   2  11        919.46        850.55        24.33 o                         
  -3   2  11          5.59          8.26         7.30 o                         
  -2   2  11       1102.44       1057.05        22.01 o                         
  -1   2  11         67.38         81.53         8.13 o                         
   0   2  11         10.46          4.36         6.34 o                         
   1   2  11       1088.48       1006.90        22.02 o                         
   2   2  11        173.60        212.37        12.54 o                         
   3   2  11       1888.82       1860.64        28.20 o                         
   4   2  11          6.14         19.57         7.57 o                         
   5   2  11        133.62        131.07        11.93 o                         
   6   2  11        190.90        204.29        18.15 o                         
   7   2  11        801.97        790.57        34.97 o                         
   8   2  11        254.37        241.08        23.31 o                         
   9   2  11          4.17         34.46        19.56 o                         
  10   2  11         53.19         34.66        42.97 o                         
  -7   3  11          1.74        -12.12        18.34 o                         
  -6   3  11          3.48        -18.91        18.91 o                         
  -5   3  11        496.41        451.95        30.60 o                         
  -4   3  11        246.66        265.40        19.37 o                         
  -3   3  11         22.92         38.77        11.17 o                         
  -2   3  11        204.08        216.98         8.78 o                         
  -1   3  11         62.95         82.62        19.81 o                         
   0   3  11        545.08        520.67        19.11 o                         
   1   3  11        422.19        439.85        17.70 o                         
   2   3  11       1188.49       1185.78        41.79 o                         
   3   3  11        102.61        131.46         9.90 o                         
   4   3  11        363.61        347.35        15.66 o                         
   5   3  11         63.30         55.11         9.99 o                         
   6   3  11          5.34         10.14        10.52 o                         
   7   3  11        237.92        262.22        21.95 o                         
   8   3  11        237.86        210.95        22.43 o                         
   9   3  11         36.18          5.61        17.55 o                         
  10   3  11        184.07        173.89        27.48 o                         
  -7   4  11         21.25          3.53        21.08 o                         
  -6   4  11        182.75        169.28        24.53 o                         
  -5   4  11         74.10         75.89        19.54 o                         
  -4   4  11        397.68        411.53        36.08 o                         
  -3   4  11          4.08         27.81        12.32 o                         
  -2   4  11        222.22        232.03        16.70 o                         
  -1   4  11          5.99          5.89        11.93 o                         
   0   4  11        255.94        282.83        12.30 o                         
   1   4  11       1584.91       1505.36        31.80 o                         
   2   4  11       1261.81       1263.13        23.87 o                         
   3   4  11        249.52        266.52        13.58 o                         
   4   4  11        236.49        260.70        13.73 o                         
   5   4  11         52.59         53.23         8.06 o                         
   6   4  11        167.27        164.57        14.14 o                         
   7   4  11        614.43        643.66        34.25 o                         
   8   4  11         20.82         17.69        14.15 o                         
   9   4  11        369.62        332.01        26.87 o                         
  10   4  11         71.97         34.12        21.66 o                         
  -6   5  11         18.43        -20.89        20.89 o                         
  -5   5  11         87.56         90.11        18.82 o                         
  -4   5  11         20.17         16.05        16.17 o                         
  -3   5  11         84.73         89.85        15.76 o                         
  -2   5  11         73.51         66.91        13.71 o                         
  -1   5  11         21.49         21.30        17.08 o                         
   0   5  11       3306.62       3271.48        64.42 o                         
   1   5  11        477.55        449.20        22.70 o                         
   2   5  11        123.80        162.27        10.48 o                         
   3   5  11          1.27          0.08         6.55 o                         
   4   5  11        113.66        113.63        10.24 o                         
   5   5  11        419.43        410.99        16.12 o                         
   6   5  11       1117.50       1055.46        25.07 o                         
   7   5  11        152.64        118.70        14.85 o                         
   8   5  11        208.73        233.58        26.99 o                         
   9   5  11          1.21         30.53        21.53 o                         
  10   5  11         10.34         -3.35        22.84 o                         
  -5   6  11        193.11        157.05        26.67 o                         
  -4   6  11         17.28          8.42        16.93 o                         
  -3   6  11        387.24        394.01        22.40 o                         
  -2   6  11         37.24         17.43        12.58 o                         
  -1   6  11        535.60        521.23        26.23 o                         
   0   6  11        695.01        751.87        35.23 o                         
   1   6  11          7.36         12.44         9.79 o                         
   2   6  11         46.90         55.76         8.00 o                         
   3   6  11        114.39        151.90        13.19 o                         
   4   6  11          1.37         -0.92         8.88 o                         
   5   6  11        671.06        695.36        26.17 o                         
   6   6  11        491.51        437.95        24.65 o                         
   7   6  11         86.47         82.88        17.48 o                         
   8   6  11          1.89        -15.50        15.89 o                         
   9   6  11          6.27         -3.37        17.99 o                         
  10   6  11         20.24         21.17        23.25 o                         
  -5   7  11         16.40         -4.71        23.15 o                         
  -4   7  11         33.75          9.07        18.99 o                         
  -3   7  11        177.04        171.13        20.20 o                         
  -2   7  11        123.29        122.58        17.43 o                         
  -1   7  11        587.02        600.98        24.78 o                         
   0   7  11         13.14         22.63        11.18 o                         
   1   7  11        237.47        259.05        23.20 o                         
   2   7  11         98.55        124.16        14.22 o                         
   3   7  11         69.32        100.34        12.56 o                         
   4   7  11        331.37        369.52        28.01 o                         
   5   7  11        411.74        412.47        19.72 o                         
   6   7  11        350.56        335.76        21.30 o                         
   7   7  11          3.72          2.23        15.13 o                         
   8   7  11          0.31         -5.97        16.40 o                         
   9   7  11         42.75         37.09        20.30 o                         
  -4   8  11         59.61          7.80        26.34 o                         
  -3   8  11        103.83         71.53        21.13 o                         
  -2   8  11        368.58        391.06        38.93 o                         
  -1   8  11         92.50         84.67        16.19 o                         
   0   8  11        328.12        358.70        37.28 o                         
   1   8  11         70.11         72.62        16.52 o                         
   2   8  11         21.16         16.02        13.81 o                         
   3   8  11        336.79        362.92        31.79 o                         
   4   8  11        183.34        166.57        15.20 o                         
   5   8  11        570.31        546.33        30.16 o                         
   6   8  11          8.35         11.58        13.24 o                         
   7   8  11          3.93         14.24        16.40 o                         
   8   8  11          6.30         -6.25        16.90 o                         
   9   8  11         21.06         40.34        20.59 o                         
  -3   9  11         95.48         -0.83        53.65 o                         
  -2   9  11          2.87         -5.95        23.43 o                         
  -1   9  11         71.73         19.80        22.37 o                         
   0   9  11         30.25        -11.10        28.47 o                         
   1   9  11         38.00         13.26        28.71 o                         
   2   9  11        142.45        146.32        34.69 o                         
   3   9  11          0.41        -18.72        18.72 o                         
   4   9  11        915.18        903.30        40.33 o                         
   5   9  11        416.25        359.52        26.82 o                         
   6   9  11        274.19        258.57        21.69 o                         
   7   9  11         98.14         90.78        21.36 o                         
   8   9  11          0.42          7.96        18.58 o                         
  -1  10  11          9.19        -17.02        28.03 o                         
   0  10  11          0.39          6.49        30.44 o                         
   1  10  11        274.16        221.84        40.86 o                         
   2  10  11         71.60         39.13        23.31 o                         
   3  10  11        184.69        140.45        39.27 o                         
   4  10  11        167.60        150.40        29.61 o                         
   5  10  11         25.00         44.97        21.49 o                         
   6  10  11         73.48         86.51        22.71 o                         
   7  10  11         15.19         18.89        23.05 o                         
   1  11  11         42.39         31.21        36.57 o                         
   2  11  11        305.55        341.70        40.13 o                         
   3  11  11        146.02        149.80        31.91 o                         
   4  11  11          0.85          8.33        23.98 o                         
   5  11  11        136.54        136.58        26.36 o                         
   6  11  11          4.37         15.19        21.52 o                         
  -4 -10  12         15.44          3.42        28.47 o                         
  -3 -10  12         19.07         -2.77        24.97 o                         
  -2 -10  12          2.24         -9.64        23.81 o                         
  -1 -10  12         72.75         52.20        26.12 o                         
  -6  -9  12         69.97        109.90        29.24 o                         
  -5  -9  12        299.76        365.60        47.04 o                         
  -4  -9  12        144.48        204.42        46.57 o                         
  -3  -9  12          3.06         28.41        22.25 o                         
  -2  -9  12        163.08        115.58        25.79 o                         
  -1  -9  12          3.52        -10.92        30.86 o                         
   0  -9  12         11.55         66.28        20.36 o                         
   1  -9  12         93.31         81.00        25.11 o                         
   2  -9  12          0.69        -24.92        26.65 o                         
  -7  -8  12         16.70          6.02        19.90 o                         
  -6  -8  12        347.63        311.75        28.38 o                         
  -5  -8  12         52.35         15.88        27.91 o                         
  -4  -8  12         26.74         -4.25        17.14 o                         
  -3  -8  12          0.38        -14.71        14.71 o                         
  -2  -8  12         61.13         53.91        21.24 o                         
  -1  -8  12        269.08        291.63        39.43 o                         
   0  -8  12         99.43        140.02        32.75 o                         
   1  -8  12         12.95        -16.28        16.28 o                         
   2  -8  12         37.26         -1.83        22.35 o                         
   3  -8  12         44.17         36.26        28.31 o                         
  -7  -7  12         22.09         29.64        29.10 o                         
  -6  -7  12        171.25        145.03        32.84 o                         
  -5  -7  12        123.88        152.83        26.31 o                         
  -4  -7  12         79.04         84.53        16.90 o                         
  -3  -7  12          0.30         -7.20        11.78 o                         
  -2  -7  12         20.41          9.41        11.76 o                         
  -1  -7  12        450.81        442.54        20.21 o                         
   0  -7  12        125.74        125.80        15.98 o                         
   1  -7  12         35.03         50.48        17.24 o                         
   2  -7  12         45.50         39.69        18.91 o                         
   3  -7  12          0.57         29.97        19.75 o                         
   4  -7  12        135.73        116.29        32.13 o                         
   5  -7  12        141.50        139.13        70.27 o                         
  -8  -6  12         54.18         90.78        24.88 o                         
  -7  -6  12        580.87        625.02        68.66 o                         
  -6  -6  12         64.18         72.71        16.81 o                         
  -5  -6  12         95.50         92.67        16.53 o                         
  -4  -6  12          1.82          4.88        12.57 o                         
  -3  -6  12         18.88         33.26        14.03 o                         
  -2  -6  12        291.40        286.80        17.95 o                         
  -1  -6  12         39.42         17.46        11.57 o                         
   0  -6  12        377.75        402.12        29.48 o                         
   1  -6  12         25.77         40.07        15.03 o                         
   2  -6  12          1.18         24.34        23.73 o                         
   3  -6  12        118.60        147.34        21.23 o                         
   4  -6  12        103.90         97.96        28.64 o                         
   5  -6  12        127.56         86.13        29.92 o                         
   6  -6  12          0.60        -29.94        55.31 o                         
  -8  -5  12        305.51        317.28        38.84 o                         
  -7  -5  12         60.88         54.45        19.58 o                         
  -6  -5  12          9.25          2.52        15.68 o                         
  -5  -5  12          3.77          9.56        12.13 o                         
  -4  -5  12         20.35          3.10        12.27 o                         
  -3  -5  12        500.09        500.94        23.84 o                         
  -2  -5  12         62.42         85.02        12.43 o                         
  -1  -5  12        585.04        585.57        24.05 o                         
   0  -5  12          9.36         11.51        10.54 o                         
   1  -5  12        127.41        129.93        15.92 o                         
   2  -5  12        649.48        703.18        29.65 o                         
   3  -5  12         80.14         89.23        17.58 o                         
   4  -5  12        146.95        128.53        19.35 o                         
   5  -5  12         45.81         80.95        27.46 o                         
   6  -5  12         44.23         22.72        29.37 o                         
  -8  -4  12          2.42          2.02        19.74 o                         
  -7  -4  12         52.87         30.13        18.96 o                         
  -6  -4  12        197.03        205.72        21.81 o                         
  -5  -4  12         75.90         81.27        16.66 o                         
  -4  -4  12        208.52        235.04        16.47 o                         
  -3  -4  12         65.83         76.68        11.53 o                         
  -2  -4  12       1190.31       1203.69        35.18 o                         
  -1  -4  12        208.71        258.32        15.75 o                         
   0  -4  12        974.51        949.06        23.08 o                         
   1  -4  12        808.23        808.28        26.41 o                         
   2  -4  12          3.92          3.34        10.54 o                         
   3  -4  12        665.82        654.55        22.81 o                         
   4  -4  12        587.44        588.30        27.62 o                         
   5  -4  12          3.84         36.69        18.43 o                         
   6  -4  12        428.91        439.91        40.87 o                         
   7  -4  12          1.01         -8.09        21.07 o                         
  -8  -3  12        176.15        203.63        29.88 o                         
  -7  -3  12          2.83         26.16        17.75 o                         
  -6  -3  12          8.74         -8.52        15.48 o                         
  -5  -3  12        205.01        203.90        22.48 o                         
  -4  -3  12          0.80        -11.52        11.52 o                         
  -3  -3  12       1872.03       1819.39        30.26 o                         
  -2  -3  12        700.15        685.02        18.34 o                         
  -1  -3  12        156.51        186.92        10.97 o                         
   0  -3  12        229.46        244.16        11.37 o                         
   1  -3  12        124.50        126.16        12.02 o                         
   2  -3  12        427.73        421.71        28.07 o                         
   3  -3  12       1031.82        991.40        24.71 o                         
   4  -3  12          2.04         16.21        12.04 o                         
   5  -3  12         67.87         69.25        19.28 o                         
   6  -3  12        171.69        163.14        30.26 o                         
   7  -3  12        102.46         94.94        25.19 o                         
   8  -3  12        162.54         66.96        26.68 o                         
  -8  -2  12        445.23        526.42        39.58 o                         
  -7  -2  12         54.91         63.71        19.87 o                         
  -6  -2  12         61.93         44.52        17.25 o                         
  -5  -2  12         59.73         54.41        15.56 o                         
  -4  -2  12        327.26        355.65        22.24 o                         
  -3  -2  12          2.16          8.29        11.49 o                         
  -2  -2  12        160.75        150.19        12.87 o                         
  -1  -2  12          2.07          0.45         7.47 o                         
   0  -2  12          3.44          9.56         5.39 o                         
   1  -2  12        830.89        799.55        21.69 o                         
   2  -2  12       1499.06       1467.64        23.58 o                         
   3  -2  12        295.63        297.08        12.54 o                         
   4  -2  12         65.97         89.65        10.31 o                         
   5  -2  12         14.69         27.88        11.98 o                         
   6  -2  12          1.64         26.51        21.73 o                         
   7  -2  12        279.89        296.47        31.92 o                         
   8  -2  12         41.47         35.98        22.56 o                         
  -8  -1  12         35.11          2.85        23.94 o                         
  -7  -1  12         23.68         23.54        28.51 o                         
  -6  -1  12          4.31        -10.00        15.10 o                         
  -5  -1  12         13.70          5.97        13.81 o                         
  -4  -1  12       1053.45       1025.78        32.22 o                         
  -3  -1  12        217.47        221.47        17.64 o                         
  -2  -1  12        175.20        160.44        20.02 o                         
  -1  -1  12          4.89         10.86        10.20 o                         
   0  -1  12         44.60         38.87         6.34 o                         
   1  -1  12       2337.95       2331.63        33.35 o                         
   2  -1  12        213.22        237.12        11.17 o                         
   3  -1  12        245.86        274.27        13.76 o                         
   4  -1  12        111.34        113.51        12.23 o                         
   5  -1  12          2.08         18.72        11.83 o                         
   6  -1  12        715.76        735.84        33.26 o                         
   7  -1  12         19.20         10.96        20.62 o                         
   8  -1  12        586.96        505.49        38.48 o                         
   9  -1  12         58.74         78.02        26.61 o                         
  -8   0  12         10.35         30.09        24.98 o                         
  -7   0  12        136.85        149.71        26.78 o                         
  -6   0  12         78.89        115.23        19.60 o                         
  -5   0  12         33.04         27.13        14.72 o                         
  -4   0  12        267.04        271.92        19.89 o                         
  -3   0  12        559.91        553.63        19.68 o                         
  -2   0  12          8.28         16.08         8.18 o                         
  -1   0  12          2.10         -6.26         7.42 o                         
   0   0  12       1365.77       1365.67        20.79 o                         
   1   0  12        886.76        844.18        15.98 o                         
   2   0  12       1184.65       1094.43        21.54 o                         
   3   0  12        103.76        112.65        14.46 o                         
   4   0  12        128.75        137.55        18.19 o                         
   5   0  12        358.31        371.58        23.69 o                         
   6   0  12        249.99        214.95        19.54 o                         
   7   0  12        355.64        363.13        31.66 o                         
   8   0  12          0.72         11.10        20.75 o                         
   9   0  12          2.51        -17.13        23.59 o                         
  -8   1  12        218.01        247.36        34.31 o                         
  -7   1  12          1.43        -12.97        23.41 o                         
  -6   1  12         92.33         80.78        22.57 o                         
  -5   1  12         53.98         64.60        19.58 o                         
  -4   1  12         38.29         37.20         8.04 o                         
  -3   1  12        246.57        248.95        16.19 o                         
  -2   1  12          1.23          1.24         7.32 o                         
  -1   1  12        551.99        561.88        17.04 o                         
   0   1  12        133.03        156.69         9.64 o                         
   1   1  12        791.37        756.90        16.05 o                         
   2   1  12        981.12        916.75        23.32 o                         
   3   1  12        835.73        835.28        19.76 o                         
   4   1  12         53.95         64.67         9.26 o                         
   5   1  12        341.08        327.37        32.36 o                         
   6   1  12        497.10        489.20        33.70 o                         
   7   1  12        218.68        235.28        21.41 o                         
   8   1  12        146.27        132.47        21.42 o                         
   9   1  12         55.50         60.89        27.97 o                         
  -7   2  12         60.44         46.42        24.17 o                         
  -6   2  12         53.30         35.73        21.45 o                         
  -5   2  12        342.77        366.90        43.68 o                         
  -4   2  12        576.59        523.88        20.51 o                         
  -3   2  12         60.76         62.76         8.43 o                         
  -2   2  12        224.01        203.14        10.78 o                         
  -1   2  12         70.92         89.37         8.71 o                         
   0   2  12        684.80        633.48        17.61 o                         
   1   2  12       1040.09        974.00        22.52 o                         
   2   2  12         33.83         42.25         8.25 o                         
   3   2  12         48.91         59.69         5.42 o                         
   4   2  12        299.45        305.88        16.00 o                         
   5   2  12        257.20        266.08        15.75 o                         
   6   2  12        918.63        926.76        30.87 o                         
   7   2  12          0.61         -1.16        13.72 o                         
   8   2  12         24.57         18.66        16.51 o                         
   9   2  12         27.11         30.48        19.21 o                         
  -7   3  12         31.33         27.65        23.35 o                         
  -6   3  12         81.49         38.21        22.31 o                         
  -5   3  12        337.68        357.00        41.90 o                         
  -4   3  12        217.02        251.26        28.78 o                         
  -3   3  12        209.72        246.74        17.24 o                         
  -2   3  12        180.13        180.93        10.81 o                         
  -1   3  12        191.24        198.75        14.00 o                         
   0   3  12       1035.50       1040.79        23.72 o                         
   1   3  12        246.13        209.49        15.02 o                         
   2   3  12          7.60         11.16        13.21 o                         
   3   3  12        481.76        528.62        16.39 o                         
   4   3  12         68.67         60.07         9.01 o                         
   5   3  12        209.35        188.52        14.97 o                         
   6   3  12        199.21        212.12        17.17 o                         
   7   3  12         13.52         17.85        13.14 o                         
   8   3  12          3.35          7.61        15.61 o                         
   9   3  12         22.66         16.94        21.47 o                         
  10   3  12        324.21        334.25        34.80 o                         
  -6   4  12        201.05        190.26        29.37 o                         
  -5   4  12         30.11         26.63        20.06 o                         
  -4   4  12        477.06        516.48        29.88 o                         
  -3   4  12         18.24          7.41        12.28 o                         
  -2   4  12         37.89         52.74        12.24 o                         
  -1   4  12        820.44        808.20        26.72 o                         
   0   4  12          1.41         -9.70         9.70 o                         
   1   4  12       1644.00       1568.37        41.42 o                         
   2   4  12        235.44        215.24        17.20 o                         
   3   4  12        730.88        711.60        21.18 o                         
   4   4  12        567.67        580.39        18.35 o                         
   5   4  12        212.46        224.14        11.72 o                         
   6   4  12        610.00        574.27        21.82 o                         
   7   4  12        205.23        193.78        18.66 o                         
   8   4  12          6.18        -10.86        13.89 o                         
   9   4  12        496.19        486.18        34.88 o                         
  10   4  12         27.82         19.46        21.46 o                         
  -6   5  12          2.43        -15.61        21.27 o                         
  -5   5  12        260.09        239.02        24.98 o                         
  -4   5  12         26.63         13.10        22.15 o                         
  -3   5  12          0.38         24.42        13.88 o                         
  -2   5  12        584.73        600.79        25.31 o                         
  -1   5  12        107.13         73.97        18.93 o                         
   0   5  12       2089.08       2059.12        47.40 o                         
   1   5  12        549.40        550.46        20.11 o                         
   2   5  12          3.86          0.30         7.04 o                         
   3   5  12        355.59        365.02        15.67 o                         
   4   5  12          6.51          8.06         9.91 o                         
   5   5  12       1101.19       1124.19        25.34 o                         
   6   5  12          5.83          7.87        10.41 o                         
   7   5  12         22.99         20.99        12.16 o                         
   8   5  12        178.58        167.12        19.41 o                         
   9   5  12         29.19         19.06        21.11 o                         
  10   5  12         70.94         57.53        27.63 o                         
  -5   6  12          1.35        -10.11        24.37 o                         
  -4   6  12         52.80         51.55        23.49 o                         
  -3   6  12         72.83         48.55        13.89 o                         
  -2   6  12         55.27         42.73        14.45 o                         
  -1   6  12       1372.19       1346.83        40.10 o                         
   0   6  12        198.16        228.34        24.85 o                         
   1   6  12          9.28         18.38        10.44 o                         
   2   6  12         45.26         49.92        11.44 o                         
   3   6  12        104.59        132.24        12.92 o                         
   4   6  12        390.66        423.50        21.40 o                         
   5   6  12        309.36        325.51        21.74 o                         
   6   6  12        293.01        269.75        23.62 o                         
   7   6  12        131.06        120.94        19.70 o                         
   8   6  12          0.50         -4.58        16.50 o                         
   9   6  12         59.76         50.18        23.20 o                         
  -4   7  12         80.97        109.86        38.02 o                         
  -3   7  12          7.85         36.46        18.15 o                         
  -2   7  12        594.79        642.42        30.74 o                         
  -1   7  12        364.60        384.58        20.87 o                         
   0   7  12          0.70          3.38        11.17 o                         
   1   7  12          1.32          6.46        11.43 o                         
   2   7  12        304.05        304.75        26.45 o                         
   3   7  12        313.39        357.35        20.35 o                         
   4   7  12        568.69        612.49        36.35 o                         
   5   7  12         65.52         70.99        12.20 o                         
   6   7  12        490.06        488.71        25.22 o                         
   7   7  12         22.86         23.17        15.98 o                         
   8   7  12        103.87         87.00        20.16 o                         
   9   7  12         18.14          1.66        19.01 o                         
  -3   8  12        222.30        201.99        29.28 o                         
  -2   8  12        107.11        125.46        30.28 o                         
  -1   8  12        222.38        196.25        23.28 o                         
   0   8  12        186.91        204.58        23.67 o                         
   1   8  12        192.90        197.90        21.33 o                         
   2   8  12        100.56         88.51        16.22 o                         
   3   8  12        274.42        316.44        39.62 o                         
   4   8  12        211.87        196.23        16.03 o                         
   5   8  12        779.01        794.55        38.48 o                         
   6   8  12         24.65         25.54        14.48 o                         
   7   8  12         36.51         40.59        17.70 o                         
   8   8  12         79.04         67.24        20.13 o                         
   9   8  12         40.71         35.74        21.10 o                         
  -2   9  12          0.92         13.99        23.78 o                         
  -1   9  12        162.15        110.80        34.34 o                         
   0   9  12         63.42         55.52        28.28 o                         
   1   9  12          3.05         12.01        29.77 o                         
   2   9  12        183.99        159.99        34.99 o                         
   3   9  12         69.85         76.50        30.97 o                         
   4   9  12        396.63        413.27        50.00 o                         
   5   9  12          3.66         -3.49        15.82 o                         
   6   9  12          0.39        -13.06        13.06 o                         
   7   9  12         27.00         43.87        18.80 o                         
   8   9  12         35.40         28.06        19.76 o                         
  -1  10  12         31.34        -26.73        26.73 o                         
   0  10  12          0.74          3.69        24.31 o                         
   1  10  12        320.30        268.26       124.75 o                         
   2  10  12         17.33         -2.26        29.07 o                         
   3  10  12        446.16        490.07        47.39 o                         
   4  10  12         88.46         39.00        33.45 o                         
   5  10  12         14.04          4.67        23.65 o                         
   6  10  12         40.34         50.08        19.76 o                         
   7  10  12          6.46         25.83        22.63 o                         
   1  11  12         29.36        -32.75        43.46 o                         
   2  11  12        126.26         86.95        47.06 o                         
   3  11  12        206.54        164.96        32.50 o                         
   4  11  12         65.13         36.22        29.89 o                         
   5  11  12          0.76          5.02        20.31 o                         
   6  11  12         10.96         48.82        23.55 o                         
  -5  -9  13        359.93        256.03        38.29 o                         
  -4  -9  13         24.98          3.78        25.50 o                         
  -3  -9  13         45.46         21.74        23.83 o                         
  -2  -9  13        428.27        462.67        37.77 o                         
  -1  -9  13          0.41         12.56        22.20 o                         
   0  -9  13        240.88        260.69        30.75 o                         
   1  -9  13          1.23          4.55        21.60 o                         
  -6  -8  13        378.19        325.47        29.35 o                         
  -5  -8  13          1.74        -16.33        16.33 o                         
  -4  -8  13         54.39         51.00        20.29 o                         
  -3  -8  13        124.20        116.92        19.55 o                         
  -2  -8  13         13.53         -1.31        24.51 o                         
  -1  -8  13        166.90        157.30        25.72 o                         
   0  -8  13          2.40          3.88        16.90 o                         
   1  -8  13          1.66         42.79        21.28 o                         
   2  -8  13        133.43        127.87        27.30 o                         
   3  -8  13        118.69         82.25        31.41 o                         
  -7  -7  13         67.76         58.63        41.18 o                         
  -6  -7  13         45.18         28.04        19.65 o                         
  -5  -7  13         94.98         66.54        19.71 o                         
  -4  -7  13         39.93          7.99        15.80 o                         
  -3  -7  13          7.32         17.03        12.99 o                         
  -2  -7  13         76.71         55.38        16.57 o                         
  -1  -7  13         89.81        104.51        14.75 o                         
   0  -7  13          2.16          8.48        13.60 o                         
   1  -7  13         65.63         77.14        15.78 o                         
   2  -7  13         77.83         91.01        22.17 o                         
   3  -7  13        133.24        124.07        36.00 o                         
   4  -7  13         40.00         45.83        27.74 o                         
  -7  -6  13        420.48        458.52        38.96 o                         
  -6  -6  13         13.51         19.75        16.60 o                         
  -5  -6  13          0.46        -11.97        13.63 o                         
  -4  -6  13          0.46         10.47        17.56 o                         
  -3  -6  13        187.11        192.30        16.21 o                         
  -2  -6  13        378.45        369.03        20.70 o                         
  -1  -6  13          1.17         10.75        13.22 o                         
   0  -6  13        223.98        231.39        17.88 o                         
   1  -6  13         25.04         12.23        12.65 o                         
   2  -6  13        260.33        263.85        19.06 o                         
   3  -6  13        211.84        210.14        24.49 o                         
   4  -6  13          2.31         61.61        27.68 o                         
   5  -6  13        200.43        181.74        34.24 o                         
  -8  -5  13        223.98        211.18        27.31 o                         
  -7  -5  13        136.61        163.12        34.00 o                         
  -6  -5  13          0.96         15.40        16.53 o                         
  -5  -5  13         55.13         34.63        13.24 o                         
  -4  -5  13         14.36          3.27        13.01 o                         
  -3  -5  13        368.82        390.15        24.79 o                         
  -2  -5  13        122.01        113.83        12.98 o                         
  -1  -5  13        216.00        234.97        16.90 o                         
   0  -5  13          0.66         -1.48         9.86 o                         
   1  -5  13         33.81         26.50        10.94 o                         
   2  -5  13        149.69        153.27        14.44 o                         
   3  -5  13          8.26          7.73        14.80 o                         
   4  -5  13         82.38         83.74        21.95 o                         
   5  -5  13         17.29         25.54        25.43 o                         
   6  -5  13         91.89        135.05        31.82 o                         
  -8  -4  13          8.32         -1.32        20.65 o                         
  -7  -4  13         44.08         32.45        19.91 o                         
  -6  -4  13          3.47          9.76        16.26 o                         
  -5  -4  13          1.32         -6.61        14.72 o                         
  -4  -4  13        416.14        426.62        32.26 o                         
  -3  -4  13         18.28         20.51         9.04 o                         
  -2  -4  13        630.10        657.56        25.95 o                         
  -1  -4  13        118.79        163.07        16.34 o                         
   0  -4  13        379.93        397.67        17.76 o                         
   1  -4  13        168.34        195.94        14.40 o                         
   2  -4  13       1309.84       1327.27        29.81 o                         
   3  -4  13        264.08        260.13        23.65 o                         
   4  -4  13        103.15        101.57        20.60 o                         
   5  -4  13         13.29         32.11        25.09 o                         
   6  -4  13         15.69         30.54        30.44 o                         
   7  -4  13         11.24        -21.31        21.31 o                         
  -8  -3  13         68.24        111.79        27.46 o                         
  -7  -3  13         19.01         14.44        18.58 o                         
  -6  -3  13          0.75        -15.51        15.54 o                         
  -5  -3  13        411.22        453.59        27.08 o                         
  -4  -3  13         18.30          5.73        17.48 o                         
  -3  -3  13        391.23        382.72        14.93 o                         
  -2  -3  13         89.49         69.65        12.43 o                         
  -1  -3  13        172.18        183.31        11.38 o                         
   0  -3  13        493.29        498.56        15.14 o                         
   1  -3  13        278.39        288.72        18.82 o                         
   2  -3  13        952.45        964.89        21.89 o                         
   3  -3  13        270.47        259.43        15.56 o                         
   4  -3  13         18.55         25.21        13.30 o                         
   5  -3  13         19.97         26.75        19.69 o                         
   6  -3  13         11.88         51.79        24.52 o                         
   7  -3  13        106.09         34.58        23.45 o                         
  -8  -2  13          2.23         55.97        25.81 o                         
  -7  -2  13          3.69         30.00        19.51 o                         
  -6  -2  13         30.59         17.03        16.89 o                         
  -5  -2  13        198.05        216.57        21.29 o                         
  -4  -2  13        491.83        491.18        45.54 o                         
  -3  -2  13       1549.76       1603.67        38.93 o                         
  -2  -2  13        200.58        199.68        19.48 o                         
  -1  -2  13         19.49         19.76        12.74 o                         
   0  -2  13        356.16        348.86        10.34 o                         
   1  -2  13          2.63         -4.57         8.58 o                         
   2  -2  13        340.34        328.83        11.59 o                         
   3  -2  13          0.56         -7.21         7.21 o                         
   4  -2  13        135.69        185.35        18.10 o                         
   5  -2  13         10.11          4.95        23.59 o                         
   6  -2  13        133.06        147.25        27.81 o                         
   7  -2  13        264.96        251.37        29.92 o                         
   8  -2  13         13.47        -13.97        22.14 o                         
  -8  -1  13          1.77        -23.48        23.48 o                         
  -7  -1  13         27.45         47.49        23.09 o                         
  -6  -1  13          0.36          5.86        16.78 o                         
  -5  -1  13        348.47        372.09        25.19 o                         
  -4  -1  13        136.52        138.61        17.09 o                         
  -3  -1  13        173.42        193.11        17.51 o                         
  -2  -1  13          0.68         37.91        13.47 o                         
  -1  -1  13         13.66          2.45        14.91 o                         
   0  -1  13       1281.48       1192.50        21.81 o                         
   1  -1  13       4765.90       4751.36        62.99 o                         
   2  -1  13         62.32         71.37         8.26 o                         
   3  -1  13        103.60        107.35        10.74 o                         
   4  -1  13         68.23         67.65        16.79 o                         
   5  -1  13         43.47         47.85        13.22 o                         
   6  -1  13        539.64        522.30        36.56 o                         
   7  -1  13          1.09        -18.39        18.39 o                         
   8  -1  13        344.62        321.34        33.11 o                         
  -8   0  13        295.91        316.97        36.19 o                         
  -7   0  13          7.01         -4.27        22.32 o                         
  -6   0  13        473.59        496.51        30.16 o                         
  -5   0  13        323.86        333.51        27.33 o                         
  -4   0  13         57.14         50.26        14.94 o                         
  -3   0  13        434.60        437.00        19.21 o                         
  -2   0  13         92.75         79.55         9.91 o                         
  -1   0  13        541.88        516.83        19.79 o                         
   0   0  13       1933.91       1863.08        29.12 o                         
   1   0  13        240.05        250.71        10.61 o                         
   2   0  13        405.25        408.45        14.60 o                         
   3   0  13        188.08        160.44        14.33 o                         
   4   0  13         47.52         33.12         9.58 o                         
   5   0  13        624.78        620.90        31.74 o                         
   6   0  13        191.10        198.39        28.08 o                         
   7   0  13        425.90        417.04        27.11 o                         
   8   0  13         20.84         32.84        21.95 o                         
   9   0  13          1.21         20.73        29.37 o                         
  -7   1  13        135.45        126.96        28.62 o                         
  -6   1  13        263.26        360.46        33.20 o                         
  -5   1  13          4.39          2.39        18.89 o                         
  -4   1  13        275.30        286.72        17.46 o                         
  -3   1  13        162.56        157.34        14.75 o                         
  -2   1  13        155.95        157.85        11.50 o                         
  -1   1  13       1375.54       1368.70        30.22 o                         
   0   1  13        416.65        406.18        14.31 o                         
   1   1  13        194.56        212.14         9.65 o                         
   2   1  13          5.50          7.63         6.58 o                         
   3   1  13        127.89        133.91        12.28 o                         
   4   1  13         13.44         11.53         8.79 o                         
   5   1  13        517.72        525.91        28.34 o                         
   6   1  13        536.30        542.53        27.71 o                         
   7   1  13        207.45        203.02        21.68 o                         
   8   1  13         74.56         69.40        24.82 o                         
   9   1  13         69.33         82.65        25.45 o                         
  -7   2  13        105.07        104.45        27.85 o                         
  -6   2  13         11.40         -2.13        21.80 o                         
  -5   2  13        179.72        233.13        25.95 o                         
  -4   2  13         94.12        105.15        18.18 o                         
  -3   2  13          2.68          8.22         6.63 o                         
  -2   2  13       1381.65       1294.26        33.85 o                         
  -1   2  13        429.31        396.86        12.35 o                         
   0   2  13        993.78        903.76        21.59 o                         
   1   2  13          5.48          4.08         7.66 o                         
   2   2  13        107.27        112.87         9.45 o                         
   3   2  13         28.98         37.68         5.42 o                         
   4   2  13        777.68        746.17        24.28 o                         
   5   2  13       1305.71       1273.35        34.74 o                         
   6   2  13         79.25         89.61        15.95 o                         
   7   2  13         56.47         53.71        20.97 o                         
   8   2  13        252.58        240.75        24.61 o                         
   9   2  13          5.09         25.54        19.23 o                         
  -7   3  13         26.42         31.54        30.08 o                         
  -6   3  13         75.82         66.97        24.84 o                         
  -5   3  13         29.07         -2.34        24.67 o                         
  -4   3  13         59.25         46.04        15.35 o                         
  -3   3  13        306.78        337.40        18.27 o                         
  -2   3  13         28.81         47.46        12.30 o                         
  -1   3  13       1599.63       1650.05        31.33 o                         
   0   3  13        357.40        359.50        16.65 o                         
   1   3  13        139.58        108.08        13.25 o                         
   2   3  13         52.26         28.71        11.51 o                         
   3   3  13         74.69         83.39         9.25 o                         
   4   3  13       1651.00       1528.98        28.69 o                         
   5   3  13         70.73         72.60        11.53 o                         
   6   3  13         37.33         13.41        12.36 o                         
   7   3  13        321.19        316.05        22.16 o                         
   8   3  13          0.85        -14.69        14.69 o                         
   9   3  13         96.65         85.81        20.92 o                         
  -6   4  13          1.61         -8.73        18.25 o                         
  -5   4  13          0.59        -21.25        21.25 o                         
  -4   4  13        312.76        299.79        33.93 o                         
  -3   4  13          2.15        -13.59        13.59 o                         
  -2   4  13        290.93        302.14        18.93 o                         
  -1   4  13        644.53        613.63        24.68 o                         
   0   4  13         91.01         91.18        14.20 o                         
   1   4  13          2.19         17.32        17.81 o                         
   2   4  13          4.51         13.81        10.53 o                         
   3   4  13        861.06        902.31        24.19 o                         
   4   4  13        828.00        796.66        19.93 o                         
   5   4  13         27.86         23.59         7.59 o                         
   6   4  13        147.31        135.39        14.05 o                         
   7   4  13        115.07        117.12        16.96 o                         
   8   4  13         53.20         49.13        17.36 o                         
   9   4  13        294.16        288.32        44.45 o                         
  -6   5  13         42.15         50.90        25.11 o                         
  -5   5  13        477.46        461.57        31.53 o                         
  -4   5  13        232.83        282.60        31.93 o                         
  -3   5  13        510.52        538.59        27.68 o                         
  -2   5  13        256.77        306.60        20.77 o                         
  -1   5  13        190.56        183.77        15.55 o                         
   0   5  13        361.68        341.42        21.32 o                         
   1   5  13         30.81         29.09         9.70 o                         
   2   5  13        470.82        464.56        20.71 o                         
   3   5  13        678.88        672.41        23.90 o                         
   4   5  13         45.84         38.84        11.06 o                         
   5   5  13        344.96        369.81        20.88 o                         
   6   5  13          9.24         12.37        13.02 o                         
   7   5  13        161.09        146.33        16.72 o                         
   8   5  13        247.37        242.80        27.97 o                         
   9   5  13         49.34         -1.10        20.75 o                         
  -5   6  13         35.18         30.57        22.60 o                         
  -4   6  13          3.24          5.22        21.47 o                         
  -3   6  13        599.46        607.62        30.39 o                         
  -2   6  13        321.30        320.43        22.67 o                         
  -1   6  13        703.02        728.23        32.31 o                         
   0   6  13          0.70        -10.83        10.83 o                         
   1   6  13         34.81         53.60        11.28 o                         
   2   6  13         88.38         96.97        11.97 o                         
   3   6  13         38.95         38.50        11.30 o                         
   4   6  13        231.10        230.72        16.21 o                         
   5   6  13         58.93         58.11        12.40 o                         
   6   6  13        104.12        105.25        17.62 o                         
   7   6  13        316.97        342.36        26.41 o                         
   8   6  13         25.58         10.36        16.90 o                         
   9   6  13        126.06        106.73        25.64 o                         
  -4   7  13         62.31         58.09        25.47 o                         
  -3   7  13          9.43         22.12        18.78 o                         
  -2   7  13        169.73        174.96        19.86 o                         
  -1   7  13         12.84         24.90        12.12 o                         
   0   7  13         54.16         40.39        27.25 o                         
   1   7  13        130.28        136.59        16.75 o                         
   2   7  13         53.60         38.36        13.60 o                         
   3   7  13        739.72        689.59        24.12 o                         
   4   7  13         61.82         85.98        13.87 o                         
   5   7  13          3.55         11.75        10.59 o                         
   6   7  13        385.12        418.34        36.97 o                         
   7   7  13         15.49          7.46        15.69 o                         
   8   7  13        176.59        179.41        23.11 o                         
   9   7  13          0.39         21.17        22.43 o                         
  -3   8  13        266.36        309.17        45.97 o                         
  -2   8  13         73.51         50.62        25.46 o                         
  -1   8  13         28.41          8.74        16.45 o                         
   0   8  13        258.14        247.52        25.83 o                         
   1   8  13        144.41        154.73        21.10 o                         
   2   8  13        454.46        478.47        26.38 o                         
   3   8  13        141.26        168.49        21.92 o                         
   4   8  13         29.27         20.70        12.47 o                         
   5   8  13        279.34        277.85        18.75 o                         
   6   8  13         51.21         41.91        14.76 o                         
   7   8  13        668.15        680.56        37.16 o                         
   8   8  13          2.34          7.78        18.95 o                         
   9   8  13         34.20          6.51        23.25 o                         
  -2   9  13         42.27          3.88        25.09 o                         
  -1   9  13         28.49         -3.02        23.12 o                         
   0   9  13         60.80         26.48        30.91 o                         
   1   9  13         54.04          2.95        24.67 o                         
   2   9  13        214.81        194.83        53.63 o                         
   3   9  13         23.13        -12.92        77.77 o                         
   4   9  13        275.18        233.52        26.68 o                         
   5   9  13          7.16         -4.21        15.83 o                         
   6   9  13        189.51        217.63        22.07 o                         
   7   9  13         28.45         49.54        20.09 o                         
   8   9  13         47.11         53.40        20.72 o                         
   0  10  13          5.90        -24.14        32.05 o                         
   1  10  13        126.34         95.38        39.84 o                         
   2  10  13        224.30        210.29        41.50 o                         
   3  10  13         15.50         30.71        24.96 o                         
   4  10  13         17.39        -20.38        20.38 o                         
   5  10  13         87.43         76.84        19.45 o                         
   6  10  13         26.19         53.46        24.85 o                         
   7  10  13          8.90        -15.12        22.00 o                         
   2  11  13        242.17        228.47        35.32 o                         
   3  11  13         14.47         -1.76        25.59 o                         
   4  11  13         27.48         -0.91        24.82 o                         
   5  11  13          1.60         19.50        22.70 o                         
  -4  -9  14         22.29        -13.13        26.61 o                         
  -3  -9  14          8.15         27.76        27.75 o                         
  -2  -9  14        390.73        374.29        57.09 o                         
  -1  -9  14          8.47         -5.79        25.53 o                         
   0  -9  14          0.39         41.41        23.35 o                         
   1  -9  14          2.85         -0.67        22.81 o                         
  -6  -8  14        105.67         66.94        22.40 o                         
  -5  -8  14         42.00         28.87        27.51 o                         
  -4  -8  14        398.05        436.70        56.51 o                         
  -3  -8  14        287.13        258.67        27.44 o                         
  -2  -8  14         14.71        -21.05        21.05 o                         
  -1  -8  14          1.32          5.39        20.28 o                         
   0  -8  14          5.98          3.67        20.01 o                         
   1  -8  14          6.20         14.69        21.79 o                         
   2  -8  14        176.83        105.85        33.25 o                         
   3  -8  14         99.09         82.68        38.23 o                         
  -6  -7  14          6.75          0.24        19.78 o                         
  -5  -7  14         33.65         36.56        18.71 o                         
  -4  -7  14        142.21        102.36        20.42 o                         
  -3  -7  14          9.98         18.28        13.56 o                         
  -2  -7  14          3.10        -14.07        14.88 o                         
  -1  -7  14         23.44         26.66        13.30 o                         
   0  -7  14        108.63        136.64        17.37 o                         
   1  -7  14        252.32        271.29        23.93 o                         
   2  -7  14        101.21         73.68        20.80 o                         
   3  -7  14        172.83        183.09        28.57 o                         
   4  -7  14          0.86         19.53        29.56 o                         
  -7  -6  14         46.14         27.43        22.57 o                         
  -6  -6  14          0.41         15.48        18.16 o                         
  -5  -6  14        363.12        344.20        33.15 o                         
  -4  -6  14         55.21         55.30        15.58 o                         
  -3  -6  14        144.46        163.19        17.52 o                         
  -2  -6  14         30.68         16.76        12.01 o                         
  -1  -6  14        232.41        260.76        19.27 o                         
   0  -6  14        394.19        404.11        20.64 o                         
   1  -6  14        192.65        197.08        16.80 o                         
   2  -6  14        428.37        445.17        45.02 o                         
   3  -6  14         12.19         20.34        17.95 o                         
   4  -6  14         81.82        148.88        31.15 o                         
   5  -6  14        287.97        360.44        41.60 o                         
  -7  -5  14         78.52         69.75        22.47 o                         
  -6  -5  14        165.57        151.54        26.04 o                         
  -5  -5  14          0.79         -7.75        14.06 o                         
  -4  -5  14        186.74        192.62        19.04 o                         
  -3  -5  14         53.14         59.49        12.34 o                         
  -2  -5  14         58.01         85.10        14.07 o                         
  -1  -5  14        125.50        143.59        15.12 o                         
   0  -5  14        133.30        153.13        19.80 o                         
   1  -5  14        749.36        820.93        24.77 o                         
   2  -5  14         55.12         39.12        13.82 o                         
   3  -5  14         13.75         16.27        21.41 o                         
   4  -5  14         27.87         50.86        25.06 o                         
   5  -5  14          2.16        -14.99        23.57 o                         
   6  -5  14         65.36         36.65        30.23 o                         
  -8  -4  14         16.50          7.01        20.96 o                         
  -7  -4  14          5.17        -21.79        21.79 o                         
  -6  -4  14          3.72         12.54        16.91 o                         
  -5  -4  14         87.97         94.89        18.43 o                         
  -4  -4  14        318.98        371.38        29.70 o                         
  -3  -4  14         15.77         13.70        10.11 o                         
  -2  -4  14          0.57         -9.89         9.89 o                         
  -1  -4  14        235.42        228.11        19.15 o                         
   0  -4  14        122.04        143.01        13.02 o                         
   1  -4  14        370.65        383.36        17.24 o                         
   2  -4  14          0.42         15.37        10.18 o                         
   3  -4  14         50.25         52.10        20.14 o                         
   4  -4  14         21.02         22.63        18.95 o                         
   5  -4  14         52.79         28.23        28.44 o                         
   6  -4  14        536.18        495.45        43.92 o                         
   7  -4  14        144.35        110.20        34.42 o                         
  -8  -3  14        132.12        119.33        27.37 o                         
  -7  -3  14         89.93         63.52        21.52 o                         
  -6  -3  14          8.69        -12.58        16.84 o                         
  -5  -3  14        503.12        589.64        33.51 o                         
  -4  -3  14         31.63         47.71        15.27 o                         
  -3  -3  14          0.81         -5.67        12.43 o                         
  -2  -3  14        748.94        722.93        27.40 o                         
  -1  -3  14        188.48        191.52        12.52 o                         
   0  -3  14        779.28        789.83        18.20 o                         
   1  -3  14        328.40        326.59        16.88 o                         
   2  -3  14         38.77         48.33         8.57 o                         
   3  -3  14         10.13          1.60         9.94 o                         
   4  -3  14         12.13         -7.72        16.71 o                         
   5  -3  14        462.84        517.51        35.18 o                         
   6  -3  14         21.66         34.45        23.63 o                         
   7  -3  14        106.05         57.45        28.09 o                         
  -8  -2  14          4.91         37.55        25.84 o                         
  -7  -2  14          0.31        -18.48        18.48 o                         
  -6  -2  14        141.78        174.44        22.14 o                         
  -5  -2  14        119.86        135.38        29.34 o                         
  -4  -2  14        600.09        622.28        31.37 o                         
  -3  -2  14         30.09         32.28        13.61 o                         
  -2  -2  14         22.03          2.26        17.41 o                         
  -1  -2  14        144.70        147.10        11.58 o                         
   0  -2  14        362.26        364.80        17.33 o                         
   1  -2  14        621.65        614.62        23.88 o                         
   2  -2  14         32.08         26.77         7.54 o                         
   3  -2  14          2.00         -7.18         8.90 o                         
   4  -2  14        331.07        337.73        26.45 o                         
   5  -2  14         67.20         80.14        20.11 o                         
   6  -2  14          0.66         -7.52        20.61 o                         
   7  -2  14         18.99         20.96        22.29 o                         
   8  -2  14         13.38         17.12        23.63 o                         
  -8  -1  14          8.50         14.13        26.00 o                         
  -7  -1  14        477.78        504.89        38.34 o                         
  -6  -1  14          1.06         16.82        17.39 o                         
  -5  -1  14        323.77        284.71        23.57 o                         
  -4  -1  14        118.53        121.19        17.28 o                         
  -3  -1  14        315.47        319.64        21.26 o                         
  -2  -1  14        139.85        121.71        17.33 o                         
  -1  -1  14         27.67         26.11        14.54 o                         
   0  -1  14       1307.18       1327.15        32.85 o                         
   1  -1  14        155.02        187.72        12.10 o                         
   2  -1  14        102.73         86.97        10.76 o                         
   3  -1  14        189.11        199.94        18.69 o                         
   4  -1  14        106.70        108.86        17.89 o                         
   5  -1  14        473.75        451.21        24.90 o                         
   6  -1  14        252.48        260.68        30.58 o                         
   7  -1  14         13.26         -2.43        20.23 o                         
   8  -1  14        163.98        136.19        28.96 o                         
  -7   0  14        120.10         80.16        25.85 o                         
  -6   0  14        702.72        749.42        37.14 o                         
  -5   0  14         48.91         78.00        18.08 o                         
  -4   0  14          2.81         -6.09        13.75 o                         
  -3   0  14        892.00        867.23        26.28 o                         
  -2   0  14          0.42         -7.02        12.78 o                         
  -1   0  14       1361.34       1283.50        29.61 o                         
   0   0  14       1099.45       1085.31        24.23 o                         
   1   0  14          2.70         -3.06         6.75 o                         
   2   0  14         77.75         76.34         9.42 o                         
   3   0  14         17.69          4.60        10.48 o                         
   4   0  14        155.15        161.31        14.05 o                         
   5   0  14        283.10        290.49        22.71 o                         
   6   0  14          4.81         25.29        16.79 o                         
   7   0  14        170.62        214.04        23.79 o                         
   8   0  14        155.25        149.77        29.56 o                         
   9   0  14          9.39         -9.26        31.69 o                         
  -7   1  14        567.68        535.96        40.94 o                         
  -6   1  14        252.08        261.15        33.00 o                         
  -5   1  14          3.92         -4.43        15.96 o                         
  -4   1  14          3.34          1.94        14.64 o                         
  -3   1  14        472.60        430.85        21.86 o                         
  -2   1  14        508.87        509.58        20.30 o                         
  -1   1  14       1298.14       1311.86        27.60 o                         
   0   1  14        210.86        218.38        10.64 o                         
   1   1  14         11.01         15.34         6.71 o                         
   2   1  14        106.20         86.60         9.47 o                         
   3   1  14        449.84        493.62        20.28 o                         
   4   1  14        131.01        163.04        13.50 o                         
   5   1  14         45.52         49.37        17.99 o                         
   6   1  14        323.50        306.60        22.75 o                         
   7   1  14         12.31         38.96        16.15 o                         
   8   1  14         83.14        105.72        20.55 o                         
   9   1  14         69.67         84.33        28.27 o
[truncated: 153,415 more chars]
